# Supplementary material for: The co-evolution of the genome and epigenome in colorectal cancer
Source: Nature. 2022 Oct 26;611(7937):733–43. doi: 10.1038/s41586-022-05202-1 (PMC9684080; doi:10.1038/s41586-022-05202-1)
Supplement: Supplementary file 3 — Clinicopathological annotation of the analysed tissue samples. [file 41586_2022_5202_MOESM3_ESM.xlsx]

## Sheet: Sheet1
ID	EPICC ID	Number of primary samples	Number of normal tissues samples	Number of blood samples	Number of polyps at primary resection with sample	Disease status	Progression/last follow-up (months since baseline)	Primary Tumour type	Grade	Location	MMR expression	Lymph nodes +ve	distant metastases	venous invasion	Pathology TNM	TNM Stage	Dukes Stage	Cancer syndrome	Gender
C516	EC1	4	1	1	0	No recurrence	40	Adenocarcinoma	2		Loss of MSH2	0/49	None	Intramural	pT3 N1 M0	IIIB	Dukes C1	Lynch	F
C518	EC3	4	2	0	0	No recurrence	26	Adenocarcinoma	2		MLH1 PMS2 expression deficient	0/18	None	None	pT3 N0 M0	IIA	Dukes B		M
C519	EC4	4	1	0	0	No recurrence	40	Adenocarcinoma	2		Normal	0/43	None	Intramural	pT3 N0 M0	IIA	Dukes B		M
C522	EC6	4	1	0	0	Metastatic disease	32	Signet ring cell adenocarcinoma	3	Ascending	Normal	11/27	None	Intramural, extramulral, lymphovascular, perineural invasion	pT4b N2 M0	IIIC	Dukes C2		M
C524	EC7	4	1	0	0	No recurrence	38	Mucinous adenocarcinoma	2	Ascending	Normal	9/39	None	submucosal venous invasion	pT3 N2 M?	IIIC	Dukes C1		M
C525	EC8	4	1	0	0	No recurrence	38	Adenocarcinoma	2		Normal	3/16	None	extramural	pT3 N1 M0	IIIB	Dukes C1		M
C527	EC10	4	1	0	0	No recurrence	38	Adenocarcinoma	1	Rectosigmoid	Normal	1/15	None	no	PT2 N1 M0	IIIA	Dukes C1		M
C528	EC11	4	1	1	0	No recurrence	26	Adeocarcinoma	3	Ascending	Normal	12/36	None	extramural	pT3 N2b M0	IIIC			F
C530	EC13	4	1	0	1	No recurrence	26	Adenocarcinoma	?	Transverse	Normal	2	None	possible extramural	pT3 N1b M0	IIIB			M
C531	EC14	4	1	1	0	No recurrence	24	Adenocarcinoma	2	Transverse	Normal	4/20	None	intramural, extramural perineural	pT4a N2a M0	IIIC			F
C532	EC15	6	1	1	0	No recurrence	32	Mucinous adenocarcinoma	1	Distal sigmoid	Normal	0/20	None	no	pT4a N0 M0	IIC			M
C536	EC19	4	1	1	1	No recurrence	0	Adenocarcinoma	3	Hepatic flexure	Loss of MLH1, PMS2	1/18	None	Intramural	pT4a N1a M0	IIIB			M
C537	EC20	4	1	1	0	No recurrence	32	Adenocarcinoma	2	Rectosigmoid	Normal	4/37	None	extramural	pT4a N2a M0	IIIC			F
C538	EC21	4	1	0	0	No recurrence	16	Adenocarcinoma	1	Sigmoid	Normal	0/22	None	extramural	pT2 N0 M0	I			F
C539	EC22	4	1	0	0	No recurrence	30	Adenocarcinoma	2	Distal sigmoid	Normal	0/14	None	None	pT3 N0 M0	IIA			F
C542	EC23	5	1	1	0	No recurrence	26	Adenocarcinoma	2	Sigmoid	Normal		None	extramural	pT3 N0 M0	IIA			M
C543	EC24	5	1	0	0	?	?	Adenocarcinoma	2	Sigmoid, mesenteric aspect	Normal	0/16	None	extramural	pT3 N0 M0	IIA			M
C544	EC25	5	1	1	0	No recurrence	15	Adenocarcinoma	2	Rectum	Normal	0/24	None	intramural	pT2 N0 M0	I			M
C547	EC26	4	1	1	1	Recurrence	23	Adenocarcinoma	2	Sigmoid	Normal	0/21	None	extramural, perineural	pT3 N0 M0	IIA			M
C548	EC27	4	1	1	0	No recurrence	26	Adenocarcinoma	2	Caecum	Loss of MLH1, PMS2	0/19	None	submucosal venus invasion	pT3 N0 M0	IIA			M
C549	EC28	4	1	1	0	?	24	Adenocarcinoma	2	Sigmoid	Normal	0/32	None	None	pT2 N0 M0	I			F
C550	EC29	4	1	1	1	?	?	Adenocarcinoma	2	Rectum	Normal	2/14	None	intramural	pT3 N1b M0	IIIB			M
C551	EC30	4	1	0	1	No recurrence	28	Adenocarcinoma	2	Rectum	Normal	0/12	None	None	pT3 N0 M0	IIA			M
C552	EC31	4	1	1	1	No recurrence	28	Adenocarcinoma Mucinous	2	Hepatic flexure	Loss of MLH1, PMS2	0/21	None	Extramural lymphatic	pT4a N1c M0	IIIB			M
C554	EC33	4	1	1	0	No recurrence	?	Adenocarcinoma	2	Lower rectum	Normal	0/16	None	intramural	pT3 N0 M0	IIA			M
C555	EC34	5	1	1	0	?	18	Adenocarcinoma Mucinous	2-3	Hepatic flexure	Normal		Peritoneal	extramural	pT4a N1c M1	IIIB			F
C559	EC38	4	1	1	0	No recurrence	23	Adenocarcinoma	2	Ascending	Normal	0/27	None	extramural	pT4a N0 M0	IIB			M
C560	EC39	4	1	0	0	No recurrence	24	Adenocarcinoma	2	Ascending	Normal	0/30	None	no	pT3 N0 M0	IIA			M
C561	EC40	4	1	1	3	No recurrence	24	Adenocarcinoma	2	Proximal rectum	normal	9/41	None	extramural	pT3 N2b M0	IIIC			M
C562	EC42	4	1	1	0	?	13	Adenocarcinoma Mucinous	2	Ascending	Loss of MLH1, PMS2	2/21	None	intramural venous & lymphatic	pT3 N1b M0	IIIB			M
