# Supplementary material for: The co-evolution of the genome and epigenome in colorectal cancer
Source: Nature. 2022 Oct 26;611(7937):733–43. doi: 10.1038/s41586-022-05202-1 (PMC9684080; doi:10.1038/s41586-022-05202-1)
Supplement: Supplementary file 4 — Annotation of ATAC-seq-profiled tissue samples. [file 41586_2022_5202_MOESM4_ESM.xlsx]

## Sheet: ATAC-seq
sample_barcode	patient	tumour_id	tissue_type	analyte	sample_type	region	msi_status	n_reads	n_reads_nf	tsse_nf	apparent_purity	comment
EPICC_C516_E1_B1_C1	C516	C516.normal	normal	ATAC-seq	bulk	E		8239514	1759554	12.4596	0.011
EPICC_C516_C1_G7_C1	C516	C516.adenoma	adenoma	ATAC-seq	gland	C	MSI	3258000	1074476	15.3815	0.563
EPICC_C516_C1_G2_C1	C516	C516.adenoma	adenoma	ATAC-seq	gland	C	MSI	4385568	1486684	11.6749	0.595
EPICC_C516_C1_G8_C1	C516	C516.adenoma	adenoma	ATAC-seq	gland	C	MSI	8761886	2926936	10.2343	0.67
EPICC_C516_C1_G3_C1	C516	C516.adenoma	adenoma	ATAC-seq	gland	C	MSI	5182272	2046198	30.4222	0.794
EPICC_C516_C1_G4_C1	C516	C516.adenoma	adenoma	ATAC-seq	gland	C	MSI	3643256	1418946	22.9044	0.802
EPICC_C516_C1_G6_C1	C516	C516.adenoma	adenoma	ATAC-seq	gland	C	MSI	3058214	1037306	11.3364	0.797
EPICC_C516_D1_G4_C1	C516	C516.adenoma	adenoma	ATAC-seq	gland	D	MSI	7695806	2937262	12.3753	0.415
EPICC_C516_D1_G2_C1	C516	C516.adenoma	adenoma	ATAC-seq	gland	D	MSI	2383892	938362	20.9858	0.545
EPICC_C516_D1_G5_C1	C516	C516.adenoma	adenoma	ATAC-seq	gland	D	MSI	5485386	1715400	13.8296	0.582
EPICC_C516_A1_B1_C1	C516	C516.cancer	cancer	ATAC-seq	bulk	A	MSI	17488268	7891998	4.10407	0.236
EPICC_C516_A1_G1_C1	C516	C516.cancer	cancer	ATAC-seq	gland	A	MSI	5457414	2363342	2.59218	0.472
EPICC_C516_A1_G2_C1	C516	C516.cancer	cancer	ATAC-seq	gland	A	MSI	19836808	8804380	2.46273	0.477
EPICC_C516_B1_G6_C1	C516	C516.cancer	cancer	ATAC-seq	gland	B	MSI	5194660	1379360	4.84346	0.135
EPICC_C516_B1_G5_C1	C516	C516.cancer	cancer	ATAC-seq	gland	B	MSI	12708406	3280476	7.11457	0.178
EPICC_C516_B3_G9_C1	C516	C516.cancer	cancer	ATAC-seq	gland	B	MSI	13171026	2861070	4.19739	0.2
EPICC_C516_B1_G7_C1	C516	C516.cancer	cancer	ATAC-seq	gland	B	MSI	4578182	1658504	11.9471	0.216
EPICC_C516_B1_G8_C1	C516	C516.cancer	cancer	ATAC-seq	gland	B	MSI	15435388	5900690	4.17929	0.296
EPICC_C518_E1_B1_C1	C518	C518.normal	normal	ATAC-seq	bulk	E		31463826	5637464	13.7191	0.024
EPICC_C518_E1_G1_C1	C518	C518.normal	normal	ATAC-seq	gland	E		7048160	1910284	8.83813	0.048
EPICC_C518_E1_G3_C1	C518	C518.normal	normal	ATAC-seq	gland	E		4568498	1346498	8.14658	0.065
EPICC_C518_B1_B1_C1	C518	C518.cancer	cancer	ATAC-seq	bulk	B	MSI	71886064	20217340	4.22507	0.271
EPICC_C518_C1_B1_C1	C518	C518.cancer	cancer	ATAC-seq	bulk	C	MSI	7861874	2532664	3.94429	0.266
EPICC_C518_D1_B1_C1	C518	C518.cancer	cancer	ATAC-seq	bulk	D	MSI	42297706	15516064	2.83537	0.527
EPICC_C518_A1_G2_C1	C518	C518.cancer	cancer	ATAC-seq	gland	A	MSI	25989908	8764832	1.61685	0.057
EPICC_C518_A1_G1_C1	C518	C518.cancer	cancer	ATAC-seq	gland	A	MSI	29461070	9034722	2.4142	0.115
EPICC_C518_A1_G8_C1	C518	C518.cancer	cancer	ATAC-seq	gland	A	MSI	25264022	5955330	2.83182	0.222
EPICC_C518_A1_G3_C1	C518	C518.cancer	cancer	ATAC-seq	gland	A	MSI	10072670	2759376	2.67511	0.247
EPICC_C518_A1_G5_C1	C518	C518.cancer	cancer	ATAC-seq	gland	A	MSI	16967646	4438806	2.71652	0.247
EPICC_C518_A1_G4_C1	C518	C518.cancer	cancer	ATAC-seq	gland	A	MSI	10361288	3123612	2.5937	0.26
EPICC_C518_A1_G6_C1	C518	C518.cancer	cancer	ATAC-seq	gland	A	MSI	6845836	2253282	2.70642	0.262
EPICC_C518_A1_G7_C1	C518	C518.cancer	cancer	ATAC-seq	gland	A	MSI	27600490	6568438	2.79967	0.299
EPICC_C518_A1_G10_C1	C518	C518.cancer	cancer	ATAC-seq	gland	A	MSI	53332548	12188724	2.626	0.323
EPICC_C518_A1_G9_C1	C518	C518.cancer	cancer	ATAC-seq	gland	A	MSI	36438542	8170688	2.49781	0.351
EPICC_C518_B1_G8_C1	C518	C518.cancer	cancer	ATAC-seq	gland	B	MSI	4464832	1444758	3.30401	0.317
EPICC_C518_B1_G1_C1	C518	C518.cancer	cancer	ATAC-seq	gland	B	MSI	8570594	2635968	3.60397	0.35
EPICC_C518_B1_G6_C1	C518	C518.cancer	cancer	ATAC-seq	gland	B	MSI	6602816	2311540	3.23583	0.374
EPICC_C518_B1_G4_C1	C518	C518.cancer	cancer	ATAC-seq	gland	B	MSI	15709894	4320830	3.534	0.388
EPICC_C518_B1_G2_C1	C518	C518.cancer	cancer	ATAC-seq	gland	B	MSI	15966562	4561518	3.18191	0.402
EPICC_C518_B1_G5_C1	C518	C518.cancer	cancer	ATAC-seq	gland	B	MSI	14102182	3815704	3.49358	0.398
EPICC_C518_B1_G3_C1	C518	C518.cancer	cancer	ATAC-seq	gland	B	MSI	20467736	5558846	3.69613	0.422
EPICC_C518_B1_G7_C1	C518	C518.cancer	cancer	ATAC-seq	gland	B	MSI	20297502	5040288	3.43585	0.443
EPICC_C518_B1_G9_C1	C518	C518.cancer	cancer	ATAC-seq	gland	B	MSI	15737848	3527242	3.60326	0.446
EPICC_C518_C1_G10_C1	C518	C518.cancer	cancer	ATAC-seq	gland	C	MSI	26089184	10041768	2.30638	0.039
EPICC_C518_C1_G1_C1	C518	C518.cancer	cancer	ATAC-seq	gland	C	MSI	15072914	4599736	3.78971	0.192
EPICC_C518_C1_G8_C1	C518	C518.cancer	cancer	ATAC-seq	gland	C	MSI	10639406	3663554	2.90575	0.189
EPICC_C518_C1_G2_C1	C518	C518.cancer	cancer	ATAC-seq	gland	C	MSI	11661148	3738202	2.84423	0.2
EPICC_C518_C1_G4_C1	C518	C518.cancer	cancer	ATAC-seq	gland	C	MSI	29312768	10221932	2.63976	0.244
EPICC_C518_C1_G7_C1	C518	C518.cancer	cancer	ATAC-seq	gland	C	MSI	33800996	12737238	2.27033	0.243
EPICC_C518_C1_G3_C1	C518	C518.cancer	cancer	ATAC-seq	gland	C	MSI	32331806	9385120	3.04173	0.264
EPICC_C518_C1_G5_C1	C518	C518.cancer	cancer	ATAC-seq	gland	C	MSI	20305748	7138906	2.86083	0.273
EPICC_C518_C1_G9_C1	C518	C518.cancer	cancer	ATAC-seq	gland	C	MSI	17841674	6247138	2.74643	0.27
EPICC_C518_C1_G6_C1	C518	C518.cancer	cancer	ATAC-seq	gland	C	MSI	22034512	7616470	2.79131	0.276
EPICC_C518_D1_G1_C1	C518	C518.cancer	cancer	ATAC-seq	gland	D	MSI	50105966	13662982	3.8882	0.184
EPICC_C518_D1_G3_C1	C518	C518.cancer	cancer	ATAC-seq	gland	D	MSI	16844106	3408528	3.0454	0.272
EPICC_C518_D1_G7_C1	C518	C518.cancer	cancer	ATAC-seq	gland	D	MSI	10007640	2815912	3.2046	0.386
EPICC_C518_D1_G9_C1	C518	C518.cancer	cancer	ATAC-seq	gland	D	MSI	21234126	4811440	3.67951	0.407
EPICC_C518_D1_G6_C1	C518	C518.cancer	cancer	ATAC-seq	gland	D	MSI	21142576	6458170	3.30723	0.42
EPICC_C518_D1_G2_C1	C518	C518.cancer	cancer	ATAC-seq	gland	D	MSI	44876212	21037196	2.04239	0.433
EPICC_C518_D1_G4_C1	C518	C518.cancer	cancer	ATAC-seq	gland	D	MSI	17949308	4545060	3.15179	0.434
EPICC_C518_D1_G5_C1	C518	C518.cancer	cancer	ATAC-seq	gland	D	MSI	23269370	5483442	3.51601	0.425
EPICC_C518_D1_G8_C1	C518	C518.cancer	cancer	ATAC-seq	gland	D	MSI	19906918	5127546	3.63777	0.443
EPICC_C518_D1_G10_C1	C518	C518.cancer	cancer	ATAC-seq	gland	D	MSI	16247818	4213518	3.79546	0.45
EPICC_C519_E1_G1_C1	C519	C519.normal	normal	ATAC-seq	gland	E		5892980	1974692	7.887	0.02
EPICC_C519_E1_G3_C1	C519	C519.normal	normal	ATAC-seq	gland	E		12314692	4913810	7.65593	0.038
EPICC_C519_A1_B1_C1	C519	C519.cancer	cancer	ATAC-seq	bulk	A	MSS	29859786	7935238	6.20341	0.095
EPICC_C519_B1_B1_C1	C519	C519.cancer	cancer	ATAC-seq	bulk	B	MSS	24503448	6843860	6.68332	0.079
EPICC_C519_C1_B1_C1	C519	C519.cancer	cancer	ATAC-seq	bulk	C	MSS	24931344	9263022	4.0268	0.243
EPICC_C519_D1_B1_C1	C519	C519.cancer	cancer	ATAC-seq	bulk	D	MSS	57660556	12286820	10.7806	0.047
EPICC_C519_A1_G3_C1	C519	C519.cancer	cancer	ATAC-seq	gland	A	MSS	22451072	5670430	3.19334	0.069
EPICC_C519_A1_G1_C1	C519	C519.cancer	cancer	ATAC-seq	gland	A	MSS	23250566	6468946	3.49744	0.092
EPICC_C519_A1_G10_C1	C519	C519.cancer	cancer	ATAC-seq	gland	A	MSS	19892814	5767244	4.14539	0.097
EPICC_C519_A1_G5_C1	C519	C519.cancer	cancer	ATAC-seq	gland	A	MSS	21423670	6669840	2.94898	0.097
EPICC_C519_A1_G6_C1	C519	C519.cancer	cancer	ATAC-seq	gland	A	MSS	24234832	8516952	3.06953	0.119
EPICC_C519_A1_G8_C1	C519	C519.cancer	cancer	ATAC-seq	gland	A	MSS	19166004	6050860	3.46991	0.12
EPICC_C519_A1_G4_C1	C519	C519.cancer	cancer	ATAC-seq	gland	A	MSS	10837994	3933544	2.61219	0.157
EPICC_C519_B1_G10_C1	C519	C519.cancer	cancer	ATAC-seq	gland	B	MSS	17381998	5476682	4.4109	0.12
EPICC_C519_B1_G3_C1	C519	C519.cancer	cancer	ATAC-seq	gland	B	MSS	17014680	5293730	3.61269	0.16
EPICC_C519_B1_G8_C1	C519	C519.cancer	cancer	ATAC-seq	gland	B	MSS	16380060	5305974	3.65709	0.162
EPICC_C519_B1_G2_C1	C519	C519.cancer	cancer	ATAC-seq	gland	B	MSS	11632882	3620512	3.65522	0.173
EPICC_C519_B1_G1_C1	C519	C519.cancer	cancer	ATAC-seq	gland	B	MSS	10055412	3409088	4.2767	0.184
EPICC_C519_B1_G5_C1	C519	C519.cancer	cancer	ATAC-seq	gland	B	MSS	9741942	3251630	3.6945	0.204
EPICC_C519_B1_G4_C1	C519	C519.cancer	cancer	ATAC-seq	gland	B	MSS	10732138	3383666	3.41064	0.252
EPICC_C519_C1_G1_C1	C519	C519.cancer	cancer	ATAC-seq	gland	C	MSS	8687328	3785040	2.99427	0.174
EPICC_C519_C1_G6_C1	C519	C519.cancer	cancer	ATAC-seq	gland	C	MSS	6660914	3092284	2.72204	0.19
EPICC_C519_D1_G2_C1	C519	C519.cancer	cancer	ATAC-seq	gland	D	MSS	7806120	2957780	4.16141	0.154
EPICC_C519_D1_G1_C1	C519	C519.cancer	cancer	ATAC-seq	gland	D	MSS	9722396	4128016	2.89898	0.204
EPICC_C519_D1_G9_C1	C519	C519.cancer	cancer	ATAC-seq	gland	D	MSS	13848192	5560042	2.60667	0.211
EPICC_C519_D1_G10_C1	C519	C519.cancer	cancer	ATAC-seq	gland	D	MSS	23151198	10232856	2.5068	0.216
EPICC_C519_D1_G5_C1	C519	C519.cancer	cancer	ATAC-seq	gland	D	MSS	10068072	4102620	2.70741	0.247
EPICC_C519_D1_G8_C1	C519	C519.cancer	cancer	ATAC-seq	gland	D	MSS	25282856	11332662	2.44539	0.249
EPICC_C519_D1_G3_C1	C519	C519.cancer	cancer	ATAC-seq	gland	D	MSS	7767302	3268664	2.61266	0.269
EPICC_C519_D1_G4_C1	C519	C519.cancer	cancer	ATAC-seq	gland	D	MSS	15563394	6804742	2.47491	0.272
EPICC_C519_D1_G6_C1	C519	C519.cancer	cancer	ATAC-seq	gland	D	MSS	14352928	6332548	2.53932	0.27
EPICC_C519_D1_G7_C1	C519	C519.cancer	cancer	ATAC-seq	gland	D	MSS	15563894	6909300	2.34594	0.3
EPICC_C519_A2_L1_C1	C519	C519.cancer	cancer	ATAC-seq	interglandular	A	MSS	32477256	7133042	3.30965	0.129
EPICC_C519_A3_L1_C1	C519	C519.cancer	cancer	ATAC-seq	interglandular	A	MSS	28271582	8365284	3.05726	0.171
EPICC_C519_A4_L1_C1	C519	C519.cancer	cancer	ATAC-seq	interglandular	A	MSS	7526918	2055468	3.88041	0.177
EPICC_C519_B4_L1_C1	C519	C519.cancer	cancer	ATAC-seq	interglandular	B	MSS	3818248	1228712	4.16337	0.095
EPICC_C519_B2_L1_C1	C519	C519.cancer	cancer	ATAC-seq	interglandular	B	MSS	4573072	1699796	4.49942	0.098
EPICC_C519_B3_L1_C1	C519	C519.cancer	cancer	ATAC-seq	interglandular	B	MSS	3027600	957330	4.32922	0.107
EPICC_C519_C3_L1_C1	C519	C519.cancer	cancer	ATAC-seq	interglandular	C	MSS	3505016	1092298	3.59246	0.075
EPICC_C519_C4_L1_C1	C519	C519.cancer	cancer	ATAC-seq	interglandular	C	MSS	6822198	2259844	3.20454	0.128
EPICC_C519_C2_L1_C1	C519	C519.cancer	cancer	ATAC-seq	interglandular	C	MSS	2804560	1079010	3.97762	0.24
EPICC_C519_D3_L1_C1	C519	C519.cancer	cancer	ATAC-seq	interglandular	D	MSS	6649170	1682560	4.94284	0.066
EPICC_C519_D2_L1_C1	C519	C519.cancer	cancer	ATAC-seq	interglandular	D	MSS	2507888	741224	5.22845	0.088
EPICC_C519_D4_L1_C1	C519	C519.cancer	cancer	ATAC-seq	interglandular	D	MSS	5339292	1645040	4.46354	0.114
EPICC_C522_E1_B1_C1	C522	C522.normal	normal	ATAC-seq	bulk	E		18150702	5793950	1.79642	0.222
EPICC_C522_E1_G1_C1	C522	C522.normal	normal	ATAC-seq	gland	E		29968516	6053490	4.21947	0
EPICC_C522_E1_G2_C1	C522	C522.normal	normal	ATAC-seq	gland	E		27251454	5241516	3.77454	0
EPICC_C522_E1_G3_C1	C522	C522.normal	normal	ATAC-seq	gland	E		74760262	11309828	2.2254	0.052
EPICC_C522_A1_B1_C1	C522	C522.cancer	cancer	ATAC-seq	bulk	A	MSS	89010390	13723244	12.23	0
EPICC_C522_B1_B1_C1	C522	C522.cancer	cancer	ATAC-seq	bulk	B	MSS	22389684	5580276	12.8617	0
EPICC_C522_C1_B1_C1	C522	C522.cancer	cancer	ATAC-seq	bulk	C	MSS	33598744	12006596	2.8474	0
EPICC_C522_D1_B1_C1	C522	C522.cancer	cancer	ATAC-seq	bulk	D	MSS	70250234	10455380	6.16504	0
EPICC_C522_A1_G1_C1	C522	C522.cancer	cancer	ATAC-seq	gland	A	MSS	28296964	4668296	8.58095	0
EPICC_C522_A1_G4_C1	C522	C522.cancer	cancer	ATAC-seq	gland	A	MSS	55970184	10337790	5.0718	0
EPICC_C522_A1_G6_C1	C522	C522.cancer	cancer	ATAC-seq	gland	A	MSS	54566844	7784008	5.59633	0
EPICC_C522_A1_G8_C1	C522	C522.cancer	cancer	ATAC-seq	gland	A	MSS	64327714	11279076	6.87448	0
EPICC_C522_A1_G9_C1	C522	C522.cancer	cancer	ATAC-seq	gland	A	MSS	55624994	9386366	6.38074	0
EPICC_C522_A1_G7_C1	C522	C522.cancer	cancer	ATAC-seq	gland	A	MSS	84458134	12172086	5.96362	0.08
EPICC_C522_A1_G10_C1	C522	C522.cancer	cancer	ATAC-seq	gland	A	MSS	4778076	1583914	9.7513
EPICC_C522_B1_G2_C1	C522	C522.cancer	cancer	ATAC-seq	gland	B	MSS	13635108	3309974	2.53637	0
EPICC_C522_B1_G3_C1	C522	C522.cancer	cancer	ATAC-seq	gland	B	MSS	35718002	10357206	4.36776	0
EPICC_C522_B1_G4_C1	C522	C522.cancer	cancer	ATAC-seq	gland	B	MSS	24078772	5998182	4.83819	0
EPICC_C522_B1_G5_C1	C522	C522.cancer	cancer	ATAC-seq	gland	B	MSS	32466854	4997186	2.89422	0
EPICC_C522_B1_G6_C1	C522	C522.cancer	cancer	ATAC-seq	gland	B	MSS	19148392	4297880	3.70347	0
EPICC_C522_B1_G7_C1	C522	C522.cancer	cancer	ATAC-seq	gland	B	MSS	49624498	9863118	3.14711	0
EPICC_C522_B1_G9_C1	C522	C522.cancer	cancer	ATAC-seq	gland	B	MSS	20220356	3805908	2.98184	0
EPICC_C522_B1_G1_C1	C522	C522.cancer	cancer	ATAC-seq	gland	B	MSS	30672106	8322356	3.07168	0.132
EPICC_C522_C1_G1_C1	C522	C522.cancer	cancer	ATAC-seq	gland	C	MSS	15920144	2826946	2.36595	0
EPICC_C522_C1_G10_C1	C522	C522.cancer	cancer	ATAC-seq	gland	C	MSS	61637798	16653394	3.09743	0
EPICC_C522_C1_G8_C1	C522	C522.cancer	cancer	ATAC-seq	gland	C	MSS	97363772	23696874	2.87509	0.03
EPICC_C522_C1_G5_C1	C522	C522.cancer	cancer	ATAC-seq	gland	C	MSS	92895648	24806792	2.49097	0.036
EPICC_C522_C1_G6_C1	C522	C522.cancer	cancer	ATAC-seq	gland	C	MSS	112517140	24987030	2.67631	0.04
EPICC_C522_C1_G9_C1	C522	C522.cancer	cancer	ATAC-seq	gland	C	MSS	79970402	22757672	3.03143	0.052
EPICC_C522_C1_G7_C1	C522	C522.cancer	cancer	ATAC-seq	gland	C	MSS	37935588	12209514	2.78243	0.123
EPICC_C522_D1_G1_C1	C522	C522.cancer	cancer	ATAC-seq	gland	D	MSS	17690402	4902914	6.44117	0
EPICC_C522_D1_G10_C1	C522	C522.cancer	cancer	ATAC-seq	gland	D	MSS	26886560	6104424	3.52988	0
EPICC_C522_D1_G4_C1	C522	C522.cancer	cancer	ATAC-seq	gland	D	MSS	8148390	3219584	6.69539	0
EPICC_C522_D1_G5_C1	C522	C522.cancer	cancer	ATAC-seq	gland	D	MSS	11306224	3026884	4.27402	0
EPICC_C522_D1_G7_C1	C522	C522.cancer	cancer	ATAC-seq	gland	D	MSS	36258636	9237910	4.58991	0
EPICC_C522_D1_G8_C1	C522	C522.cancer	cancer	ATAC-seq	gland	D	MSS	44424562	14694574	3.33155	0
EPICC_C522_D1_G9_C1	C522	C522.cancer	cancer	ATAC-seq	gland	D	MSS	14316064	3927606	3.45248	0
EPICC_C522_D1_G2_C1	C522	C522.cancer	cancer	ATAC-seq	gland	D	MSS	23709420	9243160	4.33825	0.25
EPICC_C522_D1_G3_C1	C522	C522.cancer	cancer	ATAC-seq	gland	D	MSS	21063240	7525898	5.50988	0.317
EPICC_C522_D1_G6_C1	C522	C522.cancer	cancer	ATAC-seq	gland	D	MSS	7730340	2300094	2.64899
EPICC_C522_A4_L1_C1	C522	C522.cancer	cancer	ATAC-seq	interglandular	A	MSS	9957318	3126598	3.26918	0
EPICC_C522_A2_L1_C1	C522	C522.cancer	cancer	ATAC-seq	interglandular	A	MSS	22381050	4932596	3.67418	0.215
EPICC_C522_A3_L1_C1	C522	C522.cancer	cancer	ATAC-seq	interglandular	A	MSS	4691874	1306572	3.67875
EPICC_C522_B2_L1_C1	C522	C522.cancer	cancer	ATAC-seq	interglandular	B	MSS	10044182	1874886	3.11128	0
EPICC_C522_B3_L1_C1	C522	C522.cancer	cancer	ATAC-seq	interglandular	B	MSS	9882672	1559934	3.45311	0
EPICC_C522_B4_L1_C1	C522	C522.cancer	cancer	ATAC-seq	interglandular	B	MSS	24797962	1677354	3.55475	0
EPICC_C522_C2_L1_C1	C522	C522.cancer	cancer	ATAC-seq	interglandular	C	MSS	31206146	6432194	3.00045	0
EPICC_C522_C3_L1_C1	C522	C522.cancer	cancer	ATAC-seq	interglandular	C	MSS	5544180	1316046	3.50121	0
EPICC_C522_C4_L1_C1	C522	C522.cancer	cancer	ATAC-seq	interglandular	C	MSS	6652460	1575330	3.40002	0
EPICC_C522_D2_L1_C1	C522	C522.cancer	cancer	ATAC-seq	interglandular	D	MSS	4033290	789322	4.28569	0
EPICC_C522_D3_L1_C1	C522	C522.cancer	cancer	ATAC-seq	interglandular	D	MSS	14059778	2534178	4.57677	0
EPICC_C522_D4_L1_C1	C522	C522.cancer	cancer	ATAC-seq	interglandular	D	MSS	6704986	1788904	4.67669
EPICC_C524_E1_B1_C1	C524	C524.normal	normal	ATAC-seq	bulk	E		28143216	8326288	15.394	0.014
EPICC_C524_E1_G1_C1	C524	C524.normal	normal	ATAC-seq	gland	E		13107584	6883350	10.3222	0.009
EPICC_C524_E1_G2_C1	C524	C524.normal	normal	ATAC-seq	gland	E		9770510	5296824	7.76594	0.015
EPICC_C524_E1_G3_C1	C524	C524.normal	normal	ATAC-seq	gland	E		4569226	1982278	7.21637	0.039
EPICC_C524_A1_B1_C1	C524	C524.cancer	cancer	ATAC-seq	bulk	A	MSS	38838760	14975616	3.86879	0.474
EPICC_C524_B1_B1_C1	C524	C524.cancer	cancer	ATAC-seq	bulk	B	MSS	97850992	21611096	7.41672	0.031
EPICC_C524_C1_B1_C1	C524	C524.cancer	cancer	ATAC-seq	bulk	C	MSS	12418874	3437652	11.2404	0.366
EPICC_C524_D1_B1_C1	C524	C524.cancer	cancer	ATAC-seq	bulk	D	MSS	21559624	4584308	3.06545	0.197
EPICC_C524_A1_G2_C1	C524	C524.cancer	cancer	ATAC-seq	gland	A	MSS	19582876	9615026	4.42897	0.105
EPICC_C524_A1_G3_C1	C524	C524.cancer	cancer	ATAC-seq	gland	A	MSS	17219082	4686358	4.82177	0.177
EPICC_C524_A1_G7_C1	C524	C524.cancer	cancer	ATAC-seq	gland	A	MSS	21696596	6565562	4.17838	0.204
EPICC_C524_A1_G8_C1	C524	C524.cancer	cancer	ATAC-seq	gland	A	MSS	30692354	9051566	3.97956	0.204
EPICC_C524_A1_G6_C1	C524	C524.cancer	cancer	ATAC-seq	gland	A	MSS	8492322	3137592	3.72732	0.218
EPICC_C524_A1_G10_C1	C524	C524.cancer	cancer	ATAC-seq	gland	A	MSS	15820574	6640744	4.10056	0.226
EPICC_C524_A1_G5_C1	C524	C524.cancer	cancer	ATAC-seq	gland	A	MSS	12551728	4951410	3.04457	0.229
EPICC_C524_A1_G4_C1	C524	C524.cancer	cancer	ATAC-seq	gland	A	MSS	7422534	3133680	2.86868	0.252
EPICC_C524_A1_G9_C1	C524	C524.cancer	cancer	ATAC-seq	gland	A	MSS	4083668	1775616	2.81027	0.292
EPICC_C524_B1_G1_C1	C524	C524.cancer	cancer	ATAC-seq	gland	B	MSS	5443262	1568602	6.04709	0.264
EPICC_C524_B1_G6_C1	C524	C524.cancer	cancer	ATAC-seq	gland	B	MSS	9552816	3225566	5.10913	0.279
EPICC_C524_B1_G3_C1	C524	C524.cancer	cancer	ATAC-seq	gland	B	MSS	5075388	1645830	4.77975	0.302
EPICC_C524_B1_G5_C1	C524	C524.cancer	cancer	ATAC-seq	gland	B	MSS	9999790	3007694	6.37737	0.301
EPICC_C524_B1_G7_C1	C524	C524.cancer	cancer	ATAC-seq	gland	B	MSS	21023466	6426628	3.84827	0.36
EPICC_C524_B1_G9_C1	C524	C524.cancer	cancer	ATAC-seq	gland	B	MSS	13933512	4868946	4.96441	0.381
EPICC_C524_B1_G2_C1	C524	C524.cancer	cancer	ATAC-seq	gland	B	MSS	7946860	2844092	3.77549	0.396
EPICC_C524_B1_G8_C1	C524	C524.cancer	cancer	ATAC-seq	gland	B	MSS	10869102	3570232	3.63226	0.414
EPICC_C524_B1_G4_C1	C524	C524.cancer	cancer	ATAC-seq	gland	B	MSS	10298704	3058342	4.80018	0.442
EPICC_C524_C1_G2_C1	C524	C524.cancer	cancer	ATAC-seq	gland	C	MSS	14370594	3663030	6.74338	0.237
EPICC_C524_C1_G4_C1	C524	C524.cancer	cancer	ATAC-seq	gland	C	MSS	14587226	4399102	7.2536	0.246
EPICC_C524_C1_G8_C1	C524	C524.cancer	cancer	ATAC-seq	gland	C	MSS	15112238	5171506	5.43334	0.285
EPICC_C524_C1_G1_C1	C524	C524.cancer	cancer	ATAC-seq	gland	C	MSS	7262830	1721926	6.34252	0.304
EPICC_C524_C1_G10_C1	C524	C524.cancer	cancer	ATAC-seq	gland	C	MSS	7013400	1897106	9.15122	0.298
EPICC_C524_C1_G6_C1	C524	C524.cancer	cancer	ATAC-seq	gland	C	MSS	11938156	4308506	4.0035	0.315
EPICC_C524_C1_G9_C1	C524	C524.cancer	cancer	ATAC-seq	gland	C	MSS	4793996	1474384	6.71604	0.354
EPICC_C524_C1_G5_C1	C524	C524.cancer	cancer	ATAC-seq	gland	C	MSS	8422886	2731974	11.153	0.391
EPICC_C524_C1_G7_C1	C524	C524.cancer	cancer	ATAC-seq	gland	C	MSS	9790788	3409422	5.08543	0.389
EPICC_C524_D1_G5_C1	C524	C524.cancer	cancer	ATAC-seq	gland	D	MSS	38193598	7887908	3.7344	0.254
EPICC_C524_D1_G4_C1	C524	C524.cancer	cancer	ATAC-seq	gland	D	MSS	3189954	1074196	5.16	0.335
EPICC_C524_D1_G3_C1	C524	C524.cancer	cancer	ATAC-seq	gland	D	MSS	10564310	3229102	2.67356	0.394
EPICC_C524_D1_G8_C1	C524	C524.cancer	cancer	ATAC-seq	gland	D	MSS	5763884	2161140	2.81457	0.428
EPICC_C524_D1_G9_C1	C524	C524.cancer	cancer	ATAC-seq	gland	D	MSS	13526554	4460926	2.44319	0.429
EPICC_C524_D1_G7_C1	C524	C524.cancer	cancer	ATAC-seq	gland	D	MSS	7120266	2155534	2.47709	0.497
EPICC_C524_D1_G2_C1	C524	C524.cancer	cancer	ATAC-seq	gland	D	MSS	15349598	4148860	2.92224	0.54
EPICC_C525_E1_B1_C1	C525	C525.normal	normal	ATAC-seq	bulk	E		6925086	2325750	3.6113	0.075
EPICC_C525_E1_G1_C1	C525	C525.normal	normal	ATAC-seq	gland	E		7394914	3102200	3.42102	0.069
EPICC_C525_E1_G2_C1	C525	C525.normal	normal	ATAC-seq	gland	E		2975448	1387158	4.12397	0.185
EPICC_C525_E1_G3_C1	C525	C525.normal	normal	ATAC-seq	gland	E		4028626	1556268	3.85431	0.181
EPICC_C525_A1_B1_C1	C525	C525.cancer	cancer	ATAC-seq	bulk	A	MSS	23189906	8944052	4.25559	0.531
EPICC_C525_B1_B1_C1	C525	C525.cancer	cancer	ATAC-seq	bulk	B	MSS	11346154	5399252	6.29431	0.44
EPICC_C525_C1_B1_C1	C525	C525.cancer	cancer	ATAC-seq	bulk	C	MSS	46529756	23209070	2.83561	0.44
EPICC_C525_D1_B1_C1	C525	C525.cancer	cancer	ATAC-seq	bulk	D	MSS	15724276	3250960	5.70052	0.088
EPICC_C525_A1_G1_C1	C525	C525.cancer	cancer	ATAC-seq	gland	A	MSS	48850440	18676678	3.00973	0.136
EPICC_C525_A1_G4_C1	C525	C525.cancer	cancer	ATAC-seq	gland	A	MSS	53858020	20847640	2.93	0.139
EPICC_C525_A1_G2_C1	C525	C525.cancer	cancer	ATAC-seq	gland	A	MSS	38806968	13972650	2.99437	0.146
EPICC_C525_A1_G3_C1	C525	C525.cancer	cancer	ATAC-seq	gland	A	MSS	39852534	17785176	3.14916	0.16
EPICC_C525_A1_G9_C1	C525	C525.cancer	cancer	ATAC-seq	gland	A	MSS	20755524	8238514	3.63997	0.174
EPICC_C525_A1_G7_C1	C525	C525.cancer	cancer	ATAC-seq	gland	A	MSS	7769708	2759294	4.40968	0.178
EPICC_C525_A1_G8_C1	C525	C525.cancer	cancer	ATAC-seq	gland	A	MSS	16507478	6009068	3.40914	0.203
EPICC_C525_B1_G1_C1	C525	C525.cancer	cancer	ATAC-seq	gland	B	MSS	9837504	3075632	5.96065	0.286
EPICC_C525_B1_G3_C1	C525	C525.cancer	cancer	ATAC-seq	gland	B	MSS	14477922	4670496	4.98149	0.3
EPICC_C525_B1_G2_C1	C525	C525.cancer	cancer	ATAC-seq	gland	B	MSS	30788702	8468338	5.9581	0.316
EPICC_C525_B1_G4_C1	C525	C525.cancer	cancer	ATAC-seq	gland	B	MSS	6864844	2015110	6.34041	0.375
EPICC_C525_B1_G8_C1	C525	C525.cancer	cancer	ATAC-seq	gland	B	MSS	4705202	1844624	4.8393	0.414
EPICC_C525_B1_G5_C1	C525	C525.cancer	cancer	ATAC-seq	gland	B	MSS	10150088	3346494	4.46155	0.424
EPICC_C525_C1_G2_C1	C525	C525.cancer	cancer	ATAC-seq	gland	C	MSS	14828420	5481874	4.06593	0.297
EPICC_C525_C1_G4_C1	C525	C525.cancer	cancer	ATAC-seq	gland	C	MSS	13342650	504494	3.11131	0.304
EPICC_C525_C1_G7_C1	C525	C525.cancer	cancer	ATAC-seq	gland	C	MSS	33936298	13172742	2.90056	0.299
EPICC_C525_C1_G8_C1	C525	C525.cancer	cancer	ATAC-seq	gland	C	MSS	20062392	8921076	3.22471	0.314
EPICC_C525_C1_G10_C1	C525	C525.cancer	cancer	ATAC-seq	gland	C	MSS	34616828	14909954	2.595	0.362
EPICC_C525_C1_G1_C1	C525	C525.cancer	cancer	ATAC-seq	gland	C	MSS	45770098	18277310	3.23577	0.373
EPICC_C525_C1_G9_C1	C525	C525.cancer	cancer	ATAC-seq	gland	C	MSS	12619794	6348252	2.89674	0.373
EPICC_C525_C1_G3_C1	C525	C525.cancer	cancer	ATAC-seq	gland	C	MSS	30230378	12104114	3.45437	0.376
EPICC_C525_C1_G5_C1	C525	C525.cancer	cancer	ATAC-seq	gland	C	MSS	19483174	8353392	2.76052	0.383
EPICC_C525_D1_G9_C1	C525	C525.cancer	cancer	ATAC-seq	gland	D	MSS	10518038	2702276	3.28194	0.104
EPICC_C525_D1_G3_C1	C525	C525.cancer	cancer	ATAC-seq	gland	D	MSS	31663112	7559454	3.52527	0.124
EPICC_C525_D1_G7_C1	C525	C525.cancer	cancer	ATAC-seq	gland	D	MSS	5523572	1115118	4.2479	0.119
EPICC_C525_D1_G6_C1	C525	C525.cancer	cancer	ATAC-seq	gland	D	MSS	14708032	3003120	4.12436	0.127
EPICC_C525_D1_G8_C1	C525	C525.cancer	cancer	ATAC-seq	gland	D	MSS	6654416	1411928	3.83816	0.13
EPICC_C525_D1_G5_C1	C525	C525.cancer	cancer	ATAC-seq	gland	D	MSS	24513328	5041844	3.87507	0.141
EPICC_C525_D1_G4_C1	C525	C525.cancer	cancer	ATAC-seq	gland	D	MSS	17129972	4476458	3.66855	0.154
EPICC_C525_D1_G1_C1	C525	C525.cancer	cancer	ATAC-seq	gland	D	MSS	6089692	1263848	3.8718	0.171
EPICC_C527_E1_B1_C1	C527	C527.normal	normal	ATAC-seq	bulk	E		7283278	2756224	7.01125	0.007
EPICC_C527_E1_G1_C1	C527	C527.normal	normal	ATAC-seq	gland	E		11545518	2984736	5.05177	0.027
EPICC_C527_E1_G2_C1	C527	C527.normal	normal	ATAC-seq	gland	E		5377776	1310924	5.77095	0.017
EPICC_C527_E1_G3_C1	C527	C527.normal	normal	ATAC-seq	gland	E		6428954	1390250	5.97458	0.014
EPICC_C527_A1_B1_C1	C527	C527.cancer	cancer	ATAC-seq	bulk	A	MSS	12746082	3758894	5.1291	0.07
EPICC_C527_B1_B1_C1	C527	C527.cancer	cancer	ATAC-seq	bulk	B	MSS	35978050	5868620	7.84462	0.012
EPICC_C527_C1_B1_C1	C527	C527.cancer	cancer	ATAC-seq	bulk	C	MSS	84418558	10745502	5.69396	0.011
EPICC_C527_D1_B1_C1	C527	C527.cancer	cancer	ATAC-seq	bulk	D	MSS	13597722	4204468	6.25343	0.031
EPICC_C527_A1_G6_C1	C527	C527.cancer	cancer	ATAC-seq	gland	A	MSS	5272070	1644614	4.09682	0.032
EPICC_C527_A1_G4_C1	C527	C527.cancer	cancer	ATAC-seq	gland	A	MSS	3640798	1339462	3.54995	0.133
EPICC_C527_B1_G4_C1	C527	C527.cancer	cancer	ATAC-seq	gland	B	MSS	4941788	1612752	5.83639	0.039
EPICC_C527_B1_G7_C1	C527	C527.cancer	cancer	ATAC-seq	gland	B	MSS	12762702	2700604	7.03677	0.042
EPICC_C527_B1_G8_C1	C527	C527.cancer	cancer	ATAC-seq	gland	B	MSS	5840338	2003998	4.68937	0.058
EPICC_C527_B1_G9_C1	C527	C527.cancer	cancer	ATAC-seq	gland	B	MSS	6276472	2165338	4.41694	0.09
EPICC_C527_B1_G2_C1	C527	C527.cancer	cancer	ATAC-seq	gland	B	MSS	5449042	1675876	4.41181	0.106
EPICC_C527_C1_G2_C1	C527	C527.cancer	cancer	ATAC-seq	gland	C	MSS	3588198	1278036	4.09713	0.045
EPICC_C527_C1_G10_C1	C527	C527.cancer	cancer	ATAC-seq	gland	C	MSS	3379520	1028832	4.74938	0.061
EPICC_C527_D1_G2_C1	C527	C527.cancer	cancer	ATAC-seq	gland	D	MSS	2773474	701076	3.92776	0.046
EPICC_C527_D1_G8_C1	C527	C527.cancer	cancer	ATAC-seq	gland	D	MSS	3456686	1461106	4.47852	0.061
EPICC_C527_D1_G9_C1	C527	C527.cancer	cancer	ATAC-seq	gland	D	MSS	3432744	1253538	4.26542	0.065
EPICC_C527_A2_L1_C1	C527	C527.cancer	cancer	ATAC-seq	interglandular	A	MSS	4403228	1048588	6.33888	0.041
EPICC_C527_A4_L1_C1	C527	C527.cancer	cancer	ATAC-seq	interglandular	A	MSS	6084194	1835352	6.23501	0.042
EPICC_C527_A3_L1_C1	C527	C527.cancer	cancer	ATAC-seq	interglandular	A	MSS	5248920	1710320	6.48915	0.184
EPICC_C527_B4_L1_C1	C527	C527.cancer	cancer	ATAC-seq	interglandular	B	MSS	6657114	1986382	9.48009	0.066
EPICC_C527_B2_L1_C1	C527	C527.cancer	cancer	ATAC-seq	interglandular	B	MSS	8334648	2647676	8.99256	0.082
EPICC_C527_B3_L1_C1	C527	C527.cancer	cancer	ATAC-seq	interglandular	B	MSS	6974878	1945226	7.3762	0.101
EPICC_C527_C4_L1_C1	C527	C527.cancer	cancer	ATAC-seq	interglandular	C	MSS	11847256	2684060	4.90276	0.037
EPICC_C527_C3_L1_C1	C527	C527.cancer	cancer	ATAC-seq	interglandular	C	MSS	7746470	2578448	6.08689	0.038
EPICC_C527_C2_L1_C1	C527	C527.cancer	cancer	ATAC-seq	interglandular	C	MSS	9717638	3059128	5.42979	0.104
EPICC_C527_D3_L1_C1	C527	C527.cancer	cancer	ATAC-seq	interglandular	D	MSS	22336710	4322010	5.88282	0.05
EPICC_C527_D4_L1_C1	C527	C527.cancer	cancer	ATAC-seq	interglandular	D	MSS	11242838	3101186	6.90238	0.07
EPICC_C527_D2_L1_C1	C527	C527.cancer	cancer	ATAC-seq	interglandular	D	MSS	2138460	593372	7.37302	0.083
EPICC_C528_E1_B1_C1	C528	C528.normal	normal	ATAC-seq	bulk	E		9902162	1749822	3.10521	0.008
EPICC_C528_E1_G2_C1	C528	C528.normal	normal	ATAC-seq	gland	E		7231276	2004550	4.61372	0.021
EPICC_C528_E1_G3_C1	C528	C528.normal	normal	ATAC-seq	gland	E		3967960	995342	4.57223	0.057
EPICC_C528_A1_B1_C1	C528	C528.cancer	cancer	ATAC-seq	bulk	A	MSS	25161076	4046698	8.10731	0.071
EPICC_C528_B1_B1_C1	C528	C528.cancer	cancer	ATAC-seq	bulk	B	MSS	17104728	2089606	6.66185	0.075
EPICC_C528_C1_B1_C1	C528	C528.cancer	cancer	ATAC-seq	bulk	C	MSS	17414224	3766116	9.62899	0.436
EPICC_C528_D1_B1_C1	C528	C528.cancer	cancer	ATAC-seq	bulk	D	MSS	17036558	2786020	6.18197	0.102
EPICC_C528_A1_G2_C1	C528	C528.cancer	cancer	ATAC-seq	gland	A	MSS	2471292	696210	13.3717	0.195
EPICC_C528_A1_G7_C1	C528	C528.cancer	cancer	ATAC-seq	gland	A	MSS	4687178	1218222	10.6307	0.206
EPICC_C528_A1_G5_C1	C528	C528.cancer	cancer	ATAC-seq	gland	A	MSS	3350326	912536	8.68344	0.223
EPICC_C528_A1_G8_C1	C528	C528.cancer	cancer	ATAC-seq	gland	A	MSS	3836674	903974	10.2854	0.216
EPICC_C528_A1_G3_C1	C528	C528.cancer	cancer	ATAC-seq	gland	A	MSS	6098188	1742830	7.87959	0.233
EPICC_C528_A1_G4_C1	C528	C528.cancer	cancer	ATAC-seq	gland	A	MSS	3035246	675620	8.19765	0.228
EPICC_C528_B1_G7_C1	C528	C528.cancer	cancer	ATAC-seq	gland	B	MSS	3194238	891960	9.49373	0.163
EPICC_C528_B1_G1_C1	C528	C528.cancer	cancer	ATAC-seq	gland	B	MSS	4757418	1037092	7.79198	0.305
EPICC_C528_B1_G9_C1	C528	C528.cancer	cancer	ATAC-seq	gland	B	MSS	3965964	1136488	7.35509	0.316
EPICC_C528_B1_G2_C1	C528	C528.cancer	cancer	ATAC-seq	gland	B	MSS	3120328	784256	7.96765	0.368
EPICC_C528_B1_G4_C1	C528	C528.cancer	cancer	ATAC-seq	gland	B	MSS	3349444	1121768	7.01861	0.386
EPICC_C528_B1_G10_C1	C528	C528.cancer	cancer	ATAC-seq	gland	B	MSS	4695818	1396828	6.25838	0.453
EPICC_C528_C1_G9_C1	C528	C528.cancer	cancer	ATAC-seq	gland	C	MSS	3109488	990990	6.65164	0.397
EPICC_C528_C1_G8_C1	C528	C528.cancer	cancer	ATAC-seq	gland	C	MSS	3931082	972978	4.21969	0.411
EPICC_C528_C1_G2_C1	C528	C528.cancer	cancer	ATAC-seq	gland	C	MSS	2048962	811012	9.62496	0.448
EPICC_C528_C1_G5_C1	C528	C528.cancer	cancer	ATAC-seq	gland	C	MSS	4751462	1922098	5.10541	0.467
EPICC_C528_C1_G6_C1	C528	C528.cancer	cancer	ATAC-seq	gland	C	MSS	4928696	1749322	6.94075	0.479
EPICC_C528_C1_G7_C1	C528	C528.cancer	cancer	ATAC-seq	gland	C	MSS	5265552	1426484	4.72164	0.488
EPICC_C528_C1_G10_C1	C528	C528.cancer	cancer	ATAC-seq	gland	C	MSS	5148888	1447932	7.75242	0.509
EPICC_C528_D1_G8_C1	C528	C528.cancer	cancer	ATAC-seq	gland	D	MSS	4912018	1297752	8.33682	0.129
EPICC_C528_D1_G10_C1	C528	C528.cancer	cancer	ATAC-seq	gland	D	MSS	4178540	1033394	9.04656	0.153
EPICC_C528_D1_G9_C1	C528	C528.cancer	cancer	ATAC-seq	gland	D	MSS	4089336	1229340	8.91894	0.197
EPICC_C528_D1_G7_C1	C528	C528.cancer	cancer	ATAC-seq	gland	D	MSS	3197318	687304	5.64479	0.21
EPICC_C528_D1_G2_C1	C528	C528.cancer	cancer	ATAC-seq	gland	D	MSS	2327216	623448	7.37282	0.239
EPICC_C530_E1_B1_C1	C530	C530.normal	normal	ATAC-seq	bulk	E		96638802	21161168	8.00676	0.01
EPICC_C530_E1_G1_C1	C530	C530.normal	normal	ATAC-seq	gland	E		19242474	4486264	5.07894	0.042
EPICC_C530_E1_G2_C1	C530	C530.normal	normal	ATAC-seq	gland	E		35060000	11016120	7.02025	0.029
EPICC_C530_E1_G3_C1	C530	C530.normal	normal	ATAC-seq	gland	E		11169264	3420156	3.97494	0.039
EPICC_C530_F1_B1_C1	C530	C530.adenoma	adenoma	ATAC-seq	bulk	F	MSS	39728374	5340800	10.619	0
EPICC_C530_F1_B2_C1	C530	C530.adenoma	adenoma	ATAC-seq	bulk	F	MSS	69566908	11455970	5.12438	0.04
EPICC_C530_A1_B1_C1	C530	C530.cancer	cancer	ATAC-seq	bulk	A	MSS	41697210	13314360	3.28787	0.39
EPICC_C530_B1_B1_C1	C530	C530.cancer	cancer	ATAC-seq	bulk	B	MSS	56376538	11591542	4.3643	0.527
EPICC_C530_C1_B1_C1	C530	C530.cancer	cancer	ATAC-seq	bulk	C	MSS	87876176	19825406	6.03198	0.09
EPICC_C530_D1_B1_C1	C530	C530.cancer	cancer	ATAC-seq	bulk	D	MSS	77823654	17636336	3.02653	0.512
EPICC_C530_A1_G4_C1	C530	C530.cancer	cancer	ATAC-seq	gland	A	MSS	5623988	2215216	4.67499	0.082
EPICC_C530_A1_G10_C1	C530	C530.cancer	cancer	ATAC-seq	gland	A	MSS	6265672	2474336	3.87234	0.173
EPICC_C530_A1_G7_C1	C530	C530.cancer	cancer	ATAC-seq	gland	A	MSS	5117064	1925070	4.53001	0.216
EPICC_C530_A1_G6_C1	C530	C530.cancer	cancer	ATAC-seq	gland	A	MSS	3790496	1532768	4.40598	0.24
EPICC_C530_A1_G9_C1	C530	C530.cancer	cancer	ATAC-seq	gland	A	MSS	6075650	2529350	3.36158	0.391
EPICC_C530_B1_G2_C1	C530	C530.cancer	cancer	ATAC-seq	gland	B	MSS	3420192	1286942	5.11815	0.207
EPICC_C530_B1_G1_C1	C530	C530.cancer	cancer	ATAC-seq	gland	B	MSS	7639010	2786160	4.56535	0.244
EPICC_C530_B1_G7_C1	C530	C530.cancer	cancer	ATAC-seq	gland	B	MSS	5001018	1760420	4.34006	0.291
EPICC_C530_B1_G3_C1	C530	C530.cancer	cancer	ATAC-seq	gland	B	MSS	4769114	1893478	4.26482	0.348
EPICC_C530_B1_G6_C1	C530	C530.cancer	cancer	ATAC-seq	gland	B	MSS	6006576	2040110	4.57632	0.377
EPICC_C530_B1_G8_C1	C530	C530.cancer	cancer	ATAC-seq	gland	B	MSS	5369406	2005650	4.27634	0.429
EPICC_C530_B1_G5_C1	C530	C530.cancer	cancer	ATAC-seq	gland	B	MSS	6293106	2066342	4.44951	0.449
EPICC_C530_B1_G4_C1	C530	C530.cancer	cancer	ATAC-seq	gland	B	MSS	10314198	4099534	4.47851	0.513
EPICC_C530_B1_G9_C1	C530	C530.cancer	cancer	ATAC-seq	gland	B	MSS	4868800	1841092	3.54825	0.626
EPICC_C530_C1_G6_C1	C530	C530.cancer	cancer	ATAC-seq	gland	C	MSS	7871956	2423304	4.70113	0.276
EPICC_C530_C1_G9_C1	C530	C530.cancer	cancer	ATAC-seq	gland	C	MSS	9020824	4339350	2.17833	0.275
EPICC_C530_C1_G7_C1	C530	C530.cancer	cancer	ATAC-seq	gland	C	MSS	10296606	3581286	3.49987	0.322
EPICC_C530_C1_G1_C1	C530	C530.cancer	cancer	ATAC-seq	gland	C	MSS	6083456	2398488	3.73843	0.329
EPICC_C530_C1_G5_C1	C530	C530.cancer	cancer	ATAC-seq	gland	C	MSS	7313260	2403444	3.39197	0.412
EPICC_C530_C1_G8_C1	C530	C530.cancer	cancer	ATAC-seq	gland	C	MSS	8041020	3477100	2.94089	0.409
EPICC_C530_C1_G10_C1	C530	C530.cancer	cancer	ATAC-seq	gland	C	MSS	22277850	9992942	2.86662	0.444
EPICC_C530_D1_G1_C1	C530	C530.cancer	cancer	ATAC-seq	gland	D	MSS	99020988	31826172	2.48643	0.153
EPICC_C530_D1_G2_C1	C530	C530.cancer	cancer	ATAC-seq	gland	D	MSS	6099730	1990594	5.8972	0.205
EPICC_C530_D1_G4_C1	C530	C530.cancer	cancer	ATAC-seq	gland	D	MSS	25498128	8694010	3.62446	0.257
EPICC_C530_D1_G10_C1	C530	C530.cancer	cancer	ATAC-seq	gland	D	MSS	7251278	2496092	4.16231	0.276
EPICC_C530_D1_G5_C1	C530	C530.cancer	cancer	ATAC-seq	gland	D	MSS	30531920	9293628	2.97947	0.299
EPICC_C530_D1_G9_C1	C530	C530.cancer	cancer	ATAC-seq	gland	D	MSS	11443956	4038446	2.82247	0.323
EPICC_C530_D1_G3_C1	C530	C530.cancer	cancer	ATAC-seq	gland	D	MSS	3278136	1169012	4.56347	0.325
EPICC_C530_D1_G6_C1	C530	C530.cancer	cancer	ATAC-seq	gland	D	MSS	17375034	6126902	2.5306	0.443
EPICC_C530_D1_G8_C1	C530	C530.cancer	cancer	ATAC-seq	gland	D	MSS	51417922	17357198	2.45477	0.456
EPICC_C531_E1_B1_C1	C531	C531.normal	normal	ATAC-seq	bulk	E		39120864	8216036	7.45867	0.008
EPICC_C531_E1_G1_C1	C531	C531.normal	normal	ATAC-seq	gland	E		11303156	2483616	3.31345	0.05
EPICC_C531_E1_G2_C1	C531	C531.normal	normal	ATAC-seq	gland	E		13314960	2582706	3.7038	0.039
EPICC_C531_E1_G3_C1	C531	C531.normal	normal	ATAC-seq	gland	E		11481456	2235262	3.76123	0.033
EPICC_C531_A1_B1_C1	C531	C531.cancer	cancer	ATAC-seq	bulk	A	MSS	59393596	9752664	4.66774	0.204
EPICC_C531_B1_B1_C1	C531	C531.cancer	cancer	ATAC-seq	bulk	B	MSS	61744236	11197976	7.5351	0.259
EPICC_C531_C1_B1_C1	C531	C531.cancer	cancer	ATAC-seq	bulk	C	MSS	44285800	7642108	5.21545	0.238
EPICC_C531_D1_B1_C1	C531	C531.cancer	cancer	ATAC-seq	bulk	D	MSS	145514720	27921600	5.69764	0.071
EPICC_C531_A1_G4_C1	C531	C531.cancer	cancer	ATAC-seq	gland	A	MSS	35955356	10340866	2.39063	0.226
EPICC_C531_A1_G6_C1	C531	C531.cancer	cancer	ATAC-seq	gland	A	MSS	8235442	1434562	3.87503	0.263
EPICC_C531_A1_G8_C1	C531	C531.cancer	cancer	ATAC-seq	gland	A	MSS	15916854	3043892	4.27738	0.287
EPICC_C531_A1_G9_C1	C531	C531.cancer	cancer	ATAC-seq	gland	A	MSS	28126330	7421976	2.94402	0.355
EPICC_C531_A1_G2_C1	C531	C531.cancer	cancer	ATAC-seq	gland	A	MSS	6274972	1287502	3.56841	0.469
EPICC_C531_A1_G3_C1	C531	C531.cancer	cancer	ATAC-seq	gland	A	MSS	4663614	938986	3.50826	0.59
EPICC_C531_B1_G6_C1	C531	C531.cancer	cancer	ATAC-seq	gland	B	MSS	8259272	2076344	3.80491	0.3
EPICC_C531_B1_G5_C1	C531	C531.cancer	cancer	ATAC-seq	gland	B	MSS	3132628	685096	4.68664	0.306
EPICC_C531_B1_G7_C1	C531	C531.cancer	cancer	ATAC-seq	gland	B	MSS	1970180	611220	5.83261	0.469
EPICC_C531_B1_G8_C1	C531	C531.cancer	cancer	ATAC-seq	gland	B	MSS	2803310	870102	3.9047	0.469
EPICC_C531_C1_G10_C1	C531	C531.cancer	cancer	ATAC-seq	gland	C	MSS	8797080	2008090	4.15539	0.361
EPICC_C531_C1_G5_C1	C531	C531.cancer	cancer	ATAC-seq	gland	C	MSS	6312516	1435696	4.81441	0.362
EPICC_C531_C1_G9_C1	C531	C531.cancer	cancer	ATAC-seq	gland	C	MSS	6970334	1450516	4.77925	0.355
EPICC_C531_C1_G2_C1	C531	C531.cancer	cancer	ATAC-seq	gland	C	MSS	20584662	4061188	4.39439	0.387
EPICC_C531_C1_G1_C1	C531	C531.cancer	cancer	ATAC-seq	gland	C	MSS	26773290	4629320	5.27274	0.398
EPICC_C531_C1_G3_C1	C531	C531.cancer	cancer	ATAC-seq	gland	C	MSS	56912006	9636760	4.40495	0.433
EPICC_C531_C1_G4_C1	C531	C531.cancer	cancer	ATAC-seq	gland	C	MSS	5148902	1084986	4.66848	0.426
EPICC_C531_C1_G7_C1	C531	C531.cancer	cancer	ATAC-seq	gland	C	MSS	15604768	3579228	4.22525	0.499
EPICC_C531_D1_G10_C1	C531	C531.cancer	cancer	ATAC-seq	gland	D	MSS	40787018	7371266	7.16079	0.042
EPICC_C531_D1_G6_C1	C531	C531.cancer	cancer	ATAC-seq	gland	D	MSS	27443360	5614952	5.11255	0.123
EPICC_C531_D1_G7_C1	C531	C531.cancer	cancer	ATAC-seq	gland	D	MSS	20460450	4502240	5.78578	0.126
EPICC_C531_D1_G9_C1	C531	C531.cancer	cancer	ATAC-seq	gland	D	MSS	31904638	6995150	4.32056	0.133
EPICC_C531_D1_G5_C1	C531	C531.cancer	cancer	ATAC-seq	gland	D	MSS	57122436	11419604	4.11518	0.143
EPICC_C531_D1_G2_C1	C531	C531.cancer	cancer	ATAC-seq	gland	D	MSS	26610920	4999112	4.15127	0.156
EPICC_C531_D1_G3_C1	C531	C531.cancer	cancer	ATAC-seq	gland	D	MSS	9862262	1907144	4.9694	0.156
EPICC_C531_D1_G8_C1	C531	C531.cancer	cancer	ATAC-seq	gland	D	MSS	23475774	4672060	4.36623	0.155
EPICC_C531_D1_G1_C1	C531	C531.cancer	cancer	ATAC-seq	gland	D	MSS	26917760	5649258	3.64029	0.169
EPICC_C532_E1_B1_C1	C532	C532.normal	normal	ATAC-seq	bulk	E		111655044	27481872	5.49036	0.003
EPICC_C532_E1_G3_C1	C532	C532.normal	normal	ATAC-seq	gland	E		16346232	5953276	3.95397	0.044
EPICC_C532_A1_B1_C1	C532	C532.cancer	cancer	ATAC-seq	bulk	A	MSS	13260688	3260552	8.23396	0.614
EPICC_C532_B1_B1_C1	C532	C532.cancer	cancer	ATAC-seq	bulk	B	MSS	13517718	2856366	6.764	0.532
EPICC_C532_C1_B1_C1	C532	C532.cancer	cancer	ATAC-seq	bulk	C	MSS	28189270	5862360	6.89807	0.643
EPICC_C532_D1_B1_C1	C532	C532.cancer	cancer	ATAC-seq	bulk	D	MSS	17496584	2883810	8.18202	0.447
EPICC_C532_A1_G5_C1	C532	C532.cancer	cancer	ATAC-seq	gland	A	MSS	3317522	1041100	6.24685	0.324
EPICC_C532_A1_G2_C1	C532	C532.cancer	cancer	ATAC-seq	gland	A	MSS	2964392	1044196	5.87447	0.34
EPICC_C532_A1_G3_C1	C532	C532.cancer	cancer	ATAC-seq	gland	A	MSS	1869828	710100	6.73339	0.343
EPICC_C532_A1_G8_C1	C532	C532.cancer	cancer	ATAC-seq	gland	A	MSS	5316632	1919818	5.55547	0.345
EPICC_C532_A1_G4_C1	C532	C532.cancer	cancer	ATAC-seq	gland	A	MSS	4156964	1452492	7.54618	0.386
EPICC_C532_A1_G7_C1	C532	C532.cancer	cancer	ATAC-seq	gland	A	MSS	3585262	1251996	6.60473	0.428
EPICC_C532_B1_G1_C1	C532	C532.cancer	cancer	ATAC-seq	gland	B	MSS	7449592	2478106	5.13002	0.163
EPICC_C532_B1_G10_C1	C532	C532.cancer	cancer	ATAC-seq	gland	B	MSS	4574614	1612600	5.06894	0.261
EPICC_C532_B1_G6_C1	C532	C532.cancer	cancer	ATAC-seq	gland	B	MSS	6105056	1994892	6.72063	0.519
EPICC_C532_C1_G10_C1	C532	C532.cancer	cancer	ATAC-seq	gland	C	MSS	4448618	1477378	5.19631	0.329
EPICC_C532_C1_G5_C1	C532	C532.cancer	cancer	ATAC-seq	gland	C	MSS	3548694	1090282	5.09962	0.332
EPICC_C532_C1_G6_C1	C532	C532.cancer	cancer	ATAC-seq	gland	C	MSS	3086350	1028508	5.23057	0.35
EPICC_C532_C1_G7_C1	C532	C532.cancer	cancer	ATAC-seq	gland	C	MSS	6300154	1973832	5.96802	0.434
EPICC_C532_C1_G8_C1	C532	C532.cancer	cancer	ATAC-seq	gland	C	MSS	14390048	5057478	4.55761	0.666
EPICC_C532_D1_G8_C1	C532	C532.cancer	cancer	ATAC-seq	gland	D	MSS	7451686	2241730	5.51478	0.337
EPICC_C532_D1_G2_C1	C532	C532.cancer	cancer	ATAC-seq	gland	D	MSS	2246204	774382	4.99607	0.425
EPICC_C532_D1_G6_C1	C532	C532.cancer	cancer	ATAC-seq	gland	D	MSS	6279166	2207702	5.13668	0.534
EPICC_C532_D1_G7_C1	C532	C532.cancer	cancer	ATAC-seq	gland	D	MSS	7906230	2646924	5.4238	0.553
EPICC_C532_D1_G9_C1	C532	C532.cancer	cancer	ATAC-seq	gland	D	MSS	2466046	864228	4.75517	0.575
EPICC_C532_D1_G10_C1	C532	C532.cancer	cancer	ATAC-seq	gland	D	MSS	5836146	1833612	4.54983	0.597
EPICC_C536_E1_B1_C1	C536	C536.normal	normal	ATAC-seq	bulk	E		58030726	8770400	9.2091	0.008
EPICC_C536_E1_G1_C1	C536	C536.normal	normal	ATAC-seq	gland	E		3740492	1028456	2.97201	0.013
EPICC_C536_F1_B1_C1	C536	C536.adenoma	adenoma	ATAC-seq	bulk	F	MSS	14721116	2751890	10.3867	0
EPICC_C536_F1_B2_C1	C536	C536.adenoma	adenoma	ATAC-seq	bulk	F	MSS	17745768	3063090	14.9471	0.501
EPICC_C536_A1_B1_C1	C536	C536.cancer	cancer	ATAC-seq	bulk	A	MSI	24258358	6102682	15.923	0.065
EPICC_C536_B1_B1_C1	C536	C536.cancer	cancer	ATAC-seq	bulk	B	MSI	38663294	8836472	11.975	0.111
EPICC_C536_C1_B1_C1	C536	C536.cancer	cancer	ATAC-seq	bulk	C	MSI	69435848	14538942	7.50731	0.2
EPICC_C536_D1_B1_C1	C536	C536.cancer	cancer	ATAC-seq	bulk	D	MSI	23616282	7119850	7.0537	0.55
EPICC_C536_A1_G1_C1	C536	C536.cancer	cancer	ATAC-seq	gland	A	MSI	5257538	1015978	4.65396	0.033
EPICC_C536_A1_G5_C1	C536	C536.cancer	cancer	ATAC-seq	gland	A	MSI	9698272	2711142	5.3687	0.033
EPICC_C536_A1_G2_C1	C536	C536.cancer	cancer	ATAC-seq	gland	A	MSI	10057516	2185466	4.87481	0.038
EPICC_C536_A1_G6_C1	C536	C536.cancer	cancer	ATAC-seq	gland	A	MSI	6023206	1500862	4.03391	0.042
EPICC_C536_A1_G4_C1	C536	C536.cancer	cancer	ATAC-seq	gland	A	MSI	3187660	732120	4.06972	0.044
EPICC_C536_A1_G7_C1	C536	C536.cancer	cancer	ATAC-seq	gland	A	MSI	8495670	2810028	3.60344	0.05
EPICC_C536_A1_G3_C1	C536	C536.cancer	cancer	ATAC-seq	gland	A	MSI	1709456	592012	4.41549	0.059
EPICC_C536_A1_G8_C1	C536	C536.cancer	cancer	ATAC-seq	gland	A	MSI	11227376	2816422	2.9773	0.063
EPICC_C536_A1_G9_C1	C536	C536.cancer	cancer	ATAC-seq	gland	A	MSI	10019946	2957994	5.18931	0.068
EPICC_C536_A1_G10_C1	C536	C536.cancer	cancer	ATAC-seq	gland	A	MSI	5542326	1343132	3.81711	0.078
EPICC_C536_B1_G2_C1	C536	C536.cancer	cancer	ATAC-seq	gland	B	MSI	21737464	3443978	4.56371	0.127
EPICC_C536_B1_G10_C1	C536	C536.cancer	cancer	ATAC-seq	gland	B	MSI	12462420	2751020	4.81062	0.222
EPICC_C536_B1_G7_C1	C536	C536.cancer	cancer	ATAC-seq	gland	B	MSI	3206708	959062	5.93265	0.248
EPICC_C536_B1_G8_C1	C536	C536.cancer	cancer	ATAC-seq	gland	B	MSI	10788324	2462370	5.23829	0.256
EPICC_C536_B1_G6_C1	C536	C536.cancer	cancer	ATAC-seq	gland	B	MSI	7887334	1715486	5.11753	0.29
EPICC_C536_B1_G5_C1	C536	C536.cancer	cancer	ATAC-seq	gland	B	MSI	7227896	1677360	4.08473	0.329
EPICC_C536_B1_G4_C1	C536	C536.cancer	cancer	ATAC-seq	gland	B	MSI	7035192	1600696	4.42492	0.34
EPICC_C536_B1_G9_C1	C536	C536.cancer	cancer	ATAC-seq	gland	B	MSI	4276990	1193178	10.4227	0.38
EPICC_C536_B1_G3_C1	C536	C536.cancer	cancer	ATAC-seq	gland	B	MSI	6702666	1744958	4.58353	0.414
EPICC_C536_B1_G1_C1	C536	C536.cancer	cancer	ATAC-seq	gland	B	MSI	8704582	1971626	4.1076	0.498
EPICC_C536_C1_G8_C1	C536	C536.cancer	cancer	ATAC-seq	gland	C	MSI	85536476	69342598	1.82763	0.012
EPICC_C536_C1_G2_C1	C536	C536.cancer	cancer	ATAC-seq	gland	C	MSI	3753806	1037030	4.89345	0.176
EPICC_C536_C1_G3_C1	C536	C536.cancer	cancer	ATAC-seq	gland	C	MSI	4568748	1682016	3.52042	0.181
EPICC_C536_C1_G5_C1	C536	C536.cancer	cancer	ATAC-seq	gland	C	MSI	3076806	976732	3.56298	0.182
EPICC_C536_C1_G10_C1	C536	C536.cancer	cancer	ATAC-seq	gland	C	MSI	5211420	2115168	2.83181	0.213
EPICC_C536_C1_G9_C1	C536	C536.cancer	cancer	ATAC-seq	gland	C	MSI	3357086	1003244	3.99742	0.243
EPICC_C536_C1_G7_C1	C536	C536.cancer	cancer	ATAC-seq	gland	C	MSI	3735048	1380286	3.75663	0.272
EPICC_C536_D1_G2_C1	C536	C536.cancer	cancer	ATAC-seq	gland	D	MSI	24399642	5828766	3.51999	0.404
EPICC_C536_D1_G3_C1	C536	C536.cancer	cancer	ATAC-seq	gland	D	MSI	22759472	4561206	3.39633	0.441
EPICC_C536_D1_G9_C1	C536	C536.cancer	cancer	ATAC-seq	gland	D	MSI	12891024	2746360	3.73675	0.458
EPICC_C536_D1_G1_C1	C536	C536.cancer	cancer	ATAC-seq	gland	D	MSI	21572956	4297490	4.44954	0.513
EPICC_C536_D1_G10_C1	C536	C536.cancer	cancer	ATAC-seq	gland	D	MSI	14989888	3843738	2.6623	0.52
EPICC_C536_D1_G8_C1	C536	C536.cancer	cancer	ATAC-seq	gland	D	MSI	30424528	7901070	3.2492	0.558
EPICC_C536_D1_G7_C1	C536	C536.cancer	cancer	ATAC-seq	gland	D	MSI	28452374	5176500	3.58655	0.621
EPICC_C536_D1_G6_C1	C536	C536.cancer	cancer	ATAC-seq	gland	D	MSI	4012352	1074374	2.95634	0.644
EPICC_C537_E1_B1_C1	C537	C537.normal	normal	ATAC-seq	bulk	E		39851304	16504750	3.10522	0.036
EPICC_C537_E1_G1_C1	C537	C537.normal	normal	ATAC-seq	gland	E		11812642	8508472	2.34388	0
EPICC_C537_E1_G2_C1	C537	C537.normal	normal	ATAC-seq	gland	E		27161610	17461764	2.34017	0.026
EPICC_C537_E1_G3_C1	C537	C537.normal	normal	ATAC-seq	gland	E		3088100	1344620	6.002	0.064
EPICC_C537_A1_B1_C1	C537	C537.cancer	cancer	ATAC-seq	bulk	A	MSS	127478910	22446294	6.37934	0.058
EPICC_C537_B1_B1_C1	C537	C537.cancer	cancer	ATAC-seq	bulk	B	MSS	71230868	15941848	6.93342	0.079
EPICC_C537_C1_B1_C1	C537	C537.cancer	cancer	ATAC-seq	bulk	C	MSS	83281766	19430000	3.22383	0.434
EPICC_C537_D1_B1_C1	C537	C537.cancer	cancer	ATAC-seq	bulk	D	MSS	54839566	12197872	4.0884	0.253
EPICC_C537_A1_G9_C1	C537	C537.cancer	cancer	ATAC-seq	gland	A	MSS	37515066	6174050	5.47271	0.075
EPICC_C537_A1_G2_C1	C537	C537.cancer	cancer	ATAC-seq	gland	A	MSS	31339380	8181068	2.63941	0.138
EPICC_C537_A1_G8_C1	C537	C537.cancer	cancer	ATAC-seq	gland	A	MSS	54938336	11115628	3.58612	0.139
EPICC_C537_A1_G6_C1	C537	C537.cancer	cancer	ATAC-seq	gland	A	MSS	47822006	9523248	3.51426	0.157
EPICC_C537_A1_G3_C1	C537	C537.cancer	cancer	ATAC-seq	gland	A	MSS	53974118	13560864	2.79254	0.191
EPICC_C537_A1_G4_C1	C537	C537.cancer	cancer	ATAC-seq	gland	A	MSS	51756496	12025360	2.73493	0.189
EPICC_C537_A1_G5_C1	C537	C537.cancer	cancer	ATAC-seq	gland	A	MSS	47604216	10574454	2.98427	0.192
EPICC_C537_A1_G10_C1	C537	C537.cancer	cancer	ATAC-seq	gland	A	MSS	34922106	9345996	2.97729	0.22
EPICC_C537_A1_G7_C1	C537	C537.cancer	cancer	ATAC-seq	gland	A	MSS	43399582	10346582	3.4129	0.283
EPICC_C537_A1_G1_C1	C537	C537.cancer	cancer	ATAC-seq	gland	A	MSS	24137268	4129476	3.2649	0.403
EPICC_C537_B1_G6_C1	C537	C537.cancer	cancer	ATAC-seq	gland	B	MSS	16249002	4919238	4.96034	0.166
EPICC_C537_B1_G1_C1	C537	C537.cancer	cancer	ATAC-seq	gland	B	MSS	8088776	1942832	4.80352	0.236
EPICC_C537_B1_G9_C1	C537	C537.cancer	cancer	ATAC-seq	gland	B	MSS	18342432	5045746	3.94537	0.259
EPICC_C537_B1_G8_C1	C537	C537.cancer	cancer	ATAC-seq	gland	B	MSS	25702870	8966600	3.24188	0.281
EPICC_C537_B1_G4_C1	C537	C537.cancer	cancer	ATAC-seq	gland	B	MSS	18573786	4853008	4.63784	0.303
EPICC_C537_B1_G2_C1	C537	C537.cancer	cancer	ATAC-seq	gland	B	MSS	13211136	3534722	5.48913	0.314
EPICC_C537_B1_G3_C1	C537	C537.cancer	cancer	ATAC-seq	gland	B	MSS	12844626	3554270	5.95799	0.319
EPICC_C537_B1_G10_C1	C537	C537.cancer	cancer	ATAC-seq	gland	B	MSS	15991426	4683548	3.96533	0.35
EPICC_C537_B1_G7_C1	C537	C537.cancer	cancer	ATAC-seq	gland	B	MSS	15815662	5178110	4.57243	0.385
EPICC_C537_B1_G5_C1	C537	C537.cancer	cancer	ATAC-seq	gland	B	MSS	13903610	3732902	4.0531	0.399
EPICC_C537_C1_G10_C1	C537	C537.cancer	cancer	ATAC-seq	gland	C	MSS	11638428	3191860	3.65109	0.321
EPICC_C537_C1_G4_C1	C537	C537.cancer	cancer	ATAC-seq	gland	C	MSS	13751704	3489462	3.4165	0.382
EPICC_C537_C1_G8_C1	C537	C537.cancer	cancer	ATAC-seq	gland	C	MSS	11586778	3444272	3.30784	0.383
EPICC_C537_C1_G7_C1	C537	C537.cancer	cancer	ATAC-seq	gland	C	MSS	14199634	3937270	3.22446	0.404
EPICC_C537_C1_G3_C1	C537	C537.cancer	cancer	ATAC-seq	gland	C	MSS	48060676	13616140	2.97135	0.405
EPICC_C537_C1_G6_C1	C537	C537.cancer	cancer	ATAC-seq	gland	C	MSS	21989528	6821276	2.9223	0.406
EPICC_C537_C1_G1_C1	C537	C537.cancer	cancer	ATAC-seq	gland	C	MSS	6740854	1891362	3.85001	0.431
EPICC_C537_C1_G2_C1	C537	C537.cancer	cancer	ATAC-seq	gland	C	MSS	59336830	16425628	2.77759	0.436
EPICC_C537_C1_G9_C1	C537	C537.cancer	cancer	ATAC-seq	gland	C	MSS	70566920	26455276	2.54944	0.49
EPICC_C537_C1_G5_C1	C537	C537.cancer	cancer	ATAC-seq	gland	C	MSS	7905608	2366340	3.80647	0.579
EPICC_C537_D1_G2_C1	C537	C537.cancer	cancer	ATAC-seq	gland	D	MSS	31790950	11955666	1.99975	0.126
EPICC_C537_D1_G4_C1	C537	C537.cancer	cancer	ATAC-seq	gland	D	MSS	32117476	9214652	2.16535	0.161
EPICC_C537_D1_G7_C1	C537	C537.cancer	cancer	ATAC-seq	gland	D	MSS	37542546	17201508	2.03035	0.161
EPICC_C537_D1_G3_C1	C537	C537.cancer	cancer	ATAC-seq	gland	D	MSS	19033256	6871044	2.11459	0.165
EPICC_C537_D1_G9_C1	C537	C537.cancer	cancer	ATAC-seq	gland	D	MSS	35991906	13998982	2.07192	0.203
EPICC_C537_D1_G1_C1	C537	C537.cancer	cancer	ATAC-seq	gland	D	MSS	13042932	4640116	2.68742	0.214
EPICC_C537_D1_G6_C1	C537	C537.cancer	cancer	ATAC-seq	gland	D	MSS	33826186	11911618	2.06421	0.227
EPICC_C537_D1_G10_C1	C537	C537.cancer	cancer	ATAC-seq	gland	D	MSS	32486270	10891672	2.33278	0.247
EPICC_C538_E1_B1_C1	C538	C538.normal	normal	ATAC-seq	bulk	E		46356414	8886590	7.95827	0.007
EPICC_C538_E1_G1_C1	C538	C538.normal	normal	ATAC-seq	gland	E		31323426	6773914	5.19376	0.01
EPICC_C538_E1_G2_C1	C538	C538.normal	normal	ATAC-seq	gland	E		16936108	4097144	2.77916	0.027
EPICC_C538_E1_G3_C1	C538	C538.normal	normal	ATAC-seq	gland	E		40350142	7260256	3.46158	0.007
EPICC_C538_A1_B1_C1	C538	C538.cancer	cancer	ATAC-seq	bulk	A	MSS	51913938	11211034	6.66857	0.206
EPICC_C538_B1_B1_C1	C538	C538.cancer	cancer	ATAC-seq	bulk	B	MSS	36702494	10149874	5.58811	0.8
EPICC_C538_C1_B1_C1	C538	C538.cancer	cancer	ATAC-seq	bulk	C	MSS	17226182	4945556	10.8033	0.835
EPICC_C538_D1_B1_C1	C538	C538.cancer	cancer	ATAC-seq	bulk	D	MSS	9431964	2707864	5.46008	0.592
EPICC_C538_A1_G2_C1	C538	C538.cancer	cancer	ATAC-seq	gland	A	MSS	10771284	2050568	4.25575	0.123
EPICC_C538_A1_G9_C1	C538	C538.cancer	cancer	ATAC-seq	gland	A	MSS	16697868	4490292	4.79975	0.122
EPICC_C538_A1_G7_C1	C538	C538.cancer	cancer	ATAC-seq	gland	A	MSS	27176098	5911988	5.47064	0.127
EPICC_C538_A1_G6_C1	C538	C538.cancer	cancer	ATAC-seq	gland	A	MSS	13806624	2435606	5.76005	0.143
EPICC_C538_A1_G8_C1	C538	C538.cancer	cancer	ATAC-seq	gland	A	MSS	26223968	6201696	5.06295	0.15
EPICC_C538_A1_G4_C1	C538	C538.cancer	cancer	ATAC-seq	gland	A	MSS	7575848	1773382	4.4887	0.159
EPICC_C538_A1_G3_C1	C538	C538.cancer	cancer	ATAC-seq	gland	A	MSS	18176890	3631388	5.02525	0.166
EPICC_C538_A1_G10_C1	C538	C538.cancer	cancer	ATAC-seq	gland	A	MSS	5424268	1794722	6.12557	0.226
EPICC_C538_A1_G5_C1	C538	C538.cancer	cancer	ATAC-seq	gland	A	MSS	9845080	2577342	4.87928	0.268
EPICC_C538_B1_G10_C1	C538	C538.cancer	cancer	ATAC-seq	gland	B	MSS	8431710	2699798	7.63887	0.728
EPICC_C538_B1_G9_C1	C538	C538.cancer	cancer	ATAC-seq	gland	B	MSS	2332924	881264	8.24111	0.756
EPICC_C538_B1_G8_C1	C538	C538.cancer	cancer	ATAC-seq	gland	B	MSS	11642114	4431586	3.74758	0.785
EPICC_C538_C1_G10_C1	C538	C538.cancer	cancer	ATAC-seq	gland	C	MSS	2402756	843338	6.16352	0.548
EPICC_C538_C1_G3_C1	C538	C538.cancer	cancer	ATAC-seq	gland	C	MSS	2498820	939084	6.99248	0.835
EPICC_C538_C1_G2_C1	C538	C538.cancer	cancer	ATAC-seq	gland	C	MSS	4573168	1646824	5.11253	0.858
EPICC_C538_D1_G9_C1	C538	C538.cancer	cancer	ATAC-seq	gland	D	MSS	5225526	1644156	4.28642	0.575
EPICC_C538_D1_G8_C1	C538	C538.cancer	cancer	ATAC-seq	gland	D	MSS	6399948	2047196	3.99723	0.618
EPICC_C538_D1_G10_C1	C538	C538.cancer	cancer	ATAC-seq	gland	D	MSS	4303118	1466336	6.75932	0.63
EPICC_C538_D1_G2_C1	C538	C538.cancer	cancer	ATAC-seq	gland	D	MSS	1596926	725054	5.3814	0.724
EPICC_C538_D1_G4_C1	C538	C538.cancer	cancer	ATAC-seq	gland	D	MSS	2570116	928264	4.26087	0.77
EPICC_C538_D1_G3_C1	C538	C538.cancer	cancer	ATAC-seq	gland	D	MSS	3652692	1202006	4.43967	0.811
EPICC_C538_D1_G7_C1	C538	C538.cancer	cancer	ATAC-seq	gland	D	MSS	3351922	1423146	3.8361	0.807
EPICC_C539_E1_B1_C1	C539	C539.normal	normal	ATAC-seq	bulk	E		12164858	3835266	15.0685	0.012
EPICC_C539_E1_G1_C1	C539	C539.normal	normal	ATAC-seq	gland	E		608670	260726	15.6216	0
EPICC_C539_E1_G2_C1	C539	C539.normal	normal	ATAC-seq	gland	E		1080644	526332	10.5738	0
EPICC_C539_E1_G3_C1	C539	C539.normal	normal	ATAC-seq	gland	E		1255224	460066	3.35526	0
EPICC_C539_A1_B1_C1	C539	C539.cancer	cancer	ATAC-seq	bulk	A	MSS	23811904	7095874	9.55668	0.388
EPICC_C539_B1_B1_C1	C539	C539.cancer	cancer	ATAC-seq	bulk	B	MSS	403432	234518	2.84516	0
EPICC_C539_C1_B1_C1	C539	C539.cancer	cancer	ATAC-seq	bulk	C	MSS	93151012	47913140	2.2725	0.069
EPICC_C539_D1_B1_C1	C539	C539.cancer	cancer	ATAC-seq	bulk	D	MSS	9439956	3321936	6.07995	0.549
EPICC_C539_A1_G2_C1	C539	C539.cancer	cancer	ATAC-seq	gland	A	MSS	400928	209614	3.22023	0.189
EPICC_C539_A1_G6_C1	C539	C539.cancer	cancer	ATAC-seq	gland	A	MSS	997114	384630	4.67241	0.205
EPICC_C539_A1_G5_C1	C539	C539.cancer	cancer	ATAC-seq	gland	A	MSS	2768058	1117658	4.06342	0.301
EPICC_C539_A1_G7_C1	C539	C539.cancer	cancer	ATAC-seq	gland	A	MSS	2274346	951142	5.01202	0.334
EPICC_C539_A1_G4_C1	C539	C539.cancer	cancer	ATAC-seq	gland	A	MSS	18228500	7665324	2.15873	0.336
EPICC_C539_A1_G9_C1	C539	C539.cancer	cancer	ATAC-seq	gland	A	MSS	882136	412328	4.00021	0.364
EPICC_C539_A1_G8_C1	C539	C539.cancer	cancer	ATAC-seq	gland	A	MSS	1327196	505740	6.57853	0.423
EPICC_C539_A1_G10_C1	C539	C539.cancer	cancer	ATAC-seq	gland	A	MSS	765988	304558	6.16852	0.441
EPICC_C539_B1_G2_C1	C539	C539.cancer	cancer	ATAC-seq	gland	B	MSS	12305210	4311498	1.91674	0.098
EPICC_C539_B1_G6_C1	C539	C539.cancer	cancer	ATAC-seq	gland	B	MSS	18146680	6743558	1.82621	0.11
EPICC_C539_B1_G8_C1	C539	C539.cancer	cancer	ATAC-seq	gland	B	MSS	13667736	4975402	2.53531	0.122
EPICC_C539_B1_G4_C1	C539	C539.cancer	cancer	ATAC-seq	gland	B	MSS	6909698	2560358	2.7142	0.134
EPICC_C539_B1_G3_C1	C539	C539.cancer	cancer	ATAC-seq	gland	B	MSS	8322636	2658630	2.5048	0.157
EPICC_C539_B1_G7_C1	C539	C539.cancer	cancer	ATAC-seq	gland	B	MSS	17347878	5824748	1.92484	0.155
EPICC_C539_B1_G9_C1	C539	C539.cancer	cancer	ATAC-seq	gland	B	MSS	3768676	2263534	1.60636	0.182
EPICC_C539_B1_G1_C1	C539	C539.cancer	cancer	ATAC-seq	gland	B	MSS	3832918	1120996	3.30835	0.191
EPICC_C539_B1_G10_C1	C539	C539.cancer	cancer	ATAC-seq	gland	B	MSS	22972742	13487502	1.38995	0.186
EPICC_C539_C1_G10_C1	C539	C539.cancer	cancer	ATAC-seq	gland	C	MSS	23121572	12551466	1.65768	0.056
EPICC_C539_C1_G4_C1	C539	C539.cancer	cancer	ATAC-seq	gland	C	MSS	20856248	10734844	1.54151	0.066
EPICC_C539_C1_G5_C1	C539	C539.cancer	cancer	ATAC-seq	gland	C	MSS	15603702	6541932	1.95415	0.066
EPICC_C539_C1_G8_C1	C539	C539.cancer	cancer	ATAC-seq	gland	C	MSS	25250334	12785402	1.65951	0.071
EPICC_C539_C1_G7_C1	C539	C539.cancer	cancer	ATAC-seq	gland	C	MSS	24505806	11907952	1.7428	0.075
EPICC_C539_C1_G3_C1	C539	C539.cancer	cancer	ATAC-seq	gland	C	MSS	29359316	14393294	1.65946	0.08
EPICC_C539_C1_G6_C1	C539	C539.cancer	cancer	ATAC-seq	gland	C	MSS	24872714	11595954	1.68682	0.085
EPICC_C539_C1_G9_C1	C539	C539.cancer	cancer	ATAC-seq	gland	C	MSS	26000576	12522430	1.61794	0.085
EPICC_C539_C1_G2_C1	C539	C539.cancer	cancer	ATAC-seq	gland	C	MSS	14845854	7099512	1.73715	0.104
EPICC_C539_C1_G1_C1	C539	C539.cancer	cancer	ATAC-seq	gland	C	MSS	9316882	4157108	1.88846	0.152
EPICC_C539_D1_G5_C1	C539	C539.cancer	cancer	ATAC-seq	gland	D	MSS	2783734	1024804	4.14393	0.232
EPICC_C539_D1_G1_C1	C539	C539.cancer	cancer	ATAC-seq	gland	D	MSS	6436866	1865972	5.48221	0.268
EPICC_C539_D1_G6_C1	C539	C539.cancer	cancer	ATAC-seq	gland	D	MSS	1301298	494806	3.49794	0.286
EPICC_C539_D1_G9_C1	C539	C539.cancer	cancer	ATAC-seq	gland	D	MSS	10114032	3989352	4.26041	0.333
EPICC_C539_D1_G3_C1	C539	C539.cancer	cancer	ATAC-seq	gland	D	MSS	6451434	2096094	3.1186	0.342
EPICC_C539_D1_G7_C1	C539	C539.cancer	cancer	ATAC-seq	gland	D	MSS	2420930	698064	4.56133	0.411
EPICC_C539_D1_G2_C1	C539	C539.cancer	cancer	ATAC-seq	gland	D	MSS	7819270	2678176	3.39317	0.446
EPICC_C539_D1_G8_C1	C539	C539.cancer	cancer	ATAC-seq	gland	D	MSS	3588964	1146122	3.97287	0.468
EPICC_C539_D1_G10_C1	C539	C539.cancer	cancer	ATAC-seq	gland	D	MSS	5390924	1750082	3.97939	0.553
EPICC_C539_D1_G4_C1	C539	C539.cancer	cancer	ATAC-seq	gland	D	MSS	4754346	1934496	3.69399	0.573
EPICC_C542_E1_B1_C1	C542	C542.normal	normal	ATAC-seq	bulk	E		6287284	2950914	14.7368	0
EPICC_C542_E1_G1_C1	C542	C542.normal	normal	ATAC-seq	gland	E		1067402	430354	10.7692	0
EPICC_C542_E1_G2_C1	C542	C542.normal	normal	ATAC-seq	gland	E		1535622	758488	13.1547	0.033
EPICC_C542_E1_G3_C1	C542	C542.normal	normal	ATAC-seq	gland	E		1659332	728088	11.6446	0
EPICC_C542_A1_B1_C1	C542	C542.cancer	cancer	ATAC-seq	bulk	A	MSS	25221754	9304622	5.45284	0.162
EPICC_C542_B1_B1_C1	C542	C542.cancer	cancer	ATAC-seq	bulk	B	MSS	16104216	5841128	3.74829	0.289
EPICC_C542_C1_B1_C1	C542	C542.cancer	cancer	ATAC-seq	bulk	C	MSS	61748046	27057508	5.05129	0.186
EPICC_C542_D1_B1_C1	C542	C542.cancer	cancer	ATAC-seq	bulk	D	MSS	21047318	5910450	6.05282	0.211
EPICC_C542_F1_B2_C1	C542	C542.cancer	cancer	ATAC-seq	bulk	F	MSS	25580328	3363012	10.0658	0.227
EPICC_C542_F1_B1_C1	C542	C542.cancer	cancer	ATAC-seq	bulk	F	MSS	5036652	1103464	12.5486	0.44
EPICC_C542_A1_G3_C1	C542	C542.cancer	cancer	ATAC-seq	gland	A	MSS	12680898	3186398	4.47273	0.043
EPICC_C542_A1_G6_C1	C542	C542.cancer	cancer	ATAC-seq	gland	A	MSS	3588160	1229718	6.89887	0.064
EPICC_C542_A1_G10_C1	C542	C542.cancer	cancer	ATAC-seq	gland	A	MSS	4824908	2013292	4.41653	0.077
EPICC_C542_A1_G2_C1	C542	C542.cancer	cancer	ATAC-seq	gland	A	MSS	8579236	3040334	3.373	0.092
EPICC_C542_A1_G5_C1	C542	C542.cancer	cancer	ATAC-seq	gland	A	MSS	1552116	593148	12.3943	0.092
EPICC_C542_A1_G7_C1	C542	C542.cancer	cancer	ATAC-seq	gland	A	MSS	4442236	1978520	4.76028	0.092
EPICC_C542_A1_G9_C1	C542	C542.cancer	cancer	ATAC-seq	gland	A	MSS	17744864	6350178	3.66858	0.104
EPICC_C542_A1_G1_C1	C542	C542.cancer	cancer	ATAC-seq	gland	A	MSS	1782030	667730	6.63494	0.133
EPICC_C542_A1_G4_C1	C542	C542.cancer	cancer	ATAC-seq	gland	A	MSS	924860	331594	10.0419	0.22
EPICC_C542_B1_G4_C1	C542	C542.cancer	cancer	ATAC-seq	gland	B	MSS	12733928	3458656	4.19738	0.104
EPICC_C542_B1_G5_C1	C542	C542.cancer	cancer	ATAC-seq	gland	B	MSS	6537010	2252588	5.40459	0.112
EPICC_C542_B1_G2_C1	C542	C542.cancer	cancer	ATAC-seq	gland	B	MSS	8498356	2551634	4.81392	0.124
EPICC_C542_B1_G3_C1	C542	C542.cancer	cancer	ATAC-seq	gland	B	MSS	14655608	4936562	4.07	0.146
EPICC_C542_B1_G10_C1	C542	C542.cancer	cancer	ATAC-seq	gland	B	MSS	8168148	2575758	3.93264	0.168
EPICC_C542_B1_G1_C1	C542	C542.cancer	cancer	ATAC-seq	gland	B	MSS	3301966	993044	4.70861	0.175
EPICC_C542_B1_G9_C1	C542	C542.cancer	cancer	ATAC-seq	gland	B	MSS	11536948	4418396	2.58252	0.21
EPICC_C542_B1_G8_C1	C542	C542.cancer	cancer	ATAC-seq	gland	B	MSS	13253052	4422142	2.62471	0.23
EPICC_C542_B1_G6_C1	C542	C542.cancer	cancer	ATAC-seq	gland	B	MSS	3542816	1337366	3.4789	0.247
EPICC_C542_B1_G7_C1	C542	C542.cancer	cancer	ATAC-seq	gland	B	MSS	1129022	405084	12.0616	0.439
EPICC_C542_C1_G6_C1	C542	C542.cancer	cancer	ATAC-seq	gland	C	MSS	2798558	619638	7.22812	0.097
EPICC_C542_C1_G5_C1	C542	C542.cancer	cancer	ATAC-seq	gland	C	MSS	1594036	490242	10.4185	0.13
EPICC_C542_C1_G3_C1	C542	C542.cancer	cancer	ATAC-seq	gland	C	MSS	2317516	568820	10.9996	0.174
EPICC_C542_C1_G7_C1	C542	C542.cancer	cancer	ATAC-seq	gland	C	MSS	4710686	1292250	6.97924	0.203
EPICC_C542_C1_G10_C1	C542	C542.cancer	cancer	ATAC-seq	gland	C	MSS	2423950	805700	7.3548	0.214
EPICC_C542_C1_G2_C1	C542	C542.cancer	cancer	ATAC-seq	gland	C	MSS	2110420	668440	8.78903	0.206
EPICC_C542_C1_G9_C1	C542	C542.cancer	cancer	ATAC-seq	gland	C	MSS	2518856	896402	7.95325	0.206
EPICC_C542_C1_G8_C1	C542	C542.cancer	cancer	ATAC-seq	gland	C	MSS	2931088	999520	9.32043	0.269
EPICC_C542_D1_G1_C1	C542	C542.cancer	cancer	ATAC-seq	gland	D	MSS	10094364	2087218	4.12805	0.084
EPICC_C542_D1_G4_C1	C542	C542.cancer	cancer	ATAC-seq	gland	D	MSS	16193606	5815338	2.02422	0.127
EPICC_C542_D1_G7_C1	C542	C542.cancer	cancer	ATAC-seq	gland	D	MSS	1897766	714306	4.39256	0.136
EPICC_C542_D1_G2_C1	C542	C542.cancer	cancer	ATAC-seq	gland	D	MSS	1524794	714250	4.5637	0.175
EPICC_C542_D1_G9_C1	C542	C542.cancer	cancer	ATAC-seq	gland	D	MSS	7000934	2997744	2.54555	0.182
EPICC_C542_D1_G10_C1	C542	C542.cancer	cancer	ATAC-seq	gland	D	MSS	6367068	2551566	2.36846	0.232
EPICC_C542_D1_G3_C1	C542	C542.cancer	cancer	ATAC-seq	gland	D	MSS	14115604	5950822	2.03228	0.243
EPICC_C542_D1_G8_C1	C542	C542.cancer	cancer	ATAC-seq	gland	D	MSS	12354410	5660078	2.37373	0.256
EPICC_C542_D1_G5_C1	C542	C542.cancer	cancer	ATAC-seq	gland	D	MSS	1480188	635298	12.9815	0.274
EPICC_C542_D1_G6_C1	C542	C542.cancer	cancer	ATAC-seq	gland	D	MSS	1164754	443926	8.08231	0.291
EPICC_C543_E1_G1_C1	C543	C543.normal	normal	ATAC-seq	gland	E		11857948	4714370	4.7243	0.003
EPICC_C543_E1_G2_C1	C543	C543.normal	normal	ATAC-seq	gland	E		4918410	2429928	2.94098	0.038
EPICC_C543_E1_G3_C1	C543	C543.normal	normal	ATAC-seq	gland	E		22633772	8140764	4.1919	0.012
EPICC_C543_A1_B1_C1	C543	C543.cancer	cancer	ATAC-seq	bulk	A	MSS	2959486	972370	3.87536	0.342
EPICC_C543_B1_B1_C1	C543	C543.cancer	cancer	ATAC-seq	bulk	B	MSS	58719798	10123504	7.56889	0.141
EPICC_C543_C1_B1_C1	C543	C543.cancer	cancer	ATAC-seq	bulk	C	MSS	6650104	2049526	10.5324	0.287
EPICC_C543_A1_G3_C1	C543	C543.cancer	cancer	ATAC-seq	gland	A	MSS	12174456	3666790	5.40885	0.059
EPICC_C543_A1_G4_C1	C543	C543.cancer	cancer	ATAC-seq	gland	A	MSS	13954744	3025246	8.13212	0.121
EPICC_C543_A1_G7_C1	C543	C543.cancer	cancer	ATAC-seq	gland	A	MSS	11944670	2759644	7.21766	0.128
EPICC_C543_A1_G5_C1	C543	C543.cancer	cancer	ATAC-seq	gland	A	MSS	5287788	1849718	5.87222	0.143
EPICC_C543_A1_G9_C1	C543	C543.cancer	cancer	ATAC-seq	gland	A	MSS	11857722	3371368	6.56619	0.151
EPICC_C543_A1_G8_C1	C543	C543.cancer	cancer	ATAC-seq	gland	A	MSS	21757588	5721966	6.9643	0.162
EPICC_C543_A1_G6_C1	C543	C543.cancer	cancer	ATAC-seq	gland	A	MSS	19694926	4221682	6.58188	0.17
EPICC_C543_A1_G10_C1	C543	C543.cancer	cancer	ATAC-seq	gland	A	MSS	10225092	2721640	6.38802	0.232
EPICC_C543_A1_G2_C1	C543	C543.cancer	cancer	ATAC-seq	gland	A	MSS	5005338	944462	6.65635	0.363
EPICC_C543_B1_G3_C1	C543	C543.cancer	cancer	ATAC-seq	gland	B	MSS	1890912	524212	4.93452	0.244
EPICC_C543_B1_G5_C1	C543	C543.cancer	cancer	ATAC-seq	gland	B	MSS	1952880	548258	7.64928	0.269
EPICC_C543_B1_G10_C1	C543	C543.cancer	cancer	ATAC-seq	gland	B	MSS	5180488	1648708	3.70435	0.332
EPICC_C543_B1_G7_C1	C543	C543.cancer	cancer	ATAC-seq	gland	B	MSS	7837026	2948824	2.77213	0.35
EPICC_C543_B1_G1_C1	C543	C543.cancer	cancer	ATAC-seq	gland	B	MSS	2535758	696726	6.75559	0.385
EPICC_C543_B1_G4_C1	C543	C543.cancer	cancer	ATAC-seq	gland	B	MSS	4732502	1492248	3.46879	0.392
EPICC_C543_B1_G2_C1	C543	C543.cancer	cancer	ATAC-seq	gland	B	MSS	2576220	638218	6.62656	0.427
EPICC_C543_B1_G6_C1	C543	C543.cancer	cancer	ATAC-seq	gland	B	MSS	2814610	783232	4.93331	0.458
EPICC_C543_C1_G4_C1	C543	C543.cancer	cancer	ATAC-seq	gland	C	MSS	11468448	4507346	4.12076	0.116
EPICC_C543_C1_G3_C1	C543	C543.cancer	cancer	ATAC-seq	gland	C	MSS	5791528	2214748	4.76744	0.129
EPICC_C543_C1_G9_C1	C543	C543.cancer	cancer	ATAC-seq	gland	C	MSS	24433430	7538530	4.40971	0.133
EPICC_C543_C1_G7_C1	C543	C543.cancer	cancer	ATAC-seq	gland	C	MSS	3268004	1445842	3.07234	0.147
EPICC_C543_C1_G5_C1	C543	C543.cancer	cancer	ATAC-seq	gland	C	MSS	5262354	2005822	3.91728	0.201
EPICC_C543_C1_G8_C1	C543	C543.cancer	cancer	ATAC-seq	gland	C	MSS	16388180	5834234	3.84674	0.2
EPICC_C543_C1_G1_C1	C543	C543.cancer	cancer	ATAC-seq	gland	C	MSS	31041136	11988828	2.45371	0.224
EPICC_C543_D1_G4_C1	C543	C543.cancer	cancer	ATAC-seq	gland	D	MSS	18463024	5670038	2.27132	0.087
EPICC_C543_D1_G3_C1	C543	C543.cancer	cancer	ATAC-seq	gland	D	MSS	3993866	1141602	9.89253	0.099
EPICC_C543_D1_G5_C1	C543	C543.cancer	cancer	ATAC-seq	gland	D	MSS	26603992	7792954	2.1877	0.113
EPICC_C543_D1_G7_C1	C543	C543.cancer	cancer	ATAC-seq	gland	D	MSS	2886778	1156856	3.94425	0.123
EPICC_C543_D1_G1_C1	C543	C543.cancer	cancer	ATAC-seq	gland	D	MSS	22011574	7317256	4.36797	0.211
EPICC_C543_D1_G9_C1	C543	C543.cancer	cancer	ATAC-seq	gland	D	MSS	18517714	5245052	5.41181	0.219
EPICC_C543_D1_G2_C1	C543	C543.cancer	cancer	ATAC-seq	gland	D	MSS	6338652	2293688	3.68009	0.227
EPICC_C543_D1_G6_C1	C543	C543.cancer	cancer	ATAC-seq	gland	D	MSS	22279936	5552196	4.01161	0.235
EPICC_C544_E1_B1_C1	C544	C544.normal	normal	ATAC-seq	bulk	E		32119028	14708550	4.95198	0.119
EPICC_C544_E1_G1_C1	C544	C544.normal	normal	ATAC-seq	gland	E		18643692	4641412	6.20889	0.16
EPICC_C544_E1_G2_C1	C544	C544.normal	normal	ATAC-seq	gland	E		38587200	13246874	6.62853	0.091
EPICC_C544_E1_G3_C1	C544	C544.normal	normal	ATAC-seq	gland	E		28178722	10155766	5.26447	0.038
EPICC_C544_A1_B1_C1	C544	C544.cancer	cancer	ATAC-seq	bulk	A	MSS	48336934	11246608	5.37037	0.59
EPICC_C544_B1_B1_C1	C544	C544.cancer	cancer	ATAC-seq	bulk	B	MSS	26316740	8965870	6.54183	0.221
EPICC_C544_C1_B1_C1	C544	C544.cancer	cancer	ATAC-seq	bulk	C	MSS	20974174	4370180	5.23075	0.336
EPICC_C544_D1_B1_C1	C544	C544.cancer	cancer	ATAC-seq	bulk	D	MSS	79780792	19717514	7.63282	0.081
EPICC_C544_A1_G9_C1	C544	C544.cancer	cancer	ATAC-seq	gland	A	MSS	8645738	2389206	4.02809	0.389
EPICC_C544_A1_G3_C1	C544	C544.cancer	cancer	ATAC-seq	gland	A	MSS	19226694	5206062	3.33729	0.449
EPICC_C544_A1_G7_C1	C544	C544.cancer	cancer	ATAC-seq	gland	A	MSS	12852190	3932142	2.61172	0.48
EPICC_C544_A1_G2_C1	C544	C544.cancer	cancer	ATAC-seq	gland	A	MSS	12414756	3393584	3.64187	0.496
EPICC_C544_A1_G10_C1	C544	C544.cancer	cancer	ATAC-seq	gland	A	MSS	12363850	2886612	4.22097	0.548
EPICC_C544_A1_G8_C1	C544	C544.cancer	cancer	ATAC-seq	gland	A	MSS	13473350	3803398	3.53575	0.596
EPICC_C544_A1_G5_C1	C544	C544.cancer	cancer	ATAC-seq	gland	A	MSS	11769424	3203114	4.1088	0.64
EPICC_C544_A1_G6_C1	C544	C544.cancer	cancer	ATAC-seq	gland	A	MSS	2020334	660792	5.11181	0.653
EPICC_C544_A1_G4_C1	C544	C544.cancer	cancer	ATAC-seq	gland	A	MSS	5932744	1598818	4.07555	0.726
EPICC_C544_B1_G9_C1	C544	C544.cancer	cancer	ATAC-seq	gland	B	MSS	54375246	16393710	4.14837	0.138
EPICC_C544_B1_G8_C1	C544	C544.cancer	cancer	ATAC-seq	gland	B	MSS	29727978	10902258	3.63739	0.168
EPICC_C544_B1_G2_C1	C544	C544.cancer	cancer	ATAC-seq	gland	B	MSS	10808264	2807866	4.36424	0.183
EPICC_C544_B1_G7_C1	C544	C544.cancer	cancer	ATAC-seq	gland	B	MSS	11083566	4468434	2.58775	0.181
EPICC_C544_B1_G10_C1	C544	C544.cancer	cancer	ATAC-seq	gland	B	MSS	17777396	3838882	4.8965	0.19
EPICC_C544_B1_G6_C1	C544	C544.cancer	cancer	ATAC-seq	gland	B	MSS	12370552	4019710	2.65011	0.202
EPICC_C544_B1_G5_C1	C544	C544.cancer	cancer	ATAC-seq	gland	B	MSS	14636388	3373016	3.74737	0.214
EPICC_C544_B1_G3_C1	C544	C544.cancer	cancer	ATAC-seq	gland	B	MSS	14646666	5452154	2.60383	0.237
EPICC_C544_B1_G1_C1	C544	C544.cancer	cancer	ATAC-seq	gland	B	MSS	9334854	3081014	3.8414	0.302
EPICC_C544_B1_G4_C1	C544	C544.cancer	cancer	ATAC-seq	gland	B	MSS	11259238	3194112	5.58866	0.342
EPICC_C544_C1_G8_C1	C544	C544.cancer	cancer	ATAC-seq	gland	C	MSS	14826868	3659094	4.71111	0.192
EPICC_C544_C1_G5_C1	C544	C544.cancer	cancer	ATAC-seq	gland	C	MSS	20493160	3549490	4.53437	0.21
EPICC_C544_C1_G2_C1	C544	C544.cancer	cancer	ATAC-seq	gland	C	MSS	9491106	2043802	4.59556	0.258
EPICC_C544_C1_G6_C1	C544	C544.cancer	cancer	ATAC-seq	gland	C	MSS	23950424	4008756	4.75767	0.267
EPICC_C544_C1_G9_C1	C544	C544.cancer	cancer	ATAC-seq	gland	C	MSS	4770806	1225738	7.51765	0.277
EPICC_C544_C1_G3_C1	C544	C544.cancer	cancer	ATAC-seq	gland	C	MSS	14620638	3243282	3.92439	0.296
EPICC_C544_C1_G7_C1	C544	C544.cancer	cancer	ATAC-seq	gland	C	MSS	13119520	2999742	4.05877	0.529
EPICC_C544_C1_G10_C1	C544	C544.cancer	cancer	ATAC-seq	gland	C	MSS	5236988	1579682	3.4757	0.688
EPICC_C544_D1_G10_C1	C544	C544.cancer	cancer	ATAC-seq	gland	D	MSS	18185012	5270548	4.39169	0.239
EPICC_C544_D1_G9_C1	C544	C544.cancer	cancer	ATAC-seq	gland	D	MSS	17517346	4313490	4.75109	0.313
EPICC_C544_D1_G8_C1	C544	C544.cancer	cancer	ATAC-seq	gland	D	MSS	16581660	4197098	6.27613	0.321
EPICC_C544_D1_G7_C1	C544	C544.cancer	cancer	ATAC-seq	gland	D	MSS	14777964	3819240	4.75196	0.327
EPICC_C544_D1_G3_C1	C544	C544.cancer	cancer	ATAC-seq	gland	D	MSS	8006968	1908148	5.90947	0.365
EPICC_C544_D1_G6_C1	C544	C544.cancer	cancer	ATAC-seq	gland	D	MSS	10626268	2647858	6.57997	0.381
EPICC_C544_D1_G5_C1	C544	C544.cancer	cancer	ATAC-seq	gland	D	MSS	16979572	4227238	5.62956	0.414
EPICC_C544_D1_G2_C1	C544	C544.cancer	cancer	ATAC-seq	gland	D	MSS	3556174	824948	4.21027	0.512
EPICC_C544_D1_G1_C1	C544	C544.cancer	cancer	ATAC-seq	gland	D	MSS	10546920	2498486	5.34248	0.588
EPICC_C544_D1_G4_C1	C544	C544.cancer	cancer	ATAC-seq	gland	D	MSS	3723886	858584	4.63229	0.712
EPICC_C547_E1_B1_C1	C547	C547.normal	normal	ATAC-seq	bulk	E		16735864	5988606	5.73188	0.012
EPICC_C547_E1_G1_C1	C547	C547.normal	normal	ATAC-seq	gland	E		2296022	479536	5.37462	0.058
EPICC_C547_E1_G2_C1	C547	C547.normal	normal	ATAC-seq	gland	E		1246916	357080	5.25001	0.127
EPICC_C547_E1_G3_C1	C547	C547.normal	normal	ATAC-seq	gland	E		1401214	389924	4.55557	0.215
EPICC_C547_F1_B1_C1	C547	C547.adenoma	adenoma	ATAC-seq	bulk	F	MSS	26357112	4183908	7.40936		Not used due to lack of matched WGS
EPICC_C547_F1_B2_C1	C547	C547.adenoma	adenoma	ATAC-seq	bulk	F	MSS	26654390	4202452	9.50567		Not used due to lack of matched WGS
EPICC_C547_A1_B1_C1	C547	C547.cancer	cancer	ATAC-seq	bulk	A	MSS	33308966	10930996	6.70044	0.015
EPICC_C547_B1_B1_C1	C547	C547.cancer	cancer	ATAC-seq	bulk	B	MSS	26139544	6923278	12.4072	0.039
EPICC_C547_C1_B1_C1	C547	C547.cancer	cancer	ATAC-seq	bulk	C	MSS	47823058	8165094	5.40958	0.013
EPICC_C547_D1_B1_C1	C547	C547.cancer	cancer	ATAC-seq	bulk	D	MSS	64489656	16678402	7.48227	0.074
EPICC_C547_A1_G6_C1	C547	C547.cancer	cancer	ATAC-seq	gland	A	MSS	10496036	2519684	3.54862	0.027
EPICC_C547_A1_G4_C1	C547	C547.cancer	cancer	ATAC-seq	gland	A	MSS	19183142	5788126	4.45926	0.029
EPICC_C547_A1_G7_C1	C547	C547.cancer	cancer	ATAC-seq	gland	A	MSS	20714320	5209324	5.7019	0.034
EPICC_C547_A1_G8_C1	C547	C547.cancer	cancer	ATAC-seq	gland	A	MSS	26148650	8169116	4.59283	0.044
EPICC_C547_A1_G2_C1	C547	C547.cancer	cancer	ATAC-seq	gland	A	MSS	6580338	1776980	3.37446	0.045
EPICC_C547_A1_G10_C1	C547	C547.cancer	cancer	ATAC-seq	gland	A	MSS	30769420	6818320	5.17184	0.053
EPICC_C547_A1_G9_C1	C547	C547.cancer	cancer	ATAC-seq	gland	A	MSS	30526812	7644834	3.88896	0.055
EPICC_C547_A1_G5_C1	C547	C547.cancer	cancer	ATAC-seq	gland	A	MSS	10867488	2420090	3.54421	0.058
EPICC_C547_A1_G1_C1	C547	C547.cancer	cancer	ATAC-seq	gland	A	MSS	2950646	1057800	3.38878	0.069
EPICC_C547_B1_G8_C1	C547	C547.cancer	cancer	ATAC-seq	gland	B	MSS	9998748	1642196	7.61408	0.033
EPICC_C547_B1_G10_C1	C547	C547.cancer	cancer	ATAC-seq	gland	B	MSS	9819104	2796864	5.95838	0.037
EPICC_C547_B1_G2_C1	C547	C547.cancer	cancer	ATAC-seq	gland	B	MSS	1557514	484238	4.64586	0.181
EPICC_C547_B1_G6_C1	C547	C547.cancer	cancer	ATAC-seq	gland	B	MSS	5664244	1571994	7.308	0.186
EPICC_C547_B1_G9_C1	C547	C547.cancer	cancer	ATAC-seq	gland	B	MSS	10081438	2569342	5.7235	0.189
EPICC_C547_B1_G1_C1	C547	C547.cancer	cancer	ATAC-seq	gland	B	MSS	2102986	710136	2.97632	0.218
EPICC_C547_B1_G7_C1	C547	C547.cancer	cancer	ATAC-seq	gland	B	MSS	3296804	1015840	3.1942	0.218
EPICC_C547_B1_G4_C1	C547	C547.cancer	cancer	ATAC-seq	gland	B	MSS	9900204	2506982	6.07351	0.246
EPICC_C547_B1_G3_C1	C547	C547.cancer	cancer	ATAC-seq	gland	B	MSS	2935846	839612	3.1788	0.319
EPICC_C547_B1_G5_C1	C547	C547.cancer	cancer	ATAC-seq	gland	B	MSS	3914742	1155182	3.78021	0.316
EPICC_C547_C1_G10_C1	C547	C547.cancer	cancer	ATAC-seq	gland	C	MSS	32315016	8187374	3.22024	0.024
EPICC_C547_C1_G1_C1	C547	C547.cancer	cancer	ATAC-seq	gland	C	MSS	2076374	687686	8.57333	0.033
EPICC_C547_C1_G7_C1	C547	C547.cancer	cancer	ATAC-seq	gland	C	MSS	24112212	4961110	4.6658	0.043
EPICC_C547_C1_G8_C1	C547	C547.cancer	cancer	ATAC-seq	gland	C	MSS	15815006	4286300	2.54668	0.045
EPICC_C547_C1_G3_C1	C547	C547.cancer	cancer	ATAC-seq	gland	C	MSS	13019612	4137524	5.43515	0.058
EPICC_C547_C1_G5_C1	C547	C547.cancer	cancer	ATAC-seq	gland	C	MSS	18913986	4020610	4.35421	0.063
EPICC_C547_C1_G9_C1	C547	C547.cancer	cancer	ATAC-seq	gland	C	MSS	51728230	11067830	3.92266	0.065
EPICC_C547_C1_G6_C1	C547	C547.cancer	cancer	ATAC-seq	gland	C	MSS	27264134	6068938	4.13416	0.07
EPICC_C547_C1_G4_C1	C547	C547.cancer	cancer	ATAC-seq	gland	C	MSS	17006150	4334736	5.61617	0.08
EPICC_C547_C1_G2_C1	C547	C547.cancer	cancer	ATAC-seq	gland	C	MSS	6041080	2159944	5.57306	0.144
EPICC_C547_D1_G10_C1	C547	C547.cancer	cancer	ATAC-seq	gland	D	MSS	12740884	4541852	3.29282	0.078
EPICC_C547_D1_G8_C1	C547	C547.cancer	cancer	ATAC-seq	gland	D	MSS	12264052	3778560	3.98722	0.078
EPICC_C547_D1_G1_C1	C547	C547.cancer	cancer	ATAC-seq	gland	D	MSS	13367144	3845106	4.20926	0.085
EPICC_C547_D1_G9_C1	C547	C547.cancer	cancer	ATAC-seq	gland	D	MSS	28815408	7836900	5.79812	0.085
EPICC_C547_D1_G2_C1	C547	C547.cancer	cancer	ATAC-seq	gland	D	MSS	5484768	1920368	5.35032	0.086
EPICC_C547_D1_G5_C1	C547	C547.cancer	cancer	ATAC-seq	gland	D	MSS	16376100	5176696	6.00678	0.086
EPICC_C547_D1_G6_C1	C547	C547.cancer	cancer	ATAC-seq	gland	D	MSS	16171672	4613380	3.85553	0.09
EPICC_C547_D1_G4_C1	C547	C547.cancer	cancer	ATAC-seq	gland	D	MSS	15662292	4362738	5.24262	0.097
EPICC_C547_D1_G7_C1	C547	C547.cancer	cancer	ATAC-seq	gland	D	MSS	18604056	5071876	4.60296	0.1
EPICC_C547_D1_G3_C1	C547	C547.cancer	cancer	ATAC-seq	gland	D	MSS	5799420	1621078	7.37946	0.14
EPICC_C547_A2_L1_C1	C547	C547.cancer	cancer	ATAC-seq	interglandular	A	MSS	4805688	1184964	5.22257	0.01
EPICC_C547_A3_L1_C1	C547	C547.cancer	cancer	ATAC-seq	interglandular	A	MSS	8458470	2147538	4.46522	0.043
EPICC_C547_A4_L1_C1	C547	C547.cancer	cancer	ATAC-seq	interglandular	A	MSS	4341736	1099684	4.31469	0.068
EPICC_C547_B2_L1_C1	C547	C547.cancer	cancer	ATAC-seq	interglandular	B	MSS	8510356	2424450	5.44463	0.032
EPICC_C547_B3_L1_C1	C547	C547.cancer	cancer	ATAC-seq	interglandular	B	MSS	10248628	1834376	4.56198	0.044
EPICC_C547_B4_L1_C1	C547	C547.cancer	cancer	ATAC-seq	interglandular	B	MSS	5458586	1313838	4.75434	0.044
EPICC_C547_C2_L1_C1	C547	C547.cancer	cancer	ATAC-seq	interglandular	C	MSS	4979818	1305562	4.42127	0.061
EPICC_C547_C4_L1_C1	C547	C547.cancer	cancer	ATAC-seq	interglandular	C	MSS	35817714	6188796	3.45355	0.106
EPICC_C547_C3_L1_C1	C547	C547.cancer	cancer	ATAC-seq	interglandular	C	MSS	3426572	948546	4.13925	0.185
EPICC_C547_D4_L1_C1	C547	C547.cancer	cancer	ATAC-seq	interglandular	D	MSS	6706852	1725846	4.92029	0.038
EPICC_C547_D3_L1_C1	C547	C547.cancer	cancer	ATAC-seq	interglandular	D	MSS	17792658	2990580	4.8095	0.046
EPICC_C547_D2_L1_C1	C547	C547.cancer	cancer	ATAC-seq	interglandular	D	MSS	9255928	1929096	4.79351	0.048
EPICC_C548_E1_B1_C1	C548	C548.normal	normal	ATAC-seq	bulk	E		27190090	7379456	12.8153	0.01
EPICC_C548_E1_G1_C1	C548	C548.normal	normal	ATAC-seq	gland	E		2132114	688440	3.88896	0.174
EPICC_C548_E1_G3_C1	C548	C548.normal	normal	ATAC-seq	gland	E		4583490	1134896	10.6595	0.024
EPICC_C548_A1_B1_C1	C548	C548.cancer	cancer	ATAC-seq	bulk	A	MSI	72772126	11030838	4.15084	0.528
EPICC_C548_B1_B1_C1	C548	C548.cancer	cancer	ATAC-seq	bulk	B	MSI	24284230	4910328	5.72871	0.381
EPICC_C548_C1_B1_C1	C548	C548.cancer	cancer	ATAC-seq	bulk	C	MSI	32492814	9009044	3.21089	0.22
EPICC_C548_D1_B1_C1	C548	C548.cancer	cancer	ATAC-seq	bulk	D	MSI	61809526	17007490	2.77947	0.221
EPICC_C548_A1_G4_C1	C548	C548.cancer	cancer	ATAC-seq	gland	A	MSI	12601738	2197630	6.33803	0.259
EPICC_C548_A1_G6_C1	C548	C548.cancer	cancer	ATAC-seq	gland	A	MSI	8745790	1381106	4.97353	0.332
EPICC_C548_A1_G2_C1	C548	C548.cancer	cancer	ATAC-seq	gland	A	MSI	16885360	1884820	5.05977	0.346
EPICC_C548_A1_G3_C1	C548	C548.cancer	cancer	ATAC-seq	gland	A	MSI	10919184	1738750	6.25585	0.356
EPICC_C548_A1_G10_C1	C548	C548.cancer	cancer	ATAC-seq	gland	A	MSI	8577540	1339754	4.76845	0.378
EPICC_C548_A1_G5_C1	C548	C548.cancer	cancer	ATAC-seq	gland	A	MSI	17071868	2331636	4.5406	0.392
EPICC_C548_A1_G7_C1	C548	C548.cancer	cancer	ATAC-seq	gland	A	MSI	8826286	1484900	5.35521	0.393
EPICC_C548_A1_G9_C1	C548	C548.cancer	cancer	ATAC-seq	gland	A	MSI	28408852	4213356	4.48523	0.421
EPICC_C548_A1_G8_C1	C548	C548.cancer	cancer	ATAC-seq	gland	A	MSI	33096766	4540810	4.90358	0.426
EPICC_C548_A1_G1_C1	C548	C548.cancer	cancer	ATAC-seq	gland	A	MSI	21766976	3930888	4.59602	0.435
EPICC_C548_B1_G1_C1	C548	C548.cancer	cancer	ATAC-seq	gland	B	MSI	8034230	1165382	5.39835	0.297
EPICC_C548_B1_G2_C1	C548	C548.cancer	cancer	ATAC-seq	gland	B	MSI	5370086	1111984	6.62398	0.299
EPICC_C548_B1_G10_C1	C548	C548.cancer	cancer	ATAC-seq	gland	B	MSI	16018374	3095110	4.81522	0.314
EPICC_C548_B1_G8_C1	C548	C548.cancer	cancer	ATAC-seq	gland	B	MSI	12955552	2288470	7.80186	0.309
EPICC_C548_B1_G9_C1	C548	C548.cancer	cancer	ATAC-seq	gland	B	MSI	5064610	1224552	5.15595	0.312
EPICC_C548_B1_G4_C1	C548	C548.cancer	cancer	ATAC-seq	gland	B	MSI	5911088	1022114	6.02279	0.323
EPICC_C548_B1_G7_C1	C548	C548.cancer	cancer	ATAC-seq	gland	B	MSI	8298494	2104700	6.03586	0.341
EPICC_C548_B1_G6_C1	C548	C548.cancer	cancer	ATAC-seq	gland	B	MSI	34578772	5321736	4.05357	0.378
EPICC_C548_B1_G3_C1	C548	C548.cancer	cancer	ATAC-seq	gland	B	MSI	52611404	7657186	4.2757	0.392
EPICC_C548_B1_G5_C1	C548	C548.cancer	cancer	ATAC-seq	gland	B	MSI	12294312	2301630	5.53118	0.396
EPICC_C548_C1_G10_C1	C548	C548.cancer	cancer	ATAC-seq	gland	C	MSI	16124184	5338040	2.82123	0.146
EPICC_C548_C1_G7_C1	C548	C548.cancer	cancer	ATAC-seq	gland	C	MSI	8871508	3186034	2.82442	0.145
EPICC_C548_C1_G1_C1	C548	C548.cancer	cancer	ATAC-seq	gland	C	MSI	6347622	1636180	2.82939	0.161
EPICC_C548_C1_G3_C1	C548	C548.cancer	cancer	ATAC-seq	gland	C	MSI	2755988	900302	3.43217	0.171
EPICC_C548_C1_G4_C1	C548	C548.cancer	cancer	ATAC-seq	gland	C	MSI	2910742	262418	3.2375	0.182
EPICC_C548_C1_G9_C1	C548	C548.cancer	cancer	ATAC-seq	gland	C	MSI	12680006	4493614	2.73794	0.179
EPICC_C548_C1_G8_C1	C548	C548.cancer	cancer	ATAC-seq	gland	C	MSI	7247232	2553420	3.178	0.188
EPICC_C548_C1_G6_C1	C548	C548.cancer	cancer	ATAC-seq	gland	C	MSI	3101524	1142180	3.49747	0.211
EPICC_C548_C1_G2_C1	C548	C548.cancer	cancer	ATAC-seq	gland	C	MSI	9892636	3073458	2.42298	0.279
EPICC_C548_C1_G5_C1	C548	C548.cancer	cancer	ATAC-seq	gland	C	MSI	7376722	2637390	2.47252	0.295
EPICC_C548_D1_G9_C1	C548	C548.cancer	cancer	ATAC-seq	gland	D	MSI	7467216	2632076	2.89799	0.129
EPICC_C548_D1_G1_C1	C548	C548.cancer	cancer	ATAC-seq	gland	D	MSI	10110548	3470392	2.78936	0.143
EPICC_C548_D1_G2_C1	C548	C548.cancer	cancer	ATAC-seq	gland	D	MSI	18106654	5866748	2.70183	0.159
EPICC_C548_D1_G4_C1	C548	C548.cancer	cancer	ATAC-seq	gland	D	MSI	19108940	6190434	2.73478	0.163
EPICC_C548_D1_G6_C1	C548	C548.cancer	cancer	ATAC-seq	gland	D	MSI	11740274	4282750	2.57359	0.155
EPICC_C548_D1_G8_C1	C548	C548.cancer	cancer	ATAC-seq	gland	D	MSI	18851036	6316742	2.6327	0.155
EPICC_C548_D1_G10_C1	C548	C548.cancer	cancer	ATAC-seq	gland	D	MSI	11009016	3426630	2.5802	0.168
EPICC_C548_D1_G3_C1	C548	C548.cancer	cancer	ATAC-seq	gland	D	MSI	17448260	5874996	2.4963	0.169
EPICC_C548_D1_G5_C1	C548	C548.cancer	cancer	ATAC-seq	gland	D	MSI	13431070	4570020	2.46793	0.184
EPICC_C548_D1_G7_C1	C548	C548.cancer	cancer	ATAC-seq	gland	D	MSI	15106174	4891128	2.58866	0.205
EPICC_C549_E1_B1_C1	C549	C549.normal	normal	ATAC-seq	bulk	E		60869648	6986010	6.70072	0.004
EPICC_C549_E1_G1_C1	C549	C549.normal	normal	ATAC-seq	gland	E		5333166	1266948	3.86474	0.029
EPICC_C549_E1_G2_C1	C549	C549.normal	normal	ATAC-seq	gland	E		9264902	1731386	3.96937
EPICC_C549_E1_G3_C1	C549	C549.normal	normal	ATAC-seq	gland	E		15002718	3032486	4.04237	0.018
EPICC_C549_A1_B1_C1	C549	C549.cancer	cancer	ATAC-seq	bulk	A	MSS	66281076	9577406	4.6885	0.111
EPICC_C549_B1_B1_C1	C549	C549.cancer	cancer	ATAC-seq	bulk	B	MSS	37664542	3466470	5.22887	0.047
EPICC_C549_C1_B1_C1	C549	C549.cancer	cancer	ATAC-seq	bulk	C	MSS	71734794	8417258	6.56387	0.041
EPICC_C549_D1_B1_C1	C549	C549.cancer	cancer	ATAC-seq	bulk	D	MSS	69923120	7603214	3.21728	0.052
EPICC_C549_A1_G1_C1	C549	C549.cancer	cancer	ATAC-seq	gland	A	MSS	22463810	4328990	3.78335	0.066
EPICC_C549_A1_G10_C1	C549	C549.cancer	cancer	ATAC-seq	gland	A	MSS	21712786	6723056	3.08896	0.097
EPICC_C549_A1_G9_C1	C549	C549.cancer	cancer	ATAC-seq	gland	A	MSS	38923902	5590660	3.39493	0.103
EPICC_C549_A1_G2_C1	C549	C549.cancer	cancer	ATAC-seq	gland	A	MSS	20299664	2774150	3.55858	0.126
EPICC_C549_A1_G7_C1	C549	C549.cancer	cancer	ATAC-seq	gland	A	MSS	50132524	7575872	3.17625	0.127
EPICC_C549_A1_G3_C1	C549	C549.cancer	cancer	ATAC-seq	gland	A	MSS	10028754	1712266	3.58849	0.137
EPICC_C549_A1_G4_C1	C549	C549.cancer	cancer	ATAC-seq	gland	A	MSS	26691214	3747156	3.25934	0.135
EPICC_C549_A1_G5_C1	C549	C549.cancer	cancer	ATAC-seq	gland	A	MSS	51577022	7615340	3.50577	0.14
EPICC_C549_A1_G6_C1	C549	C549.cancer	cancer	ATAC-seq	gland	A	MSS	34201662	7800032	2.30783	0.159
EPICC_C549_A1_G8_C1	C549	C549.cancer	cancer	ATAC-seq	gland	A	MSS	50778404	7800240	3.18901	0.17
EPICC_C549_B1_G10_C1	C549	C549.cancer	cancer	ATAC-seq	gland	B	MSS	18413180	4697784	2.22277	0.154
EPICC_C549_B1_G5_C1	C549	C549.cancer	cancer	ATAC-seq	gland	B	MSS	8925838	2058480	2.29483	0.175
EPICC_C549_B1_G1_C1	C549	C549.cancer	cancer	ATAC-seq	gland	B	MSS	51764002	14385628	2.12097	0.197
EPICC_C549_B1_G8_C1	C549	C549.cancer	cancer	ATAC-seq	gland	B	MSS	6584684	2153074	2.82637	0.204
EPICC_C549_B1_G3_C1	C549	C549.cancer	cancer	ATAC-seq	gland	B	MSS	4854846	1791296	2.31795	0.217
EPICC_C549_C1_G9_C1	C549	C549.cancer	cancer	ATAC-seq	gland	C	MSS	8730650	1909266	2.45255	0.074
EPICC_C549_C1_G8_C1	C549	C549.cancer	cancer	ATAC-seq	gland	C	MSS	48892236	10897838	2.69934	0.1
EPICC_C549_C1_G10_C1	C549	C549.cancer	cancer	ATAC-seq	gland	C	MSS	43875214	7182834	3.30937	0.11
EPICC_C549_C1_G7_C1	C549	C549.cancer	cancer	ATAC-seq	gland	C	MSS	61359164	11107708	2.67523	0.12
EPICC_C549_C1_G4_C1	C549	C549.cancer	cancer	ATAC-seq	gland	C	MSS	27772390	5022262	2.29932	0.128
EPICC_C549_C1_G5_C1	C549	C549.cancer	cancer	ATAC-seq	gland	C	MSS	24651220	4930870	2.73685	0.15
EPICC_C549_C1_G6_C1	C549	C549.cancer	cancer	ATAC-seq	gland	C	MSS	43241222	6693122	2.50752	0.177
EPICC_C549_C1_G1_C1	C549	C549.cancer	cancer	ATAC-seq	gland	C	MSS	24963428	4831610	2.4206	0.189
EPICC_C549_C1_G2_C1	C549	C549.cancer	cancer	ATAC-seq	gland	C	MSS	11424684	3545616	2.05805	0.187
EPICC_C549_C1_G3_C1	C549	C549.cancer	cancer	ATAC-seq	gland	C	MSS	31763764	8160354	1.97754	0.189
EPICC_C549_D1_G10_C1	C549	C549.cancer	cancer	ATAC-seq	gland	D	MSS	54124120	7198968	2.66729	0.061
EPICC_C549_D1_G7_C1	C549	C549.cancer	cancer	ATAC-seq	gland	D	MSS	35213328	3854512	3.05918	0.065
EPICC_C549_D1_G1_C1	C549	C549.cancer	cancer	ATAC-seq	gland	D	MSS	17698706	2610144	3.32022	0.068
EPICC_C549_D1_G4_C1	C549	C549.cancer	cancer	ATAC-seq	gland	D	MSS	31980492	4639976	2.93743	0.072
EPICC_C549_D1_G8_C1	C549	C549.cancer	cancer	ATAC-seq	gland	D	MSS	56363070	9436600	2.40602	0.074
EPICC_C549_D1_G9_C1	C549	C549.cancer	cancer	ATAC-seq	gland	D	MSS	62270050	10245460	2.83163	0.08
EPICC_C549_D1_G5_C1	C549	C549.cancer	cancer	ATAC-seq	gland	D	MSS	31465622	4876472	2.59475	0.082
EPICC_C549_D1_G6_C1	C549	C549.cancer	cancer	ATAC-seq	gland	D	MSS	9496794	1284902	2.62594	0.084
EPICC_C549_D1_G3_C1	C549	C549.cancer	cancer	ATAC-seq	gland	D	MSS	43812642	5204296	3.17289	0.092
EPICC_C549_D1_G2_C1	C549	C549.cancer	cancer	ATAC-seq	gland	D	MSS	16347642	3032268	2.51106	0.144
EPICC_C549_C234_L1_C1	C549	C549.cancer	cancer	ATAC-seq	interglandular	C	MSS	15223734	3223702	4.83205	0
EPICC_C549_D234_L1_C1	C549	C549.cancer	cancer	ATAC-seq	interglandular	D	MSS	4937422	1045456	4.59745	0.025
EPICC_C550_E1_B1_C1	C550	C550.normal	normal	ATAC-seq	bulk	E		62568664	7148196	8.29579	0.005
EPICC_C550_E1_G1_C1	C550	C550.normal	normal	ATAC-seq	gland	E		14911996	3904298	4.7962	0.062
EPICC_C550_E1_G2_C1	C550	C550.normal	normal	ATAC-seq	gland	E		21652964	7032240	5.30243	0.072
EPICC_C550_E1_G3_C1	C550	C550.normal	normal	ATAC-seq	gland	E		25107486	6269128	5.34627	0.052
EPICC_C550_F1_B1_C1	C550	C550.adenoma	adenoma	ATAC-seq	bulk	F	MSS	4366814	976702	12.6414	0
EPICC_C550_F1_B2_C1	C550	C550.adenoma	adenoma	ATAC-seq	bulk	F	MSS	13567324	2505334	15.4521	0.038
EPICC_C550_A1_B1_C1	C550	C550.cancer	cancer	ATAC-seq	bulk	A	MSS	97978572	10457384	6.56479	0.037
EPICC_C550_C1_B1_C1	C550	C550.cancer	cancer	ATAC-seq	bulk	C	MSS	65675870	8873522	6.75074	0.086
EPICC_C550_D1_B1_C1	C550	C550.cancer	cancer	ATAC-seq	bulk	D	MSS	7203976	1087994	5.06526	0.21
EPICC_C550_A1_G2_C1	C550	C550.cancer	cancer	ATAC-seq	gland	A	MSS	9847150	1540070	4.32757	0.378
EPICC_C550_A1_G3_C1	C550	C550.cancer	cancer	ATAC-seq	gland	A	MSS	5850638	1464234	7.29694	0.388
EPICC_C550_A1_G5_C1	C550	C550.cancer	cancer	ATAC-seq	gland	A	MSS	5408136	1314866	4.67046	0.395
EPICC_C550_A1_G4_C1	C550	C550.cancer	cancer	ATAC-seq	gland	A	MSS	8894314	2283044	2.96155	0.451
EPICC_C550_A1_G6_C1	C550	C550.cancer	cancer	ATAC-seq	gland	A	MSS	10956562	2596370	3.01061	0.451
EPICC_C550_A1_G8_C1	C550	C550.cancer	cancer	ATAC-seq	gland	A	MSS	9267692	2068480	3.48435	0.457
EPICC_C550_A1_G1_C1	C550	C550.cancer	cancer	ATAC-seq	gland	A	MSS	13936138	3015800	3.73364	0.47
EPICC_C550_A1_G10_C1	C550	C550.cancer	cancer	ATAC-seq	gland	A	MSS	8372506	2366962	4.24104	0.47
EPICC_C550_A1_G7_C1	C550	C550.cancer	cancer	ATAC-seq	gland	A	MSS	15419736	3626286	3.23799	0.494
EPICC_C550_A1_G9_C1	C550	C550.cancer	cancer	ATAC-seq	gland	A	MSS	16786454	3742186	4.87892	0.497
EPICC_C550_B1_G9_C1	C550	C550.cancer	cancer	ATAC-seq	gland	B	MSS	17118104	3720124	4.77359	0.116
EPICC_C550_B1_G7_C1	C550	C550.cancer	cancer	ATAC-seq	gland	B	MSS	10130766	2656442	5.64341	0.14
EPICC_C550_B1_G3_C1	C550	C550.cancer	cancer	ATAC-seq	gland	B	MSS	11025474	2834082	4.0353	0.154
EPICC_C550_B1_G4_C1	C550	C550.cancer	cancer	ATAC-seq	gland	B	MSS	7516784	1742326	2.84532	0.197
EPICC_C550_B1_G2_C1	C550	C550.cancer	cancer	ATAC-seq	gland	B	MSS	7344144	1487032	3.81875	0.206
EPICC_C550_B1_G1_C1	C550	C550.cancer	cancer	ATAC-seq	gland	B	MSS	6068654	1396096	3.17372	0.251
EPICC_C550_B1_G5_C1	C550	C550.cancer	cancer	ATAC-seq	gland	B	MSS	7797470	2173330	7.32853	0.245
EPICC_C550_B1_G6_C1	C550	C550.cancer	cancer	ATAC-seq	gland	B	MSS	10881234	3951528	2.2714	0.282
EPICC_C550_C1_G1_C1	C550	C550.cancer	cancer	ATAC-seq	gland	C	MSS	5979430	1621974	5.41185	0.115
EPICC_C550_C1_G2_C1	C550	C550.cancer	cancer	ATAC-seq	gland	C	MSS	12232636	2708902	4.69512	0.115
EPICC_C550_C1_G6_C1	C550	C550.cancer	cancer	ATAC-seq	gland	C	MSS	10991754	2935430	4.51257	0.166
EPICC_C550_C1_G7_C1	C550	C550.cancer	cancer	ATAC-seq	gland	C	MSS	17347838	3428722	4.94193	0.167
EPICC_C550_C1_G8_C1	C550	C550.cancer	cancer	ATAC-seq	gland	C	MSS	10219310	3049288	3.71401	0.207
EPICC_C550_C1_G3_C1	C550	C550.cancer	cancer	ATAC-seq	gland	C	MSS	11534228	2865496	4.19239	0.218
EPICC_C550_D1_G5_C1	C550	C550.cancer	cancer	ATAC-seq	gland	D	MSS	18024702	3215788	4.483	0.171
EPICC_C550_D1_G8_C1	C550	C550.cancer	cancer	ATAC-seq	gland	D	MSS	18780536	3332808	4.6901	0.192
EPICC_C550_D1_G9_C1	C550	C550.cancer	cancer	ATAC-seq	gland	D	MSS	2205000	612594	3.09594	0.204
EPICC_C550_D1_G2_C1	C550	C550.cancer	cancer	ATAC-seq	gland	D	MSS	8111724	1944830	4.23145	0.215
EPICC_C550_D1_G1_C1	C550	C550.cancer	cancer	ATAC-seq	gland	D	MSS	5847336	900000	3.58037	0.309
EPICC_C551_E1_B1_C1	C551	C551.normal	normal	ATAC-seq	bulk	E		26385970	5887432	8.43086	0.013
EPICC_C551_E1_G1_C1	C551	C551.normal	normal	ATAC-seq	gland	E		14797606	1979056	7.08908	0.026
EPICC_C551_E1_G2_C1	C551	C551.normal	normal	ATAC-seq	gland	E		8484364	1991496	5.77728	0.05
EPICC_C551_E1_G3_C1	C551	C551.normal	normal	ATAC-seq	gland	E		6283234	1542194	7.51733	0.095
EPICC_C551_F1_B2_C1	C551	C551.adenoma	adenoma	ATAC-seq	bulk	F	MSS	18045466	3878984	12.8313	0.054
EPICC_C551_F1_B1_C1	C551	C551.adenoma	adenoma	ATAC-seq	bulk	F	MSS	19850246	4254696	12.5507
EPICC_C551_B1_B1_C1	C551	C551.cancer	cancer	ATAC-seq	bulk	B	MSS	18264536	4970920	5.33439	0.616
EPICC_C551_C1_B1_C1	C551	C551.cancer	cancer	ATAC-seq	bulk	C	MSS	18652128	6710436	7.71451	0.855
EPICC_C551_A1_G6_C1	C551	C551.cancer	cancer	ATAC-seq	gland	A	MSS	6897586	2281692	4.13684	0.503
EPICC_C551_A1_G4_C1	C551	C551.cancer	cancer	ATAC-seq	gland	A	MSS	7180004	2270934	5.0854	0.531
EPICC_C551_A1_G5_C1	C551	C551.cancer	cancer	ATAC-seq	gland	A	MSS	14605830	3202942	5.26617	0.547
EPICC_C551_A1_G7_C1	C551	C551.cancer	cancer	ATAC-seq	gland	A	MSS	13639510	3676938	4.92003	0.548
EPICC_C551_A1_G1_C1	C551	C551.cancer	cancer	ATAC-seq	gland	A	MSS	5322246	1585090	6.34843	0.593
EPICC_C551_A1_G8_C1	C551	C551.cancer	cancer	ATAC-seq	gland	A	MSS	8373466	2427712	4.92421	0.612
EPICC_C551_A1_G9_C1	C551	C551.cancer	cancer	ATAC-seq	gland	A	MSS	5834206	1750238	4.91356	0.62
EPICC_C551_A1_G3_C1	C551	C551.cancer	cancer	ATAC-seq	gland	A	MSS	6820952	1752100	4.52288	0.627
EPICC_C551_A1_G2_C1	C551	C551.cancer	cancer	ATAC-seq	gland	A	MSS	4361536	1280642	5.87645	0.68
EPICC_C551_B1_G10_C1	C551	C551.cancer	cancer	ATAC-seq	gland	B	MSS	10463980	2010726	4.83152	0.311
EPICC_C551_B1_G4_C1	C551	C551.cancer	cancer	ATAC-seq	gland	B	MSS	7295174	2185992	4.08929	0.534
EPICC_C551_B1_G8_C1	C551	C551.cancer	cancer	ATAC-seq	gland	B	MSS	6135996	1729458	4.86084	0.573
EPICC_C551_B1_G7_C1	C551	C551.cancer	cancer	ATAC-seq	gland	B	MSS	6358856	1775986	5.08363	0.588
EPICC_C551_B1_G9_C1	C551	C551.cancer	cancer	ATAC-seq	gland	B	MSS	15649584	3836502	3.78258	0.625
EPICC_C551_B1_G6_C1	C551	C551.cancer	cancer	ATAC-seq	gland	B	MSS	5573796	1607422	4.85495	0.634
EPICC_C551_B1_G3_C1	C551	C551.cancer	cancer	ATAC-seq	gland	B	MSS	8394710	2265680	4.61977	0.645
EPICC_C551_B1_G5_C1	C551	C551.cancer	cancer	ATAC-seq	gland	B	MSS	11086842	2766782	4.0534	0.655
EPICC_C551_C1_G1_C1	C551	C551.cancer	cancer	ATAC-seq	gland	C	MSS	4273650	1345116	6.32757	0.646
EPICC_C551_C1_G5_C1	C551	C551.cancer	cancer	ATAC-seq	gland	C	MSS	7870972	1986094	5.25838	0.656
EPICC_C551_C1_G7_C1	C551	C551.cancer	cancer	ATAC-seq	gland	C	MSS	9681168	3099474	5.32636	0.718
EPICC_C551_C1_G3_C1	C551	C551.cancer	cancer	ATAC-seq	gland	C	MSS	5038862	1699026	5.65386	0.737
EPICC_C551_C1_G8_C1	C551	C551.cancer	cancer	ATAC-seq	gland	C	MSS	12338708	4302486	3.90736	0.741
EPICC_C551_C1_G9_C1	C551	C551.cancer	cancer	ATAC-seq	gland	C	MSS	6776054	2195532	6.82245	0.787
EPICC_C551_C1_G6_C1	C551	C551.cancer	cancer	ATAC-seq	gland	C	MSS	6124102	1817322	5.84549	0.81
EPICC_C551_D1_G7_C1	C551	C551.cancer	cancer	ATAC-seq	gland	D	MSS	10693812	2920942	5.61945	0.441
EPICC_C551_D1_G10_C1	C551	C551.cancer	cancer	ATAC-seq	gland	D	MSS	19209712	4648820	5.94332	0.484
EPICC_C551_D1_G1_C1	C551	C551.cancer	cancer	ATAC-seq	gland	D	MSS	10533694	2640100	5.56632	0.509
EPICC_C551_D1_G8_C1	C551	C551.cancer	cancer	ATAC-seq	gland	D	MSS	20552112	4366804	5.63972	0.533
EPICC_C551_D1_G9_C1	C551	C551.cancer	cancer	ATAC-seq	gland	D	MSS	14349562	4562566	4.65562	0.568
EPICC_C551_D1_G3_C1	C551	C551.cancer	cancer	ATAC-seq	gland	D	MSS	22242282	5697786	4.88109	0.586
EPICC_C551_D1_G6_C1	C551	C551.cancer	cancer	ATAC-seq	gland	D	MSS	17069892	3682216	4.91231	0.594
EPICC_C551_D1_G2_C1	C551	C551.cancer	cancer	ATAC-seq	gland	D	MSS	14935598	4130450	5.48015	0.597
EPICC_C551_D1_G5_C1	C551	C551.cancer	cancer	ATAC-seq	gland	D	MSS	17419950	4652002	5.06034	0.641
EPICC_C551_D1_G4_C1	C551	C551.cancer	cancer	ATAC-seq	gland	D	MSS	20377518	5236454	4.9581	0.679
EPICC_C552_E1_B1_C1	C552	C552.normal	normal	ATAC-seq	bulk	E		33917944	5975794	11.5299	0.025
EPICC_C552_E1_G1_C1	C552	C552.normal	normal	ATAC-seq	gland	E		3791266	816298	5.49712	0.061
EPICC_C552_E1_G2_C1	C552	C552.normal	normal	ATAC-seq	gland	E		3280028	831662	5.87394	0.03
EPICC_C552_E1_G3_C1	C552	C552.normal	normal	ATAC-seq	gland	E		7564372	1210288	5.6266	0.056
EPICC_C552_F1_B2_C1	C552	C552.adenoma	adenoma	ATAC-seq	bulk	F	MSS	21130608	5960344	11.1061	0
EPICC_C552_F1_B1_C1	C552	C552.adenoma	adenoma	ATAC-seq	bulk	F	MSS	41485216	12097570	6.90231	0.4
EPICC_C552_A1_B1_C1	C552	C552.cancer	cancer	ATAC-seq	bulk	A	MSI	32127168	5033740	8.7365	0.066
EPICC_C552_B1_B1_C1	C552	C552.cancer	cancer	ATAC-seq	bulk	B	MSI	45942374	7066916	5.30496	0.068
EPICC_C552_C1_B1_C1	C552	C552.cancer	cancer	ATAC-seq	bulk	C	MSI	32303688	6631518	8.13043	0.13
EPICC_C552_D1_B1_C1	C552	C552.cancer	cancer	ATAC-seq	bulk	D	MSI	37523030	4766684	3.75441	0.54
EPICC_C552_A1_G10_C1	C552	C552.cancer	cancer	ATAC-seq	gland	A	MSI	10024730	2082428	6.74057	0.053
EPICC_C552_A1_G1_C1	C552	C552.cancer	cancer	ATAC-seq	gland	A	MSI	3100190	560378	5.97322	0.12
EPICC_C552_A1_G9_C1	C552	C552.cancer	cancer	ATAC-seq	gland	A	MSI	11943298	2290548	5.4842	0.124
EPICC_C552_A1_G4_C1	C552	C552.cancer	cancer	ATAC-seq	gland	A	MSI	9133180	1397378	4.33129	0.16
EPICC_C552_A1_G5_C1	C552	C552.cancer	cancer	ATAC-seq	gland	A	MSI	2898964	532474	4.53562	0.161
EPICC_C552_A1_G7_C1	C552	C552.cancer	cancer	ATAC-seq	gland	A	MSI	7549328	1146760	4.50584	0.174
EPICC_C552_A1_G3_C1	C552	C552.cancer	cancer	ATAC-seq	gland	A	MSI	7267022	992898	3.71989	0.204
EPICC_C552_A1_G6_C1	C552	C552.cancer	cancer	ATAC-seq	gland	A	MSI	10001922	1450380	4.16798	0.197
EPICC_C552_A1_G8_C1	C552	C552.cancer	cancer	ATAC-seq	gland	A	MSI	10995618	1609922	5.83065	0.234
EPICC_C552_A1_G2_C1	C552	C552.cancer	cancer	ATAC-seq	gland	A	MSI	8966804	1703376	5.08416	0.269
EPICC_C552_B1_G1_C1	C552	C552.cancer	cancer	ATAC-seq	gland	B	MSI	2415008	492836	4.74789	0.231
EPICC_C552_B1_G3_C1	C552	C552.cancer	cancer	ATAC-seq	gland	B	MSI	2412530	585376	4.36708	0.249
EPICC_C552_B1_G2_C1	C552	C552.cancer	cancer	ATAC-seq	gland	B	MSI	5330660	1027974	4.78069	0.264
EPICC_C552_B1_G7_C1	C552	C552.cancer	cancer	ATAC-seq	gland	B	MSI	1392132	380238	4.38266	0.269
EPICC_C552_B1_G6_C1	C552	C552.cancer	cancer	ATAC-seq	gland	B	MSI	2074392	530940	4.44813	0.292
EPICC_C552_B1_G10_C1	C552	C552.cancer	cancer	ATAC-seq	gland	B	MSI	2940006	754830	3.9772	0.325
EPICC_C552_B1_G9_C1	C552	C552.cancer	cancer	ATAC-seq	gland	B	MSI	3366528	932478	3.64149	0.331
EPICC_C552_B1_G4_C1	C552	C552.cancer	cancer	ATAC-seq	gland	B	MSI	11246272	3085066	3.55708	0.335
EPICC_C552_B1_G8_C1	C552	C552.cancer	cancer	ATAC-seq	gland	B	MSI	5576714	1388744	3.54968	0.37
EPICC_C552_C1_G2_C1	C552	C552.cancer	cancer	ATAC-seq	gland	C	MSI	3208630	691700	4.48288	0.29
EPICC_C552_C1_G5_C1	C552	C552.cancer	cancer	ATAC-seq	gland	C	MSI	2651014	693480	4.58011	0.325
EPICC_C552_C1_G9_C1	C552	C552.cancer	cancer	ATAC-seq	gland	C	MSI	15553364	3740590	4.24117	0.336
EPICC_C552_C1_G10_C1	C552	C552.cancer	cancer	ATAC-seq	gland	C	MSI	18296352	7659652	1.58174	0.346
EPICC_C552_C1_G7_C1	C552	C552.cancer	cancer	ATAC-seq	gland	C	MSI	10118250	2591990	4.84431	0.358
EPICC_C552_C1_G8_C1	C552	C552.cancer	cancer	ATAC-seq	gland	C	MSI	7237352	1512738	4.83603	0.357
EPICC_C552_C1_G1_C1	C552	C552.cancer	cancer	ATAC-seq	gland	C	MSI	4615540	854310	4.33972	0.374
EPICC_C552_C1_G3_C1	C552	C552.cancer	cancer	ATAC-seq	gland	C	MSI	6733428	1281804	5.09526	0.366
EPICC_C552_C1_G6_C1	C552	C552.cancer	cancer	ATAC-seq	gland	C	MSI	6483878	1305948	4.48302	0.37
EPICC_C552_D1_G3_C1	C552	C552.cancer	cancer	ATAC-seq	gland	D	MSI	3400922	639854	3.77225	0.454
EPICC_C552_D1_G7_C1	C552	C552.cancer	cancer	ATAC-seq	gland	D	MSI	19597490	4749082	3.07599	0.456
EPICC_C552_D1_G10_C1	C552	C552.cancer	cancer	ATAC-seq	gland	D	MSI	20073004	3889746	3.17827	0.486
EPICC_C552_D1_G4_C1	C552	C552.cancer	cancer	ATAC-seq	gland	D	MSI	5344648	1119622	3.53578	0.518
EPICC_C552_D1_G1_C1	C552	C552.cancer	cancer	ATAC-seq	gland	D	MSI	8805494	2450916	2.67806	0.53
EPICC_C552_D1_G2_C1	C552	C552.cancer	cancer	ATAC-seq	gland	D	MSI	4789540	1206744	3.52451	0.534
EPICC_C552_D1_G9_C1	C552	C552.cancer	cancer	ATAC-seq	gland	D	MSI	9052386	2165768	3.24282	0.536
EPICC_C552_D1_G5_C1	C552	C552.cancer	cancer	ATAC-seq	gland	D	MSI	7094052	2481186	2.62572	0.578
EPICC_C552_D1_G8_C1	C552	C552.cancer	cancer	ATAC-seq	gland	D	MSI	13239078	3873674	2.94271	0.594
EPICC_C552_D1_G6_C1	C552	C552.cancer	cancer	ATAC-seq	gland	D	MSI	5923534	1619090	2.87945	0.602
EPICC_C554_E1_B1_C1	C554	C554.normal	normal	ATAC-seq	bulk	E		17156210	4506834	7.19915	0.016
EPICC_C554_E1_G1_C1	C554	C554.normal	normal	ATAC-seq	gland	E		4859504	1522172	10.5792	0.02
EPICC_C554_E1_G3_C1	C554	C554.normal	normal	ATAC-seq	gland	E		8301590	1806508	6.62525	0.035
EPICC_C554_A1_B1_C1	C554	C554.cancer	cancer	ATAC-seq	bulk	A	MSS	22694106	7487946	7.29005	0.131
EPICC_C554_B1_B1_C1	C554	C554.cancer	cancer	ATAC-seq	bulk	B	MSS	62626000	12958296	9.3566	0.418
EPICC_C554_C1_B1_C1	C554	C554.cancer	cancer	ATAC-seq	bulk	C	MSS	39131184	8394764	4.79363	0.503
EPICC_C554_D1_B1_C1	C554	C554.cancer	cancer	ATAC-seq	bulk	D	MSS	45819984	12829826	5.3345	0.097
EPICC_C554_A1_G5_C1	C554	C554.cancer	cancer	ATAC-seq	gland	A	MSS	10212202	2711868	7.08805	0.134
EPICC_C554_A1_G6_C1	C554	C554.cancer	cancer	ATAC-seq	gland	A	MSS	11333780	2864116	8.94309	0.145
EPICC_C554_A1_G2_C1	C554	C554.cancer	cancer	ATAC-seq	gland	A	MSS	12377160	2580550	6.54204	0.156
EPICC_C554_A1_G9_C1	C554	C554.cancer	cancer	ATAC-seq	gland	A	MSS	18055870	5624962	5.88899	0.178
EPICC_C554_A1_G10_C1	C554	C554.cancer	cancer	ATAC-seq	gland	A	MSS	13771424	3800522	7.22963	0.185
EPICC_C554_A1_G4_C1	C554	C554.cancer	cancer	ATAC-seq	gland	A	MSS	5523808	1319328	5.81149	0.202
EPICC_C554_A1_G7_C1	C554	C554.cancer	cancer	ATAC-seq	gland	A	MSS	6373008	1929776	8.44998	0.24
EPICC_C554_B1_G1_C1	C554	C554.cancer	cancer	ATAC-seq	gland	B	MSS	18189884	3896816	5.64349	0.338
EPICC_C554_B1_G2_C1	C554	C554.cancer	cancer	ATAC-seq	gland	B	MSS	17987786	4037462	7.7555	0.339
EPICC_C554_B1_G5_C1	C554	C554.cancer	cancer	ATAC-seq	gland	B	MSS	18219876	4153438	7.54625	0.443
EPICC_C554_B1_G7_C1	C554	C554.cancer	cancer	ATAC-seq	gland	B	MSS	14328422	3249870	8.65294	0.435
EPICC_C554_B1_G9_C1	C554	C554.cancer	cancer	ATAC-seq	gland	B	MSS	20119830	4392424	7.25707	0.439
EPICC_C554_B1_G4_C1	C554	C554.cancer	cancer	ATAC-seq	gland	B	MSS	19361302	4626880	7.24625	0.463
EPICC_C554_B1_G3_C1	C554	C554.cancer	cancer	ATAC-seq	gland	B	MSS	23486426	5183162	6.8929	0.486
EPICC_C554_B1_G6_C1	C554	C554.cancer	cancer	ATAC-seq	gland	B	MSS	21278912	4725464	6.65928	0.505
EPICC_C554_B1_G10_C1	C554	C554.cancer	cancer	ATAC-seq	gland	B	MSS	9772420	2576540	8.4332	0.524
EPICC_C554_B1_G8_C1	C554	C554.cancer	cancer	ATAC-seq	gland	B	MSS	10232920	2614482	8.96095	0.538
EPICC_C554_C1_G8_C1	C554	C554.cancer	cancer	ATAC-seq	gland	C	MSS	3813596	937234	4.60592	0.181
EPICC_C554_C1_G2_C1	C554	C554.cancer	cancer	ATAC-seq	gland	C	MSS	3886972	927904	4.78687	0.3
EPICC_C554_C1_G5_C1	C554	C554.cancer	cancer	ATAC-seq	gland	C	MSS	5900460	1386060	4.36802	0.367
EPICC_C554_C1_G6_C1	C554	C554.cancer	cancer	ATAC-seq	gland	C	MSS	16003302	3761088	3.71352	0.378
EPICC_C554_C1_G7_C1	C554	C554.cancer	cancer	ATAC-seq	gland	C	MSS	11980390	2894482	3.98812	0.401
EPICC_C554_C1_G9_C1	C554	C554.cancer	cancer	ATAC-seq	gland	C	MSS	11471222	2935726	3.82077	0.398
EPICC_C554_C1_G1_C1	C554	C554.cancer	cancer	ATAC-seq	gland	C	MSS	5550816	1255188	4.21632	0.436
EPICC_C554_C1_G3_C1	C554	C554.cancer	cancer	ATAC-seq	gland	C	MSS	6523044	1409640	4.53655	0.519
EPICC_C554_D1_G2_C1	C554	C554.cancer	cancer	ATAC-seq	gland	D	MSS	7556970	2101894	8.19816	0.23
EPICC_C554_D1_G10_C1	C554	C554.cancer	cancer	ATAC-seq	gland	D	MSS	9187666	3298070	6.36599	0.284
EPICC_C554_D1_G1_C1	C554	C554.cancer	cancer	ATAC-seq	gland	D	MSS	5464576	1781378	9.38451	0.31
EPICC_C554_D1_G4_C1	C554	C554.cancer	cancer	ATAC-seq	gland	D	MSS	6150430	1882106	7.6112	0.341
EPICC_C554_D1_G6_C1	C554	C554.cancer	cancer	ATAC-seq	gland	D	MSS	6162222	2009768	7.9977	0.342
EPICC_C554_D1_G3_C1	C554	C554.cancer	cancer	ATAC-seq	gland	D	MSS	5700624	1626284	5.46449	0.354
EPICC_C554_D1_G8_C1	C554	C554.cancer	cancer	ATAC-seq	gland	D	MSS	7377048	2178136	7.40919	0.388
EPICC_C554_D1_G7_C1	C554	C554.cancer	cancer	ATAC-seq	gland	D	MSS	5818124	2148954	7.63292	0.407
EPICC_C554_D1_G9_C1	C554	C554.cancer	cancer	ATAC-seq	gland	D	MSS	8745386	2649728	8.19601	0.413
EPICC_C554_D1_G5_C1	C554	C554.cancer	cancer	ATAC-seq	gland	D	MSS	7112434	2120470	4.62524	0.419
EPICC_C555_E1_B1_C1	C555	C555.normal	normal	ATAC-seq	bulk	E		46959878	11015540	7.72748	0.011
EPICC_C555_E1_G3_C1	C555	C555.normal	normal	ATAC-seq	gland	E		9950930	4296030	2.60427	0.016
EPICC_C555_A1_B1_C1	C555	C555.cancer	cancer	ATAC-seq	bulk	A	MSS	48491424	8330474	6.02681	0.059
EPICC_C555_B1_B1_C1	C555	C555.cancer	cancer	ATAC-seq	bulk	B	MSS	25355604	6360218	6.46152	0.032
EPICC_C555_C1_B1_C1	C555	C555.cancer	cancer	ATAC-seq	bulk	C	MSS	16870304	5741372	8.08024	0.077
EPICC_C555_D1_B1_C1	C555	C555.cancer	cancer	ATAC-seq	bulk	D	MSS	128478696	37011422	3.76981	0.419
EPICC_C555_A1_G7_C1	C555	C555.cancer	cancer	ATAC-seq	gland	A	MSS	14434526	4203778	4.05728	0.085
EPICC_C555_A1_G5_C1	C555	C555.cancer	cancer	ATAC-seq	gland	A	MSS	10163238	2431832	3.23622	0.101
EPICC_C555_A1_G6_C1	C555	C555.cancer	cancer	ATAC-seq	gland	A	MSS	10970402	4034032	3.44751	0.112
EPICC_C555_A1_G4_C1	C555	C555.cancer	cancer	ATAC-seq	gland	A	MSS	14320958	3579364	4.90251	0.119
EPICC_C555_A1_G3_C1	C555	C555.cancer	cancer	ATAC-seq	gland	A	MSS	6153594	1680764	3.20396	0.132
EPICC_C555_A1_G2_C1	C555	C555.cancer	cancer	ATAC-seq	gland	A	MSS	11880786	2388886	2.91877	0.192
EPICC_C555_A1_G9_C1	C555	C555.cancer	cancer	ATAC-seq	gland	A	MSS	3287520	1075970	3.89363	0.195
EPICC_C555_A1_G10_C1	C555	C555.cancer	cancer	ATAC-seq	gland	A	MSS	4216490	1432968	2.83469	0.205
EPICC_C555_B1_G10_C1	C555	C555.cancer	cancer	ATAC-seq	gland	B	MSS	14910164	4815996	3.40802	0.028
EPICC_C555_B1_G8_C1	C555	C555.cancer	cancer	ATAC-seq	gland	B	MSS	5159474	1528558	5.79792	0.029
EPICC_C555_B1_G9_C1	C555	C555.cancer	cancer	ATAC-seq	gland	B	MSS	15231776	3961962	3.78605	0.034
EPICC_C555_B1_G7_C1	C555	C555.cancer	cancer	ATAC-seq	gland	B	MSS	15176534	3423734	4.87523	0.037
EPICC_C555_B1_G5_C1	C555	C555.cancer	cancer	ATAC-seq	gland	B	MSS	15363534	3475790	4.32097	0.046
EPICC_C555_B1_G4_C1	C555	C555.cancer	cancer	ATAC-seq	gland	B	MSS	10940586	3116122	4.39331	0.052
EPICC_C555_B1_G3_C1	C555	C555.cancer	cancer	ATAC-seq	gland	B	MSS	3739000	1274756	3.0145	0.118
EPICC_C555_B1_G1_C1	C555	C555.cancer	cancer	ATAC-seq	gland	B	MSS	4221964	984262	3.79902	0.158
EPICC_C555_C1_G3_C1	C555	C555.cancer	cancer	ATAC-seq	gland	C	MSS	6944574	1782580	6.71266	0.072
EPICC_C555_C1_G5_C1	C555	C555.cancer	cancer	ATAC-seq	gland	C	MSS	5391156	1570282	6.12557	0.087
EPICC_C555_C1_G7_C1	C555	C555.cancer	cancer	ATAC-seq	gland	C	MSS	15123088	4433800	4.18312	0.119
EPICC_C555_C1_G9_C1	C555	C555.cancer	cancer	ATAC-seq	gland	C	MSS	7019704	1983184	5.12687	0.117
EPICC_C555_C1_G1_C1	C555	C555.cancer	cancer	ATAC-seq	gland	C	MSS	6032794	1649516	6.34474	0.126
EPICC_C555_C1_G10_C1	C555	C555.cancer	cancer	ATAC-seq	gland	C	MSS	7280748	2356746	5.02492	0.143
EPICC_C555_C1_G2_C1	C555	C555.cancer	cancer	ATAC-seq	gland	C	MSS	5642310	1497518	7.80374	0.146
EPICC_C555_C1_G6_C1	C555	C555.cancer	cancer	ATAC-seq	gland	C	MSS	7552330	2364182	3.93692	0.193
EPICC_C555_C1_G8_C1	C555	C555.cancer	cancer	ATAC-seq	gland	C	MSS	11753240	4126780	2.99007	0.24
EPICC_C555_D1_G4_C1	C555	C555.cancer	cancer	ATAC-seq	gland	D	MSS	23749888	3425280	3.56366	0.167
EPICC_C555_D1_G6_C1	C555	C555.cancer	cancer	ATAC-seq	gland	D	MSS	29448460	14278716	1.98308	0.167
EPICC_C555_D1_G8_C1	C555	C555.cancer	cancer	ATAC-seq	gland	D	MSS	16708494	3442758	3.5537	0.174
EPICC_C555_D1_G3_C1	C555	C555.cancer	cancer	ATAC-seq	gland	D	MSS	9897064	2022954	3.87655	0.212
EPICC_C555_D1_G1_C1	C555	C555.cancer	cancer	ATAC-seq	gland	D	MSS	23003098	4283926	3.35652	0.274
EPICC_C555_D1_G9_C1	C555	C555.cancer	cancer	ATAC-seq	gland	D	MSS	18969362	5321754	3.1616	0.289
EPICC_C555_D1_G7_C1	C555	C555.cancer	cancer	ATAC-seq	gland	D	MSS	12168288	3326944	2.53836	0.302
EPICC_C555_D1_G10_C1	C555	C555.cancer	cancer	ATAC-seq	gland	D	MSS	37296256	9588138	2.95658	0.324
EPICC_C555_D1_G5_C1	C555	C555.cancer	cancer	ATAC-seq	gland	D	MSS	21590214	5324632	2.36211	0.395
EPICC_C555_A234_L1_C1	C555	C555.cancer	cancer	ATAC-seq	interglandular	A	MSS	7075756	1687148	3.75731	0.115
EPICC_C555_B234_L1_C1	C555	C555.cancer	cancer	ATAC-seq	interglandular	B	MSS	7610212	2482286	4.3682	0.014
EPICC_C555_C234_L1_C1	C555	C555.cancer	cancer	ATAC-seq	interglandular	C	MSS	8295106	2737428	4.62273	0.138
EPICC_C559_E1_B1_C1	C559	C559.normal	normal	ATAC-seq	bulk	E		18461082	5062950	12.0063	0.018
EPICC_C559_E1_G1_C1	C559	C559.normal	normal	ATAC-seq	gland	E		4622298	1055216	10.3502	0.022
EPICC_C559_E1_G2_C1	C559	C559.normal	normal	ATAC-seq	gland	E		8495180	2342426	9.13996	0.028
EPICC_C559_B1_B1_C1	C559	C559.cancer	cancer	ATAC-seq	bulk	B	MSS	15746528	2992096	12.3533	0.129
EPICC_C559_C1_B1_C1	C559	C559.cancer	cancer	ATAC-seq	bulk	C	MSS	11718054	3645676	5.33453	0.341
EPICC_C559_D1_B1_C1	C559	C559.cancer	cancer	ATAC-seq	bulk	D	MSS	25376606	9118004	10.4713	0.143
EPICC_C559_B1_G4_C1	C559	C559.cancer	cancer	ATAC-seq	gland	B	MSS	6828274	2947324	3.50403	0.306
EPICC_C559_B1_G2_C1	C559	C559.cancer	cancer	ATAC-seq	gland	B	MSS	3380708	1340530	5.0501	0.354
EPICC_C559_B1_G10_C1	C559	C559.cancer	cancer	ATAC-seq	gland	B	MSS	6138540	2342652	4.30503	0.416
EPICC_C559_B1_G6_C1	C559	C559.cancer	cancer	ATAC-seq	gland	B	MSS	5269328	1974064	3.39428	0.45
EPICC_C559_B1_G8_C1	C559	C559.cancer	cancer	ATAC-seq	gland	B	MSS	5331508	1899984	4.74517	0.508
EPICC_C559_B1_G7_C1	C559	C559.cancer	cancer	ATAC-seq	gland	B	MSS	6449124	2412960	4.40337	0.591
EPICC_C559_C1_G3_C1	C559	C559.cancer	cancer	ATAC-seq	gland	C	MSS	10612742	4353186	4.65739	0.367
EPICC_C559_C1_G9_C1	C559	C559.cancer	cancer	ATAC-seq	gland	C	MSS	5150198	2260434	3.47797	0.401
EPICC_C559_C1_G8_C1	C559	C559.cancer	cancer	ATAC-seq	gland	C	MSS	6201828	2355140	3.39495	0.408
EPICC_C559_C1_G5_C1	C559	C559.cancer	cancer	ATAC-seq	gland	C	MSS	8493650	3615968	3.24801	0.438
EPICC_C559_C1_G1_C1	C559	C559.cancer	cancer	ATAC-seq	gland	C	MSS	7364510	3214522	3.22415	0.524
EPICC_C559_C1_G6_C1	C559	C559.cancer	cancer	ATAC-seq	gland	C	MSS	8728628	3545392	3.42273	0.565
EPICC_C559_C1_G7_C1	C559	C559.cancer	cancer	ATAC-seq	gland	C	MSS	7853104	3592874	2.91488	0.594
EPICC_C559_D1_G2_C1	C559	C559.cancer	cancer	ATAC-seq	gland	D	MSS	14019954	5565998	5.35964	0.212
EPICC_C559_D1_G4_C1	C559	C559.cancer	cancer	ATAC-seq	gland	D	MSS	9867254	4088082	4.48418	0.244
EPICC_C559_D1_G5_C1	C559	C559.cancer	cancer	ATAC-seq	gland	D	MSS	9011876	4030960	5.75589	0.262
EPICC_C559_D1_G8_C1	C559	C559.cancer	cancer	ATAC-seq	gland	D	MSS	9529510	3031992	4.94933	0.261
EPICC_C559_D1_G6_C1	C559	C559.cancer	cancer	ATAC-seq	gland	D	MSS	13852984	5043436	4.41498	0.3
EPICC_C559_D1_G7_C1	C559	C559.cancer	cancer	ATAC-seq	gland	D	MSS	5221504	2139918	4.79798	0.3
EPICC_C559_D1_G3_C1	C559	C559.cancer	cancer	ATAC-seq	gland	D	MSS	23345348	8646412	4.12181	0.353
EPICC_C559_D1_G1_C1	C559	C559.cancer	cancer	ATAC-seq	gland	D	MSS	10805134	3842478	4.52049	0.385
EPICC_C559_D1_G10_C1	C559	C559.cancer	cancer	ATAC-seq	gland	D	MSS	7072510	2685944	5.15505	0.487
EPICC_C560_E1_B1_C1	C560	C560.normal	normal	ATAC-seq	bulk	E		69911206	16786198	14.0658	0.005
EPICC_C560_E1_G1_C1	C560	C560.normal	normal	ATAC-seq	gland	E		5278582	1500370	5.60562	0.059
EPICC_C560_E1_G2_C1	C560	C560.normal	normal	ATAC-seq	gland	E		6676422	2243852	4.45186	0.061
EPICC_C560_E1_G3_C1	C560	C560.normal	normal	ATAC-seq	gland	E		6584384	2264776	4.64182	0.038
EPICC_C560_A1_B1_C1	C560	C560.cancer	cancer	ATAC-seq	bulk	A	MSS	39268486	8243732	4.65683	0.165
EPICC_C560_B1_B1_C1	C560	C560.cancer	cancer	ATAC-seq	bulk	B	MSS	10752348	2649652	4.26517	0.169
EPICC_C560_C1_B1_C1	C560	C560.cancer	cancer	ATAC-seq	bulk	C	MSS	8942432	1863334	5.87792	0.144
EPICC_C560_D1_B1_C1	C560	C560.cancer	cancer	ATAC-seq	bulk	D	MSS	66790560	14102540	5.18093	0.058
EPICC_C560_A1_G1_C1	C560	C560.cancer	cancer	ATAC-seq	gland	A	MSS	49589222	8846646	3.08593	0.091
EPICC_C560_A1_G10_C1	C560	C560.cancer	cancer	ATAC-seq	gland	A	MSS	11317660	2783858	3.7741	0.102
EPICC_C560_A1_G2_C1	C560	C560.cancer	cancer	ATAC-seq	gland	A	MSS	39508244	8391324	2.91785	0.102
EPICC_C560_A1_G3_C1	C560	C560.cancer	cancer	ATAC-seq	gland	A	MSS	28424886	5760254	3.58789	0.101
EPICC_C560_A1_G9_C1	C560	C560.cancer	cancer	ATAC-seq	gland	A	MSS	21895226	5472242	3.40956	0.104
EPICC_C560_A1_G7_C1	C560	C560.cancer	cancer	ATAC-seq	gland	A	MSS	33444666	5999540	3.14356	0.113
EPICC_C560_A1_G5_C1	C560	C560.cancer	cancer	ATAC-seq	gland	A	MSS	7538010	1882712	3.97348	0.117
EPICC_C560_A1_G4_C1	C560	C560.cancer	cancer	ATAC-seq	gland	A	MSS	19428614	4221096	3.64013	0.128
EPICC_C560_A1_G6_C1	C560	C560.cancer	cancer	ATAC-seq	gland	A	MSS	24622958	4318058	3.89419	0.135
EPICC_C560_B1_G5_C1	C560	C560.cancer	cancer	ATAC-seq	gland	B	MSS	4464160	1375602	4.83685	0.132
EPICC_C560_B1_G6_C1	C560	C560.cancer	cancer	ATAC-seq	gland	B	MSS	11549840	3364882	4.08715	0.157
EPICC_C560_B1_G8_C1	C560	C560.cancer	cancer	ATAC-seq	gland	B	MSS	4806756	1745398	3.1546	0.161
EPICC_C560_B1_G3_C1	C560	C560.cancer	cancer	ATAC-seq	gland	B	MSS	4841532	1597648	3.91949	0.175
EPICC_C560_B1_G7_C1	C560	C560.cancer	cancer	ATAC-seq	gland	B	MSS	4357556	1468476	4.16885	0.307
EPICC_C560_B1_G4_C1	C560	C560.cancer	cancer	ATAC-seq	gland	B	MSS	5052408	1657478	3.61023	0.335
EPICC_C560_C1_G9_C1	C560	C560.cancer	cancer	ATAC-seq	gland	C	MSS	4861474	1385780	6.38952	0.085
EPICC_C560_C1_G1_C1	C560	C560.cancer	cancer	ATAC-seq	gland	C	MSS	9176854	2052646	5.56551	0.106
EPICC_C560_C1_G10_C1	C560	C560.cancer	cancer	ATAC-seq	gland	C	MSS	5768220	1470206	5.02554	0.126
EPICC_C560_C1_G6_C1	C560	C560.cancer	cancer	ATAC-seq	gland	C	MSS	4846246	1171628	6.42092	0.191
EPICC_C560_C1_G4_C1	C560	C560.cancer	cancer	ATAC-seq	gland	C	MSS	2643082	746548	6.52205	0.357
EPICC_C560_D1_G9_C1	C560	C560.cancer	cancer	ATAC-seq	gland	D	MSS	6633464	1979206	4.96939	0.071
EPICC_C560_D1_G5_C1	C560	C560.cancer	cancer	ATAC-seq	gland	D	MSS	16484186	3825540	4.67058	0.127
EPICC_C560_D1_G10_C1	C560	C560.cancer	cancer	ATAC-seq	gland	D	MSS	19467318	4882498	4.16332	0.141
EPICC_C560_D1_G8_C1	C560	C560.cancer	cancer	ATAC-seq	gland	D	MSS	13143518	3618604	4.43632	0.141
EPICC_C560_D1_G2_C1	C560	C560.cancer	cancer	ATAC-seq	gland	D	MSS	6810926	1649264	5.10347	0.15
EPICC_C560_D1_G7_C1	C560	C560.cancer	cancer	ATAC-seq	gland	D	MSS	15632194	4127834	3.75754	0.183
EPICC_C560_D1_G1_C1	C560	C560.cancer	cancer	ATAC-seq	gland	D	MSS	7526164	1642568	4.87418	0.198
EPICC_C560_D1_G3_C1	C560	C560.cancer	cancer	ATAC-seq	gland	D	MSS	13243240	3777424	4.10483	0.21
EPICC_C560_D1_G4_C1	C560	C560.cancer	cancer	ATAC-seq	gland	D	MSS	14048104	3554856	3.84308	0.221
EPICC_C560_D1_G6_C1	C560	C560.cancer	cancer	ATAC-seq	gland	D	MSS	12532920	3245126	4.50641	0.238
EPICC_C561_E1_B1_C1	C561	C561.normal	normal	ATAC-seq	bulk	E		42610714	13344358	14.7199	0.025
EPICC_C561_E1_G1_C1	C561	C561.normal	normal	ATAC-seq	gland	E		10867412	4964410	4.4128	0.113
EPICC_C561_E1_G2_C1	C561	C561.normal	normal	ATAC-seq	gland	E		14842866	6420186	5.2857	0.067
EPICC_C561_E1_G3_C1	C561	C561.normal	normal	ATAC-seq	gland	E		16930410	6348090	4.62283	0.044
EPICC_C561_F1_B2_C1	C561	C561.adenoma (F)	adenoma	ATAC-seq	bulk	F	MSS	24331412	4571298	8.51673	0.247
EPICC_C561_F1_B1_C1	C561	C561.adenoma (F)	adenoma	ATAC-seq	bulk	F	MSS	16512946	5161002	7.70776	0.474
EPICC_C561_G1_B1_C1	C561	C561.adenoma (G)	adenoma	ATAC-seq	bulk	G	MSS	27260664	6541114	8.95564	0.279
EPICC_C561_G1_B2_C1	C561	C561.adenoma (G)	adenoma	ATAC-seq	bulk	G	MSS	27398146	5342396	11.1292	0.288
EPICC_C561_H1_B1_C1	C561	C561.adenoma (H)	adenoma	ATAC-seq	bulk	H	MSS	34736282	5606666	7.27059		Not used due to lack of matched WGS
EPICC_C561_H1_B2_C1	C561	C561.adenoma (H)	adenoma	ATAC-seq	bulk	H	MSS	30066358	5782594	6.46623		Not used due to lack of matched WGS
EPICC_C561_A1_B1_C1	C561	C561.cancer	cancer	ATAC-seq	bulk	A	MSS	69436858	13722296	9.68056	0.906
EPICC_C561_B1_B1_C1	C561	C561.cancer	cancer	ATAC-seq	bulk	B	MSS	23072644	3845004	7.74027	0.903
EPICC_C561_C1_B1_C1	C561	C561.cancer	cancer	ATAC-seq	bulk	C	MSS	36431482	6837128	6.79302	0.766
EPICC_C561_D1_B1_C1	C561	C561.cancer	cancer	ATAC-seq	bulk	D	MSS	23235316	3335996	7.71497	0.811
EPICC_C561_A1_G3_C1	C561	C561.cancer	cancer	ATAC-seq	gland	A	MSS	6103850	1825436	7.17134	0.632
EPICC_C561_A1_G7_C1	C561	C561.cancer	cancer	ATAC-seq	gland	A	MSS	6431256	1837322	8.13516	0.8
EPICC_C561_A1_G2_C1	C561	C561.cancer	cancer	ATAC-seq	gland	A	MSS	4890174	1310854	9.22836	0.836
EPICC_C561_A1_G6_C1	C561	C561.cancer	cancer	ATAC-seq	gland	A	MSS	23625496	6319196	7.33392	0.839
EPICC_C561_A1_G10_C1	C561	C561.cancer	cancer	ATAC-seq	gland	A	MSS	5961060	1604016	7.79319	0.869
EPICC_C561_B1_G6_C1	C561	C561.cancer	cancer	ATAC-seq	gland	B	MSS	6751144	1493240	8.8203	0.768
EPICC_C561_B1_G8_C1	C561	C561.cancer	cancer	ATAC-seq	gland	B	MSS	14507228	2787918	8.81865	0.902
EPICC_C561_C1_G1_C1	C561	C561.cancer	cancer	ATAC-seq	gland	C	MSS	3577338	840356	8.28378	0.505
EPICC_C561_C1_G9_C1	C561	C561.cancer	cancer	ATAC-seq	gland	C	MSS	7149164	1872912	6.42697	0.553
EPICC_C561_C1_G8_C1	C561	C561.cancer	cancer	ATAC-seq	gland	C	MSS	11410332	2558204	6.11308	0.558
EPICC_C561_C1_G5_C1	C561	C561.cancer	cancer	ATAC-seq	gland	C	MSS	10242322	2627220	7.77557	0.602
EPICC_C561_C1_G10_C1	C561	C561.cancer	cancer	ATAC-seq	gland	C	MSS	5702354	1528386	6.6901	0.619
EPICC_C561_C1_G3_C1	C561	C561.cancer	cancer	ATAC-seq	gland	C	MSS	4113936	1142966	8.75731	0.616
EPICC_C561_C1_G2_C1	C561	C561.cancer	cancer	ATAC-seq	gland	C	MSS	9971280	2588408	6.73633	0.658
EPICC_C561_D1_G7_C1	C561	C561.cancer	cancer	ATAC-seq	gland	D	MSS	4453008	968964	6.8032	0.607
EPICC_C561_D1_G6_C1	C561	C561.cancer	cancer	ATAC-seq	gland	D	MSS	6650960	1401602	6.63255	0.618
EPICC_C561_D1_G2_C1	C561	C561.cancer	cancer	ATAC-seq	gland	D	MSS	13488666	2780390	6.43227	0.653
EPICC_C561_D1_G5_C1	C561	C561.cancer	cancer	ATAC-seq	gland	D	MSS	10390842	1836484	8.23534	0.652
EPICC_C562_E1_B1_C1	C562	C562.normal	normal	ATAC-seq	bulk	E		50987946	9749198	4.84754	0.006
EPICC_C562_E1_G1_C1	C562	C562.normal	normal	ATAC-seq	gland	E		5625728	1430542	4.44337	0.093
EPICC_C562_E1_G2_C1	C562	C562.normal	normal	ATAC-seq	gland	E		3713506	913258	4.71396	0.049
EPICC_C562_E1_G3_C1	C562	C562.normal	normal	ATAC-seq	gland	E		3910850	878738	4.12443	0.044
EPICC_C562_A1_B1_C1	C562	C562.cancer	cancer	ATAC-seq	bulk	A	MSI	56275126	11393170	5.31081	0.315
EPICC_C562_B1_B1_C1	C562	C562.cancer	cancer	ATAC-seq	bulk	B	MSI	7146536	1420840	5.50608	0.062
EPICC_C562_C1_B1_C1	C562	C562.cancer	cancer	ATAC-seq	bulk	C	MSI	21609692	6623286	6.23269	0.173
EPICC_C562_A1_G3_C1	C562	C562.cancer	cancer	ATAC-seq	gland	A	MSI	76149396	13372334	3.18054	0.39
EPICC_C562_A1_G8_C1	C562	C562.cancer	cancer	ATAC-seq	gland	A	MSI	45949888	8857430	4.00153	0.394
EPICC_C562_A1_G2_C1	C562	C562.cancer	cancer	ATAC-seq	gland	A	MSI	44025430	8074314	3.31816	0.412
EPICC_C562_A1_G4_C1	C562	C562.cancer	cancer	ATAC-seq	gland	A	MSI	38484040	7548786	3.28553	0.445
EPICC_C562_A1_G1_C1	C562	C562.cancer	cancer	ATAC-seq	gland	A	MSI	54543700	9257378	3.0876	0.459
EPICC_C562_A1_G6_C1	C562	C562.cancer	cancer	ATAC-seq	gland	A	MSI	59992208	12102118	3.1585	0.467
EPICC_C562_A1_G7_C1	C562	C562.cancer	cancer	ATAC-seq	gland	A	MSI	40743634	8113078	3.11739	0.477
EPICC_C562_A1_G5_C1	C562	C562.cancer	cancer	ATAC-seq	gland	A	MSI	50900418	11999270	2.77844	0.494
EPICC_C562_A1_G10_C1	C562	C562.cancer	cancer	ATAC-seq	gland	A	MSI	34526166	6749924	3.07613	0.512
EPICC_C562_A1_G9_C1	C562	C562.cancer	cancer	ATAC-seq	gland	A	MSI	32473832	7420864	2.96511	0.512
EPICC_C562_B1_G2_C1	C562	C562.cancer	cancer	ATAC-seq	gland	B	MSI	33246250	6685662	4.11957	0.153
EPICC_C562_B1_G4_C1	C562	C562.cancer	cancer	ATAC-seq	gland	B	MSI	22942424	4964128	3.71051	0.162
EPICC_C562_B1_G1_C1	C562	C562.cancer	cancer	ATAC-seq	gland	B	MSI	27826420	4973340	3.99063	0.174
EPICC_C562_B1_G6_C1	C562	C562.cancer	cancer	ATAC-seq	gland	B	MSI	27609734	5786794	4.19597	0.165
EPICC_C562_B1_G3_C1	C562	C562.cancer	cancer	ATAC-seq	gland	B	MSI	20267210	5347188	3.44254	0.211
EPICC_C562_B1_G5_C1	C562	C562.cancer	cancer	ATAC-seq	gland	B	MSI	22835150	4413048	3.41513	0.264
EPICC_C562_B1_G10_C1	C562	C562.cancer	cancer	ATAC-seq	gland	B	MSI	7694656	2145988	2.67021	0.289
EPICC_C562_C1_G1_C1	C562	C562.cancer	cancer	ATAC-seq	gland	C	MSI	11054428	2794684	4.67754	0.118
EPICC_C562_C1_G8_C1	C562	C562.cancer	cancer	ATAC-seq	gland	C	MSI	9200004	3242800	3.95157	0.16
EPICC_C562_C1_G7_C1	C562	C562.cancer	cancer	ATAC-seq	gland	C	MSI	11780032	2941470	3.79604	0.169
EPICC_C562_C1_G3_C1	C562	C562.cancer	cancer	ATAC-seq	gland	C	MSI	11511534	2706714	4.13018	0.195
EPICC_C562_C1_G5_C1	C562	C562.cancer	cancer	ATAC-seq	gland	C	MSI	6809154	2616756	2.91168	0.211
EPICC_C562_C1_G6_C1	C562	C562.cancer	cancer	ATAC-seq	gland	C	MSI	9363704	2149264	3.65442	0.227
EPICC_C562_C1_G10_C1	C562	C562.cancer	cancer	ATAC-seq	gland	C	MSI	5238968	1495792	4.07094	0.261
EPICC_C562_C1_G2_C1	C562	C562.cancer	cancer	ATAC-seq	gland	C	MSI	5665790	1642726	3.24026	0.298
EPICC_C562_C1_G9_C1	C562	C562.cancer	cancer	ATAC-seq	gland	C	MSI	5473172	1518542	3.55157	0.315
EPICC_C562_C1_G4_C1	C562	C562.cancer	cancer	ATAC-seq	gland	C	MSI	6115274	1696276	2.87264	0.377
EPICC_C562_D1_G3_C1	C562	C562.cancer	cancer	ATAC-seq	gland	D	MSI	13748428	4381854	4.49175	0.209
EPICC_C562_D1_G6_C1	C562	C562.cancer	cancer	ATAC-seq	gland	D	MSI	15228816	4613966	4.01651	0.214
EPICC_C562_D1_G2_C1	C562	C562.cancer	cancer	ATAC-seq	gland	D	MSI	6160720	1862684	4.64959	0.218
EPICC_C562_D1_G7_C1	C562	C562.cancer	cancer	ATAC-seq	gland	D	MSI	7353420	2186410	3.65894	0.261
EPICC_C562_D1_G1_C1	C562	C562.cancer	cancer	ATAC-seq	gland	D	MSI	3224432	1053012	4.00075	0.266
EPICC_C562_D1_G4_C1	C562	C562.cancer	cancer	ATAC-seq	gland	D	MSI	5586568	1646058	3.65771	0.268
EPICC_C562_A2_L1_C1	C562	C562.cancer	cancer	ATAC-seq	interglandular	A	MSI	23534560	5352866	4.70017	0.027
EPICC_C562_A3_L1_C1	C562	C562.cancer	cancer	ATAC-seq	interglandular	A	MSI	9138494	2695110	3.86508	0.325
EPICC_C562_A4_L1_C1	C562	C562.cancer	cancer	ATAC-seq	interglandular	A	MSI	10744124	2866868	3.43664	0.412
EPICC_C562_B3_L1_C1	C562	C562.cancer	cancer	ATAC-seq	interglandular	B	MSI	8342858	2159238	3.85148	0.092
EPICC_C562_B4_L1_C1	C562	C562.cancer	cancer	ATAC-seq	interglandular	B	MSI	12804490	2684994	4.26278	0.286
EPICC_C562_B2_L1_C1	C562	C562.cancer	cancer	ATAC-seq	interglandular	B	MSI	6773646	1901796	4.40236	0.353
EPICC_C562_C3_L1_C1	C562	C562.cancer	cancer	ATAC-seq	interglandular	C	MSI	8241324	2269168	3.72768	0.379
EPICC_C562_C2_L1_C1	C562	C562.cancer	cancer	ATAC-seq	interglandular	C	MSI	17719022	3940060	3.078	0.431
EPICC_C562_D4_L1_C1	C562	C562.cancer	cancer	ATAC-seq	interglandular	D	MSI	13789474	2763194	3.58039	0.099
EPICC_C562_D3_L1_C1	C562	C562.cancer	cancer	ATAC-seq	interglandular	D	MSI	46205186	7550982	3.24376	0.319
