# Supplementary material for: The co-evolution of the genome and epigenome in colorectal cancer
Source: Nature. 2022 Oct 26;611(7937):733–43. doi: 10.1038/s41586-022-05202-1 (PMC9684080; doi:10.1038/s41586-022-05202-1)
Supplement: Supplementary file 5 — Annotation of WGS-profiled tissue samples. [file 41586_2022_5202_MOESM5_ESM.xlsx]

## Sheet: WGS & LP-WGS
sample_barcode	patient	tumour_id	tissue_type	analyte	sample_type	region	msi_status	coverage	ploidy	purity	purity_from_muts	comment
EPICC_C516_Z1_B1_D1	C516	C516.normal	normal	WGS	blood	Z		34			0.012
EPICC_C516_C1_G8_D1	C516	C516.adenoma	adenoma	WGS	gland	C	MSI	39	2.05	0.85	0.821
EPICC_C516_C1_G3_D1	C516	C516.adenoma	adenoma	WGS	gland	C	MSI	45	2.05	0.96	0.928
EPICC_C516_D1_G5_D1	C516	C516.adenoma	adenoma	WGS	gland	D	MSI	30	2.05	0.91	0.883
EPICC_C516_C1_G6_L1	C516	C516.adenoma	adenoma	LP-WGS	gland	C	MSI	0.4	2		0.93
EPICC_C516_C1_G7_L1	C516	C516.adenoma	adenoma	LP-WGS	gland	C	MSI	1	2		0.883
EPICC_C516_D1_G1_L1	C516	C516.adenoma	adenoma	LP-WGS	gland	D	MSI	0.64	2		0.931
EPICC_C516_D1_G3_L1	C516	C516.adenoma	adenoma	LP-WGS	gland	D	MSI	1.4	2		0.927
EPICC_C516_D1_G2_L1	C516	C516.adenoma	adenoma	LP-WGS	gland	D	MSI	1.3	2		0.917
EPICC_C516_D1_G6_L1	C516	C516.adenoma	adenoma	LP-WGS	gland	D	MSI	1.5	2		0.939
EPICC_C516_D1_G4_L1	C516	C516.adenoma	adenoma	LP-WGS	gland	D	MSI	1.4	2		0.919
EPICC_C516_B3_B1_D1	C516	C516.cancer	cancer	WGS	bulk	B	MSI	35	2.1	0.45	0.426
EPICC_C516_A1_G1_D1	C516	C516.cancer	cancer	WGS	gland	A	MSI	26	2.05	0.69	0.664
EPICC_C516_B3_G9_D1	C516	C516.cancer	cancer	WGS	gland	B	MSI	41	2.1	0.69	0.632
EPICC_C516_B1_G7_D1	C516	C516.cancer	cancer	WGS	gland	B	MSI	39	2.05	0.81	0.76
EPICC_C516_B1_G5_L1	C516	C516.cancer	cancer	LP-WGS	gland	B	MSI	1	2	0.78	0.686
EPICC_C518_E1_B1_D1	C518	C518.normal	normal	WGS	bulk	E		34			0.016
EPICC_C518_A1_G6_D1	C518	C518.cancer	cancer	WGS	gland	A	MSI	38	2.1	0.94	0.909
EPICC_C518_A1_G4_D1	C518	C518.cancer	cancer	WGS	gland	A	MSI	40	2.05	0.96	0.924
EPICC_C518_B1_G8_D1	C518	C518.cancer	cancer	WGS	gland	B	MSI	31	2.1	0.51	0.509
EPICC_C518_B1_G6_D1	C518	C518.cancer	cancer	WGS	gland	B	MSI	34	2.05	0.93	0.902
EPICC_C518_D1_G8_D1	C518	C518.cancer	cancer	WGS	gland	D	MSI	32	2.05	0.83	0.807
EPICC_C518_D1_G6_D1	C518	C518.cancer	cancer	WGS	gland	D	MSI	32	2.05	0.9	0.874
EPICC_C518_A1_G3_L1	C518	C518.cancer	cancer	LP-WGS	gland	A	MSI	1.7	2		0.914
EPICC_C518_B1_G3_L1	C518	C518.cancer	cancer	LP-WGS	gland	B	MSI	0.43	2	0.77	0.512
EPICC_C518_B1_G1_L1	C518	C518.cancer	cancer	LP-WGS	gland	B	MSI	1.2	2		0.902
EPICC_C518_C1_G1_L1	C518	C518.cancer	cancer	LP-WGS	gland	C	MSI	0.91	2		0.896
EPICC_C518_D1_G1_L1	C518	C518.cancer	cancer	LP-WGS	gland	D	MSI	0.54	2	0.83	0.475
EPICC_C518_D1_G10_L1	C518	C518.cancer	cancer	LP-WGS	gland	D	MSI	0.66	2	0.87	0.474
EPICC_C518_D1_G5_L1	C518	C518.cancer	cancer	LP-WGS	gland	D	MSI	0.68	2		0.585
EPICC_C518_D1_G2_L1	C518	C518.cancer	cancer	LP-WGS	gland	D	MSI	0.7	2		0.761
EPICC_C519_E1_B1_D1	C519	C519.normal	normal	WGS	bulk	E		31			0.012
EPICC_C519_A4_L1_D1	C519	C519.cancer	cancer	WGS	interglandular	A	MSS	48	2.3	0.36	0.351
EPICC_C519_B3_L1_D1	C519	C519.cancer	cancer	WGS	interglandular	B	MSS	33	2.3	0.67	0.625
EPICC_C519_C1_L1_D1	C519	C519.cancer	cancer	WGS	interglandular	C	MSS	30	2.25	0.41	0.4
EPICC_C519_D2_L1_D1	C519	C519.cancer	cancer	WGS	interglandular	D	MSS	32	2.25	0.51	0.489
EPICC_C519_B4_L1_L1	C519	C519.cancer	cancer	LP-WGS	interglandular	B	MSS	0.53	2	0.26	0.28
EPICC_C519_B2_L1_L1	C519	C519.cancer	cancer	LP-WGS	interglandular	B	MSS	0.54	2	0.3	0.256
EPICC_C519_C2_L1_L1	C519	C519.cancer	cancer	LP-WGS	interglandular	C	MSS	0.75	2	0.37	0.382
EPICC_C519_D4_L1_L1	C519	C519.cancer	cancer	LP-WGS	interglandular	D	MSS	1.5	2	0.35	0.321
EPICC_C519_D3_L1_L1	C519	C519.cancer	cancer	LP-WGS	interglandular	D	MSS	1.1	2	0.37	0.383
EPICC_C522_A1_G1_D1	C522	C522.cancer	cancer	WGS	gland	A	MSS	44	6.5	0.3	0.262
EPICC_C522_A1_G6_D1	C522	C522.cancer	cancer	WGS	gland	A	MSS	34	7.25	0.65	0.296
EPICC_C522_A1_G9_D1	C522	C522.cancer	cancer	WGS	gland	A	MSS	41	7.65	0.49	0.276
EPICC_C522_C1_G6_D1	C522	C522.cancer	cancer	WGS	gland	C	MSS	29	6.9	0.71	0.374
EPICC_C522_C1_G8_D1	C522	C522.cancer	cancer	WGS	gland	C	MSS	30	7.1	0.6	0.345
EPICC_C522_D1_G10_D1	C522	C522.cancer	cancer	WGS	gland	D	MSS	28	6.8	0.74	0.371
EPICC_C522_D1_G7_D1	C522	C522.cancer	cancer	WGS	gland	D	MSS	26	6.65	0.74	0.331
EPICC_C522_D1_G2_D1	C522	C522.cancer	cancer	WGS	gland	D	MSS	31	7.2	0.65	0.311
EPICC_C524_E1_B1_D1	C524	C524.normal	normal	WGS	bulk	E		34			0.01
EPICC_C524_B1_G5_D1	C524	C524.cancer	cancer	WGS	gland	B	MSS	33	2.2	0.92	0.91
EPICC_C524_B1_G4_D1	C524	C524.cancer	cancer	WGS	gland	B	MSS	34	2.2	0.92	0.914
EPICC_C524_B1_G6_D1	C524	C524.cancer	cancer	WGS	gland	B	MSS	34	2.2	0.93	0.927
EPICC_C524_C1_G8_D1	C524	C524.cancer	cancer	WGS	gland	C	MSS	44	2.15	0.71	0.725
EPICC_C524_C1_G4_D1	C524	C524.cancer	cancer	WGS	gland	C	MSS	41	2.15	0.79	0.793
EPICC_C524_C1_G2_D1	C524	C524.cancer	cancer	WGS	gland	C	MSS	32	2.2	0.8	0.803
EPICC_C524_C1_G10_D1	C524	C524.cancer	cancer	WGS	gland	C	MSS	42	2.1	0.94	0.94
EPICC_C524_C1_G5_D1	C524	C524.cancer	cancer	WGS	gland	C	MSS	31	2.2	0.96	0.944
EPICC_C524_D1_G10_D1	C524	C524.cancer	cancer	WGS	gland	D	MSS	35	2.2	0.77	0.744
EPICC_C524_D1_G5_D1	C524	C524.cancer	cancer	WGS	gland	D	MSS	32	2.25	0.83	0.816
EPICC_C524_B1_G3_L1	C524	C524.cancer	cancer	LP-WGS	gland	B	MSS	0.72	2	0.83	0.802
EPICC_C524_B1_G1_L1	C524	C524.cancer	cancer	LP-WGS	gland	B	MSS	0.97	2	0.9	0.898
EPICC_C524_D1_G1_L1	C524	C524.cancer	cancer	LP-WGS	gland	D	MSS	1.1	2	0.55	0.516
EPICC_C525_E1_B2_D1	C525	C525.normal	normal	WGS	bulk	E		37			0.035
EPICC_C525_A1_B1_D1	C525	C525.cancer	cancer	WGS	bulk	A	MSS	35	3.1	0.87	0.858
EPICC_C525_B1_B1_D1	C525	C525.cancer	cancer	WGS	bulk	B	MSS	33	3.1	0.72	0.709
EPICC_C525_C1_B1_D1	C525	C525.cancer	cancer	WGS	bulk	C	MSS	34	3.2	0.62	0.601
EPICC_C525_B1_G1_D1	C525	C525.cancer	cancer	WGS	gland	B	MSS	31	3.15	0.66	0.642
EPICC_C525_B1_G3_D1	C525	C525.cancer	cancer	WGS	gland	B	MSS	37	3.1	0.77	0.75
EPICC_C525_B1_G2_D1	C525	C525.cancer	cancer	WGS	gland	B	MSS	34	3.15	0.79	0.772
EPICC_C525_C1_G7_D1	C525	C525.cancer	cancer	WGS	gland	C	MSS	31	3.2	0.63	0.615
EPICC_C525_C1_G9_D1	C525	C525.cancer	cancer	WGS	gland	C	MSS	28	3.15	0.93	0.899
EPICC_C525_D1_G8_D1	C525	C525.cancer	cancer	WGS	gland	D	MSS	29	3.2	0.83	0.812
EPICC_C525_D1_G10_D1	C525	C525.cancer	cancer	WGS	gland	D	MSS	23	3.2	0.94	0.925
EPICC_C525_A1_G9_L1	C525	C525.cancer	cancer	LP-WGS	gland	A	MSS	0.75	3	0.66	0.679
EPICC_C525_A1_G1_L1	C525	C525.cancer	cancer	LP-WGS	gland	A	MSS	0.52	3	0.92	0.866
EPICC_C525_A1_G6_L1	C525	C525.cancer	cancer	LP-WGS	gland	A	MSS	0.53	3	0.97	0.779
EPICC_C525_B1_G4_L1	C525	C525.cancer	cancer	LP-WGS	gland	B	MSS	0.79	3	0.96	0.942
EPICC_C525_C1_G3_L1	C525	C525.cancer	cancer	LP-WGS	gland	C	MSS	0.58	3	0.36	0.353
EPICC_C525_C1_G2_L1	C525	C525.cancer	cancer	LP-WGS	gland	C	MSS	0.88	3	0.94	0.902
EPICC_C525_D1_G4_L1	C525	C525.cancer	cancer	LP-WGS	gland	D	MSS	0.66	3	0.88	0.827
EPICC_C525_D1_G6_L1	C525	C525.cancer	cancer	LP-WGS	gland	D	MSS	0.45	3	0.89	0.887
EPICC_C527_E1_B1_D1	C527	C527.normal	normal	WGS	bulk	E		32			0.01
EPICC_C527_B1_G7_D1	C527	C527.cancer	cancer	WGS	gland	B	MSS	46	3.5	0.48	0.36
EPICC_C527_A3_L1_D1	C527	C527.cancer	cancer	WGS	interglandular	A	MSS	24	3.8	0.91	0.895
EPICC_C527_B3_L1_D1	C527	C527.cancer	cancer	WGS	interglandular	B	MSS	50	3.95	0.46	0.454
EPICC_C527_C2_L1_D1	C527	C527.cancer	cancer	WGS	interglandular	C	MSS	46	3.8	0.38	0.38
EPICC_C527_A2_L1_L1	C527	C527.cancer	cancer	LP-WGS	interglandular	A	MSS	3	3	0.63	0.612
EPICC_C527_C4_L1_L1	C527	C527.cancer	cancer	LP-WGS	interglandular	C	MSS	0.66	3	0.26	0.24
EPICC_C527_D4_L1_L1	C527	C527.cancer	cancer	LP-WGS	interglandular	D	MSS	5.9	3	0.31	0.291
EPICC_C527_D3_L1_L1	C527	C527.cancer	cancer	LP-WGS	interglandular	D	MSS	0.37	3	0.31	0.285
EPICC_C527_D2_L1_L1	C527	C527.cancer	cancer	LP-WGS	interglandular	D	MSS	4.5	3	0.49	0.467
EPICC_C528_Z1_B1_D1	C528	C528.normal	normal	WGS	blood	Z		44			0.008
EPICC_C528_A1_G7_D1	C528	C528.cancer	cancer	WGS	gland	A	MSS	17	3.15	0.43	0.541
EPICC_C528_B1_G9_D1	C528	C528.cancer	cancer	WGS	gland	B	MSS	33	3.15	0.19	0.256
EPICC_C528_B1_G2_D1	C528	C528.cancer	cancer	WGS	gland	B	MSS	35	3.55	0.23	0.339
EPICC_C528_C1_G9_D1	C528	C528.cancer	cancer	WGS	gland	C	MSS	39	3.35	0.2	0.284
EPICC_C528_C1_G10_D1	C528	C528.cancer	cancer	WGS	gland	C	MSS	47	3.35	0.77	0.823
EPICC_C528_A1_G10_L1	C528	C528.cancer	cancer	LP-WGS	gland	A	MSS	0.48	1	0.39	0.351
EPICC_C528_B1_G1_L1	C528	C528.cancer	cancer	LP-WGS	gland	B	MSS	1	1	0.46	0.491
EPICC_C528_B1_G7_L1	C528	C528.cancer	cancer	LP-WGS	gland	B	MSS	0.75	1	0.67	0.692
EPICC_C528_B1_G3_L1	C528	C528.cancer	cancer	LP-WGS	gland	B	MSS	0.88	1	0.76	0.789
EPICC_C528_B1_G10_L1	C528	C528.cancer	cancer	LP-WGS	gland	B	MSS	0.41	1	0.76	0.767
EPICC_C528_C1_G6_L1	C528	C528.cancer	cancer	LP-WGS	gland	C	MSS	0.79	1	0.7	0.694
EPICC_C528_C1_G4_L1	C528	C528.cancer	cancer	LP-WGS	gland	C	MSS	0.42	1	0.7	0.736
EPICC_C528_C1_G3_L1	C528	C528.cancer	cancer	LP-WGS	gland	C	MSS	0.73	1	0.79	0.816
EPICC_C528_C1_G1_L1	C528	C528.cancer	cancer	LP-WGS	gland	C	MSS	0.51	1	0.79	0.8
EPICC_C528_C1_G2_L1	C528	C528.cancer	cancer	LP-WGS	gland	C	MSS	0.73	1	0.81	0.811
EPICC_C530_E1_B1_D1	C530	C530.normal	normal	WGS	bulk	E		32			0.011
EPICC_C530_F1_B2_D1	C530	C530.adenoma	adenoma	WGS	bulk	F	MSS	47	2.15	0.52	0.172
EPICC_C530_F1_B1_D1	C530	C530.adenoma	adenoma	WGS	bulk	F	MSS	44	2.65	0.11	0.147
EPICC_C530_A1_G9_D1	C530	C530.cancer	cancer	WGS	gland	A	MSS	33	3.4	0.82	0.8
EPICC_C530_A1_G6_D1	C530	C530.cancer	cancer	WGS	gland	A	MSS	41	3.45	0.96	0.939
EPICC_C530_A1_G1_D1	C530	C530.cancer	cancer	WGS	gland	A	MSS	50	3.5	0.98	0.948
EPICC_C530_A1_G4_D1	C530	C530.cancer	cancer	WGS	gland	A	MSS	32	3.35	0.98	0.945
EPICC_C530_B1_G2_D1	C530	C530.cancer	cancer	WGS	gland	B	MSS	34	3.45	0.41	0.252
EPICC_C530_B1_G7_D1	C530	C530.cancer	cancer	WGS	gland	B	MSS	32	3.05	0.45	0.374
EPICC_C530_C1_G7_D1	C530	C530.cancer	cancer	WGS	gland	C	MSS	36	3.3	0.36	0.322
EPICC_C530_D1_G5_D1	C530	C530.cancer	cancer	WGS	gland	D	MSS	32	3.35	0.65	0.653
EPICC_C530_D1_G10_D1	C530	C530.cancer	cancer	WGS	gland	D	MSS	33	3.05	0.83	0.826
EPICC_C530_D1_G1_D1	C530	C530.cancer	cancer	WGS	gland	D	MSS	37	3.35	0.85	0.83
EPICC_C530_D1_G2_D1	C530	C530.cancer	cancer	WGS	gland	D	MSS	30	3.3	0.86	0.841
EPICC_C530_A1_G10_L1	C530	C530.cancer	cancer	LP-WGS	gland	A	MSS	0.95	3	0.79	0.783
EPICC_C530_A1_G7_L1	C530	C530.cancer	cancer	LP-WGS	gland	A	MSS	1.5	3	0.85	0.781
EPICC_C530_A1_G3_L1	C530	C530.cancer	cancer	LP-WGS	gland	A	MSS	2.2	3	0.88	0.789
EPICC_C530_A1_G8_L1	C530	C530.cancer	cancer	LP-WGS	gland	A	MSS	1.3	3	0.91	0.923
EPICC_C530_A1_G5_L1	C530	C530.cancer	cancer	LP-WGS	gland	A	MSS	1.3	3	0.94	0.948
EPICC_C530_A1_G2_L1	C530	C530.cancer	cancer	LP-WGS	gland	A	MSS	1.5	3	0.95	0.91
EPICC_C530_B1_G6_L1	C530	C530.cancer	cancer	LP-WGS	gland	B	MSS	1.3	3	0.65	0.624
EPICC_C530_B1_G9_L1	C530	C530.cancer	cancer	LP-WGS	gland	B	MSS	1.4	3	0.74	0.799
EPICC_C530_B1_G4_L1	C530	C530.cancer	cancer	LP-WGS	gland	B	MSS	1.4	3	0.75	0.847
EPICC_C530_B1_G1_L1	C530	C530.cancer	cancer	LP-WGS	gland	B	MSS	1.6	3	0.8	0.828
EPICC_C530_C1_G6_L1	C530	C530.cancer	cancer	LP-WGS	gland	C	MSS	1.5	3	0.76	0.737
EPICC_C530_C1_G5_L1	C530	C530.cancer	cancer	LP-WGS	gland	C	MSS	1.4	3	0.79	0.723
EPICC_C530_C1_G4_L1	C530	C530.cancer	cancer	LP-WGS	gland	C	MSS	1.7	3	0.79	0.73
EPICC_C530_C1_G2_L1	C530	C530.cancer	cancer	LP-WGS	gland	C	MSS	1.3	3	0.81	0.822
EPICC_C530_C1_G3_L1	C530	C530.cancer	cancer	LP-WGS	gland	C	MSS	1.1	3	0.81	0.796
EPICC_C530_D1_G9_L1	C530	C530.cancer	cancer	LP-WGS	gland	D	MSS	1.3	3	0.4	0.409
EPICC_C530_D1_G7_L1	C530	C530.cancer	cancer	LP-WGS	gland	D	MSS	0.85	3	0.67	0.72
EPICC_C530_D1_G3_L1	C530	C530.cancer	cancer	LP-WGS	gland	D	MSS	1.5	3	0.72	0.659
EPICC_C531_Z1_B1_D1	C531	C531.normal	normal	WGS	blood	Z		43			0.006
EPICC_C531_A1_G7_D1	C531	C531.cancer	cancer	WGS	gland	A	MSS	34	3.8	0.87	0.861
EPICC_C531_A1_G10_D1	C531	C531.cancer	cancer	WGS	gland	A	MSS	46	3.85	0.93	0.915
EPICC_C531_B1_G3_D1	C531	C531.cancer	cancer	WGS	gland	B	MSS	34	3.65	0.9	0.865
EPICC_C531_B1_G5_D1	C531	C531.cancer	cancer	WGS	gland	B	MSS	35	3.8	0.95	0.912
EPICC_C531_B1_G8_D1	C531	C531.cancer	cancer	WGS	gland	B	MSS	34	3.65	0.98	0.949
EPICC_C531_C1_G1_D1	C531	C531.cancer	cancer	WGS	gland	C	MSS	32	3.75	0.57	0.535
EPICC_C531_C1_G4_D1	C531	C531.cancer	cancer	WGS	gland	C	MSS	31	3.6	0.73	0.706
EPICC_C531_C1_G2_D1	C531	C531.cancer	cancer	WGS	gland	C	MSS	32	3.6	0.78	0.722
EPICC_C531_C1_G7_D1	C531	C531.cancer	cancer	WGS	gland	C	MSS	42	3.8	0.85	0.856
EPICC_C531_D1_G7_D1	C531	C531.cancer	cancer	WGS	gland	D	MSS	44	3.85	0.5	0.345
EPICC_C531_A1_G6_L1	C531	C531.cancer	cancer	LP-WGS	gland	A	MSS	1.2	3.2	0.49	0.53
EPICC_C531_A1_G1_L1	C531	C531.cancer	cancer	LP-WGS	gland	A	MSS	0.86	3.2	0.73	0.808
EPICC_C531_A1_G8_L1	C531	C531.cancer	cancer	LP-WGS	gland	A	MSS	1	3.1	0.76	0.773
EPICC_C531_A1_G5_L1	C531	C531.cancer	cancer	LP-WGS	gland	A	MSS	1.3	3.5	0.86	0.769
EPICC_C531_B1_G2_L1	C531	C531.cancer	cancer	LP-WGS	gland	B	MSS	1.6	3	0.82	0.915
EPICC_C531_B1_G4_L1	C531	C531.cancer	cancer	LP-WGS	gland	B	MSS	1.8	3.1	0.85	0.862
EPICC_C531_B1_G9_L1	C531	C531.cancer	cancer	LP-WGS	gland	B	MSS	1.9	3.7	0.97	0.904
EPICC_C531_B1_G1_L1	C531	C531.cancer	cancer	LP-WGS	gland	B	MSS	1.5	3.8	0.98	0.912
EPICC_C531_C1_G9_L1	C531	C531.cancer	cancer	LP-WGS	gland	C	MSS	0.66	3.3	0.43	0.424
EPICC_C531_C1_G5_L1	C531	C531.cancer	cancer	LP-WGS	gland	C	MSS	1	3.2	0.49	0.491
EPICC_C531_C1_G8_L1	C531	C531.cancer	cancer	LP-WGS	gland	C	MSS	1.4	3	0.74	0.805
EPICC_C532_Z1_B1_D1	C532	C532.normal	normal	WGS	blood	Z		45			0.009
EPICC_C532_B1_B1_D1	C532	C532.cancer	cancer	WGS	bulk	B	MSS	31	2.15	0.9	0.871
EPICC_C532_D1_B1_D1	C532	C532.cancer	cancer	WGS	bulk	D	MSS	34	2.15	0.7	0.677
EPICC_C532_A1_G3_D1	C532	C532.cancer	cancer	WGS	gland	A	MSS	37	2.2	0.44	0.412
EPICC_C532_A1_G5_D1	C532	C532.cancer	cancer	WGS	gland	A	MSS	34	2.2	0.55	0.528
EPICC_C532_A1_G4_D1	C532	C532.cancer	cancer	WGS	gland	A	MSS	34	2.2	0.61	0.601
EPICC_C532_B1_G10_D1	C532	C532.cancer	cancer	WGS	gland	B	MSS	36	2.2	0.58	0.563
EPICC_C532_C1_G7_D1	C532	C532.cancer	cancer	WGS	gland	C	MSS	34	2.2	0.53	0.521
EPICC_C532_C1_G10_D1	C532	C532.cancer	cancer	WGS	gland	C	MSS	35	2.2	0.67	0.661
EPICC_C532_C1_G6_D1	C532	C532.cancer	cancer	WGS	gland	C	MSS	36	2.15	0.77	0.751
EPICC_C532_D1_G8_D1	C532	C532.cancer	cancer	WGS	gland	D	MSS	38	2.2	0.9	0.886
EPICC_C532_A1_G9_L1	C532	C532.cancer	cancer	LP-WGS	gland	A	MSS	1.4	2	0.45	0.431
EPICC_C532_A1_G7_L1	C532	C532.cancer	cancer	LP-WGS	gland	A	MSS	0.69	2	0.56	0.555
EPICC_C532_A1_G10_L1	C532	C532.cancer	cancer	LP-WGS	gland	A	MSS	1.2	2	0.68	0.693
EPICC_C532_A1_G1_L1	C532	C532.cancer	cancer	LP-WGS	gland	A	MSS	1.3	2	0.72	0.717
EPICC_C532_A1_G2_L1	C532	C532.cancer	cancer	LP-WGS	gland	A	MSS	1.3	2	0.75	0.724
EPICC_C532_B1_G7_L1	C532	C532.cancer	cancer	LP-WGS	gland	B	MSS	1.4	2	0.72	0.711
EPICC_C532_B1_G3_L1	C532	C532.cancer	cancer	LP-WGS	gland	B	MSS	1.6	2	0.77	0.752
EPICC_C532_B1_G8_L1	C532	C532.cancer	cancer	LP-WGS	gland	B	MSS	1.5	2	0.81	0.881
EPICC_C532_C1_G4_L1	C532	C532.cancer	cancer	LP-WGS	gland	C	MSS	1.2	2	0.61	0.607
EPICC_C532_C1_G9_L1	C532	C532.cancer	cancer	LP-WGS	gland	C	MSS	1.4	2	0.7	0.698
EPICC_C532_C1_G2_L1	C532	C532.cancer	cancer	LP-WGS	gland	C	MSS	1.4	2	0.92	0.876
EPICC_C532_D1_G3_L1	C532	C532.cancer	cancer	LP-WGS	gland	D	MSS	1.4	2	0.75	0.73
EPICC_C532_D1_G4_L1	C532	C532.cancer	cancer	LP-WGS	gland	D	MSS	1.3	2	0.94	0.928
EPICC_C536_Z1_B1_D1	C536	C536.normal	normal	WGS	blood	Z		41			0.01
EPICC_C536_F1_B2_D1	C536	C536.adenoma	adenoma	WGS	bulk	F	MSS	49	2.2	0.85	0.829
EPICC_C536_F1_B1_D1	C536	C536.adenoma	adenoma	WGS	bulk	F	MSS	45	2.2	0.75	0.663
EPICC_C536_C1_B1_D1	C536	C536.cancer	cancer	WGS	bulk	C	MSI	40	2.1	0.84	0.811
EPICC_C536_B1_G1_D1	C536	C536.cancer	cancer	WGS	gland	B	MSI	30	2.2	0.75	0.731
EPICC_C536_B1_G9_D1	C536	C536.cancer	cancer	WGS	gland	B	MSI	31	2.15	0.96	0.911
EPICC_C536_D1_G1_D1	C536	C536.cancer	cancer	WGS	gland	D	MSI	33	2.3	0.54	0.531
EPICC_C536_D1_G8_D1	C536	C536.cancer	cancer	WGS	gland	D	MSI	30	2.4	0.43	0.488
EPICC_C536_D1_G9_D1	C536	C536.cancer	cancer	WGS	gland	D	MSI	31	2.25	0.58	0.591
EPICC_C536_D1_G4_D1	C536	C536.cancer	cancer	WGS	gland	D	MSI	32	2.25	0.79	0.766
EPICC_C537_Z1_B1_D1	C537	C537.normal	normal	WGS	blood	Z		40			0.004
EPICC_C537_A1_G1_D1	C537	C537.cancer	cancer	WGS	gland	A	MSS	37	3.6	0.82	0.798
EPICC_C537_A1_G10_D1	C537	C537.cancer	cancer	WGS	gland	A	MSS	41	3.6	0.82	0.821
EPICC_C537_B1_G7_D1	C537	C537.cancer	cancer	WGS	gland	B	MSS	32	3.3	0.59	0.59
EPICC_C537_C1_G10_D1	C537	C537.cancer	cancer	WGS	gland	C	MSS	45	3.3	0.71	0.684
EPICC_C537_C1_G1_D1	C537	C537.cancer	cancer	WGS	gland	C	MSS	37	3.3	0.85	0.809
EPICC_C537_C1_G5_D1	C537	C537.cancer	cancer	WGS	gland	C	MSS	40	3.3	0.92	0.896
EPICC_C537_D1_G1_D1	C537	C537.cancer	cancer	WGS	gland	D	MSS	45	3.25	0.92	0.876
EPICC_C537_A1_G9_L1	C537	C537.cancer	cancer	LP-WGS	gland	A	MSS	1.3	3	0.62	0.616
EPICC_C537_A1_G7_L1	C537	C537.cancer	cancer	LP-WGS	gland	A	MSS	1.3	3	0.88	0.901
EPICC_C537_B1_G9_L1	C537	C537.cancer	cancer	LP-WGS	gland	B	MSS	1.2	3	0.14	0.166
EPICC_C537_C1_G7_L1	C537	C537.cancer	cancer	LP-WGS	gland	C	MSS	1.6	3	0.45	0.46
EPICC_C537_C1_G2_L1	C537	C537.cancer	cancer	LP-WGS	gland	C	MSS	0.99	3	0.53	0.498
EPICC_C537_C1_G8_L1	C537	C537.cancer	cancer	LP-WGS	gland	C	MSS	0.86	3	0.69	0.683
EPICC_C537_C1_G9_L1	C537	C537.cancer	cancer	LP-WGS	gland	C	MSS	1.3	3	0.7	0.727
EPICC_C537_C1_G4_L1	C537	C537.cancer	cancer	LP-WGS	gland	C	MSS	0.9	3	0.78	0.785
EPICC_C538_E1_B1_D1	C538	C538.normal	normal	WGS	bulk	E		44			0.009
EPICC_C538_B1_G8_D1	C538	C538.cancer	cancer	WGS	gland	B	MSS	38	2.15	0.88	0.865
EPICC_C538_B1_G10_D1	C538	C538.cancer	cancer	WGS	gland	B	MSS	36	2.1	0.96	0.932
EPICC_C538_B1_G9_D1	C538	C538.cancer	cancer	WGS	gland	B	MSS	42	2.1	0.97	0.944
EPICC_C538_C1_G10_D1	C538	C538.cancer	cancer	WGS	gland	C	MSS	43	2.1	0.92	0.902
EPICC_C538_C1_G2_D1	C538	C538.cancer	cancer	WGS	gland	C	MSS	41	2.1	0.93	0.904
EPICC_C538_C1_G3_D1	C538	C538.cancer	cancer	WGS	gland	C	MSS	35	2.1	0.97	0.956
EPICC_C538_D1_G8_D1	C538	C538.cancer	cancer	WGS	gland	D	MSS	38	2.15	0.92	0.905
EPICC_C538_D1_G10_D1	C538	C538.cancer	cancer	WGS	gland	D	MSS	39	2.15	0.95	0.935
EPICC_C538_D1_G4_D1	C538	C538.cancer	cancer	WGS	gland	D	MSS	37	2.15	0.99	0.972
EPICC_C538_A1_G7_L1	C538	C538.cancer	cancer	LP-WGS	gland	A	MSS	1.4	2	0.32	0.308
EPICC_C538_B1_G1_L1	C538	C538.cancer	cancer	LP-WGS	gland	B	MSS	2.4	2	0.94	0.937
EPICC_C538_B1_G4_L1	C538	C538.cancer	cancer	LP-WGS	gland	B	MSS	4.9	2	0.95	0.925
EPICC_C538_B1_G3_L1	C538	C538.cancer	cancer	LP-WGS	gland	B	MSS	4.2	2	0.96	0.945
EPICC_C538_B1_G6_L1	C538	C538.cancer	cancer	LP-WGS	gland	B	MSS	1.7	2	0.97	0.961
EPICC_C538_B1_G2_L1	C538	C538.cancer	cancer	LP-WGS	gland	B	MSS	0.83	2	0.97	0.974
EPICC_C538_C1_G7_L1	C538	C538.cancer	cancer	LP-WGS	gland	C	MSS	2	2	0.5	0.524
EPICC_C538_C1_G4_L1	C538	C538.cancer	cancer	LP-WGS	gland	C	MSS	2	2	0.88	0.882
EPICC_C538_C1_G8_L1	C538	C538.cancer	cancer	LP-WGS	gland	C	MSS	1.1	2	0.94	0.941
EPICC_C538_C1_G5_L1	C538	C538.cancer	cancer	LP-WGS	gland	C	MSS	0.99	2	0.94	0.942
EPICC_C538_C1_G1_L1	C538	C538.cancer	cancer	LP-WGS	gland	C	MSS	1.9	2	0.97	0.961
EPICC_C538_C1_G9_L1	C538	C538.cancer	cancer	LP-WGS	gland	C	MSS	0.97	2	1	0.938
EPICC_C538_D1_G1_L1	C538	C538.cancer	cancer	LP-WGS	gland	D	MSS	1	2	0.91	0.874
EPICC_C538_D1_G6_L1	C538	C538.cancer	cancer	LP-WGS	gland	D	MSS	0.67	2	0.94	0.934
EPICC_C538_D1_G5_L1	C538	C538.cancer	cancer	LP-WGS	gland	D	MSS	0.78	2	0.94	0.96
EPICC_C538_D1_G7_L1	C538	C538.cancer	cancer	LP-WGS	gland	D	MSS	0.84	2	0.96	0.955
EPICC_C539_E1_B1_D1	C539	C539.normal	normal	WGS	bulk	E		40			0.014
EPICC_C539_A1_G7_D1	C539	C539.cancer	cancer	WGS	gland	A	MSS	34	3.25	0.85	0.849
EPICC_C539_A1_G5_D1	C539	C539.cancer	cancer	WGS	gland	A	MSS	31	3.25	0.88	0.881
EPICC_C539_A1_G8_D1	C539	C539.cancer	cancer	WGS	gland	A	MSS	35	3.25	0.94	0.923
EPICC_C539_B1_G1_D1	C539	C539.cancer	cancer	WGS	gland	B	MSS	36	3.45	0.86	0.853
EPICC_C539_B1_G3_D1	C539	C539.cancer	cancer	WGS	gland	B	MSS	36	3.4	0.89	0.874
EPICC_C539_C1_G1_D1	C539	C539.cancer	cancer	WGS	gland	C	MSS	42	3.45	0.4	0.406
EPICC_C539_C1_G3_D1	C539	C539.cancer	cancer	WGS	gland	C	MSS	41	3.4	0.57	0.571
EPICC_C539_D1_G10_D1	C539	C539.cancer	cancer	WGS	gland	D	MSS	33	3.4	0.82	0.801
EPICC_C539_D1_G4_D1	C539	C539.cancer	cancer	WGS	gland	D	MSS	17	3.35	0.91	0.893
EPICC_C539_A1_G4_L1	C539	C539.cancer	cancer	LP-WGS	gland	A	MSS	0.99	3	0.67	0.681
EPICC_C539_A1_G10_L1	C539	C539.cancer	cancer	LP-WGS	gland	A	MSS	1.8	3	0.92	0.9
EPICC_C539_A1_G6_L1	C539	C539.cancer	cancer	LP-WGS	gland	A	MSS	0.64	3	0.92	0.936
EPICC_C539_A1_G3_L1	C539	C539.cancer	cancer	LP-WGS	gland	A	MSS	1	3	0.94	0.926
EPICC_C539_A1_G9_L1	C539	C539.cancer	cancer	LP-WGS	gland	A	MSS	1.5	3	0.98	0.961
EPICC_C539_B1_G2_L1	C539	C539.cancer	cancer	LP-WGS	gland	B	MSS	1.1	3	0.28	0.263
EPICC_C539_B1_G9_L1	C539	C539.cancer	cancer	LP-WGS	gland	B	MSS	1.2	3	0.29	0.315
EPICC_C539_C1_G7_L1	C539	C539.cancer	cancer	LP-WGS	gland	C	MSS	1.2	3	0.25	0.282
EPICC_C539_C1_G5_L1	C539	C539.cancer	cancer	LP-WGS	gland	C	MSS	1.3	3	0.35	0.344
EPICC_C539_D1_G5_L1	C539	C539.cancer	cancer	LP-WGS	gland	D	MSS	1	3	0.55	0.534
EPICC_C539_D1_G7_L1	C539	C539.cancer	cancer	LP-WGS	gland	D	MSS	1.4	3	0.62	0.587
EPICC_C542_F1_B2_D1	C542	C542.cancer	cancer	WGS	bulk	F	MSS	47	3.7	0.77	0.757
EPICC_C542_F1_B1_D1	C542	C542.cancer	cancer	WGS	bulk	F	MSS	49	3.7	0.88	0.865
EPICC_C542_A1_G1_D1	C542	C542.cancer	cancer	WGS	gland	A	MSS	30	3.85	0.72	0.704
EPICC_C542_A1_G4_D1	C542	C542.cancer	cancer	WGS	gland	A	MSS	29	3.75	0.98	0.951
EPICC_C542_B1_G1_D1	C542	C542.cancer	cancer	WGS	gland	B	MSS	38	3.65	0.3	0.272
EPICC_C542_B1_G6_D1	C542	C542.cancer	cancer	WGS	gland	B	MSS	34	3.8	0.36	0.354
EPICC_C542_B1_G7_D1	C542	C542.cancer	cancer	WGS	gland	B	MSS	25	3.75	0.94	0.927
EPICC_C542_C1_G7_D1	C542	C542.cancer	cancer	WGS	gland	C	MSS	42	4	0.73	0.755
EPICC_C542_C1_G5_D1	C542	C542.cancer	cancer	WGS	gland	C	MSS	37	4	0.78	0.803
EPICC_C542_C1_G2_D1	C542	C542.cancer	cancer	WGS	gland	C	MSS	36	4	0.89	0.902
EPICC_C542_D1_G3_D1	C542	C542.cancer	cancer	WGS	gland	D	MSS	48	3.75	0.39	0.383
EPICC_C542_A1_G8_L1	C542	C542.cancer	cancer	LP-WGS	gland	A	MSS	0.99	3	0.72	0.739
EPICC_C542_A1_G7_L1	C542	C542.cancer	cancer	LP-WGS	gland	A	MSS	1	3	0.76	0.765
EPICC_C542_A1_G5_L1	C542	C542.cancer	cancer	LP-WGS	gland	A	MSS	1.2	3	0.84	0.898
EPICC_C542_A1_G6_L1	C542	C542.cancer	cancer	LP-WGS	gland	A	MSS	0.72	3	0.84	0.825
EPICC_C542_C1_G8_L1	C542	C542.cancer	cancer	LP-WGS	gland	C	MSS	1.2	3	0.38	0.251
EPICC_C542_C1_G6_L1	C542	C542.cancer	cancer	LP-WGS	gland	C	MSS	1	3	0.41	0.454
EPICC_C542_C1_G9_L1	C542	C542.cancer	cancer	LP-WGS	gland	C	MSS	0.82	3	0.51	0.317
EPICC_C542_C1_G10_L1	C542	C542.cancer	cancer	LP-WGS	gland	C	MSS	0.42	3	0.59	0.446
EPICC_C542_C1_G4_L1	C542	C542.cancer	cancer	LP-WGS	gland	C	MSS	0.83	3	0.81	0.946
EPICC_C542_C1_G1_L1	C542	C542.cancer	cancer	LP-WGS	gland	C	MSS	1.2	3	0.83	0.923
EPICC_C542_D1_G10_L1	C542	C542.cancer	cancer	LP-WGS	gland	D	MSS	1.3	3	0.37	0.348
EPICC_C542_D1_G9_L1	C542	C542.cancer	cancer	LP-WGS	gland	D	MSS	1.2	3	0.62	0.691
EPICC_C542_D1_G7_L1	C542	C542.cancer	cancer	LP-WGS	gland	D	MSS	0.15	3	0.76	0.799
EPICC_C542_D1_G5_L1	C542	C542.cancer	cancer	LP-WGS	gland	D	MSS	0.98	3	0.8	0.819
EPICC_C542_D1_G6_L1	C542	C542.cancer	cancer	LP-WGS	gland	D	MSS	1.2	3	0.83	0.912
EPICC_C543_E1_B1_D1	C543	C543.normal	normal	WGS	bulk	E		32			0.013
EPICC_C543_A1_G7_D1	C543	C543.cancer	cancer	WGS	gland	A	MSS	34	2.25	0.71	0.68
EPICC_C543_A1_G1_D1	C543	C543.cancer	cancer	WGS	gland	A	MSS	36	2.2	0.77	0.721
EPICC_C543_B1_G10_D1	C543	C543.cancer	cancer	WGS	gland	B	MSS	32	2.25	0.89	0.862
EPICC_C543_B1_G2_D1	C543	C543.cancer	cancer	WGS	gland	B	MSS	30	2.25	0.97	0.949
EPICC_C543_B1_G1_D1	C543	C543.cancer	cancer	WGS	gland	B	MSS	38	2.25	0.98	0.937
EPICC_C543_B1_G5_D1	C543	C543.cancer	cancer	WGS	gland	B	MSS	33	2.25	0.98	0.97
EPICC_C543_A1_G9_L1	C543	C543.cancer	cancer	LP-WGS	gland	A	MSS	0.34	2	0.18	0.173
EPICC_C543_A1_G5_L1	C543	C543.cancer	cancer	LP-WGS	gland	A	MSS	0.48	2	0.55	0.584
EPICC_C543_A1_G8_L1	C543	C543.cancer	cancer	LP-WGS	gland	A	MSS	0.45	2	0.58	0.605
EPICC_C543_B1_G8_L1	C543	C543.cancer	cancer	LP-WGS	gland	B	MSS	3	2	0.9	0.869
EPICC_C543_B1_G9_L1	C543	C543.cancer	cancer	LP-WGS	gland	B	MSS	0.1	2	0.93	0.846
EPICC_C543_C1_G10_L1	C543	C543.cancer	cancer	LP-WGS	gland	C	MSS	0.33	2	0.13	0.087
EPICC_C543_C1_G4_L1	C543	C543.cancer	cancer	LP-WGS	gland	C	MSS	0.46	2	0.13	0.089
EPICC_C544_Z1_B1_D1	C544	C544.normal	normal	WGS	blood	Z		24			0.01
EPICC_C544_A1_G8_D1	C544	C544.cancer	cancer	WGS	gland	A	MSS	31	3.2	0.8	0.759
EPICC_C544_A1_G4_D1	C544	C544.cancer	cancer	WGS	gland	A	MSS	35	3.2	0.93	0.891
EPICC_C544_A1_G1_D1	C544	C544.cancer	cancer	WGS	gland	A	MSS	36	3.2	0.95	0.9
EPICC_C544_C1_G10_D1	C544	C544.cancer	cancer	WGS	gland	C	MSS	40	3.25	0.92	0.879
EPICC_C544_D1_G8_D1	C544	C544.cancer	cancer	WGS	gland	D	MSS	27	3.25	0.32	0.328
EPICC_C544_D1_G3_D1	C544	C544.cancer	cancer	WGS	gland	D	MSS	29	2.95	0.48	0.492
EPICC_C544_A1_G9_L1	C544	C544.cancer	cancer	LP-WGS	gland	A	MSS	0.87	3	0.79	0.671
EPICC_C544_A1_G10_L1	C544	C544.cancer	cancer	LP-WGS	gland	A	MSS	0.74	3	0.83	0.795
EPICC_C544_A1_G5_L1	C544	C544.cancer	cancer	LP-WGS	gland	A	MSS	0.87	3	0.9	0.893
EPICC_C547_Z1_B1_D1	C547	C547.normal	normal	WGS	blood	Z		47			0.009
EPICC_C547_A4_L1_D1	C547	C547.cancer	cancer	WGS	interglandular	A	MSS	45	3.3	0.68	0.692
EPICC_C547_C3_L1_D1	C547	C547.cancer	cancer	WGS	interglandular	C	MSS	38	3.2	0.37	0.351
EPICC_C547_C2_L1_L1	C547	C547.cancer	cancer	LP-WGS	interglandular	C	MSS	0.49	2.5	0.37	0.201
EPICC_C548_Z1_B1_D1	C548	C548.normal	normal	WGS	blood	Z		42			0.013
EPICC_C548_A1_G10_D1	C548	C548.cancer	cancer	WGS	gland	A	MSI	36	2.05	0.93	0.905
EPICC_C548_A1_G4_D1	C548	C548.cancer	cancer	WGS	gland	A	MSI	34	2.05	0.93	0.904
EPICC_C548_B1_G4_D1	C548	C548.cancer	cancer	WGS	gland	B	MSI	38	2.05	0.75	0.77
EPICC_C548_B1_G10_D1	C548	C548.cancer	cancer	WGS	gland	B	MSI	36	2.05	0.91	0.891
EPICC_C548_C1_G7_D1	C548	C548.cancer	cancer	WGS	gland	C	MSI	36	2.05	0.89	0.874
EPICC_C548_C1_G3_D1	C548	C548.cancer	cancer	WGS	gland	C	MSI	34	2.05	0.94	0.917
EPICC_C548_D1_G9_D1	C548	C548.cancer	cancer	WGS	gland	D	MSI	36	2.05	0.85	0.807
EPICC_C548_D1_G1_D1	C548	C548.cancer	cancer	WGS	gland	D	MSI	33	2.05	0.86	0.837
EPICC_C548_A1_G1_L1	C548	C548.cancer	cancer	LP-WGS	gland	A	MSI	5.4	2		0.854
EPICC_C548_A1_G7_L1	C548	C548.cancer	cancer	LP-WGS	gland	A	MSI	0.6	2		0.714
EPICC_C548_A1_G8_L1	C548	C548.cancer	cancer	LP-WGS	gland	A	MSI	0.7	2		0.808
EPICC_C548_A1_G5_L1	C548	C548.cancer	cancer	LP-WGS	gland	A	MSI	1.7	2		0.836
EPICC_C548_B1_G8_L1	C548	C548.cancer	cancer	LP-WGS	gland	B	MSI	0.52	2		0.889
EPICC_C548_B1_G7_L1	C548	C548.cancer	cancer	LP-WGS	gland	B	MSI	3.3	2		0.814
EPICC_C548_B1_G9_L1	C548	C548.cancer	cancer	LP-WGS	gland	B	MSI	2.4	2		0.442
EPICC_C548_B1_G3_L1	C548	C548.cancer	cancer	LP-WGS	gland	B	MSI	2.2	2		0.472
EPICC_C548_B1_G2_L1	C548	C548.cancer	cancer	LP-WGS	gland	B	MSI	3.3	2		0.744
EPICC_C548_C1_G6_L1	C548	C548.cancer	cancer	LP-WGS	gland	C	MSI	0.27	2		0.899
EPICC_C548_C1_G1_L1	C548	C548.cancer	cancer	LP-WGS	gland	C	MSI	2.1	2		0.889
EPICC_C548_C1_G10_L1	C548	C548.cancer	cancer	LP-WGS	gland	C	MSI	1.6	2		0.797
EPICC_C548_C1_G4_L1	C548	C548.cancer	cancer	LP-WGS	gland	C	MSI	0.63	2		0.685
EPICC_C548_D1_G3_L1	C548	C548.cancer	cancer	LP-WGS	gland	D	MSI	2.5	2		0.816
EPICC_C548_D1_G8_L1	C548	C548.cancer	cancer	LP-WGS	gland	D	MSI	1.4	2		0.819
EPICC_C548_D1_G2_L1	C548	C548.cancer	cancer	LP-WGS	gland	D	MSI	3.8	2		0.858
EPICC_C548_D1_G7_L1	C548	C548.cancer	cancer	LP-WGS	gland	D	MSI	0.56	2		0.868
EPICC_C548_D1_G6_L1	C548	C548.cancer	cancer	LP-WGS	gland	D	MSI	2.3	2		0.734
EPICC_C549_Z1_B1_D1	C549	C549.normal	normal	WGS	blood	Z		38			0.003
EPICC_C549_A1_G4_D1	C549	C549.cancer	cancer	WGS	gland	A	MSS	45	3.9	0.4	0.358
EPICC_C549_B1_G8_D1	C549	C549.cancer	cancer	WGS	gland	B	MSS	37	3.55	0.71	0.702
EPICC_C549_B1_G5_D1	C549	C549.cancer	cancer	WGS	gland	B	MSS	44	3.55	0.88	0.87
EPICC_C549_B1_G3_D1	C549	C549.cancer	cancer	WGS	gland	B	MSS	40	3.55	0.92	0.903
EPICC_C549_C1_G7_D1	C549	C549.cancer	cancer	WGS	gland	C	MSS	32	3.8	0.44	0.205
EPICC_C549_C234_L1_D1	C549	C549.cancer	cancer	WGS	interglandular	C	MSS	23	3.3	0.56	0.564
EPICC_C549_D234_L1_D1	C549	C549.cancer	cancer	WGS	interglandular	D	MSS	35	3	0.2	0.149
EPICC_C549_A1_G5_L1	C549	C549.cancer	cancer	LP-WGS	gland	A	MSS	1.8	3	0.53	0.24
EPICC_C549_B1_G1_L1	C549	C549.cancer	cancer	LP-WGS	gland	B	MSS	1.9	3	0.45	0.471
EPICC_C549_B1_G6_L1	C549	C549.cancer	cancer	LP-WGS	gland	B	MSS	2.7	3	0.65	0.689
EPICC_C549_B1_G4_L1	C549	C549.cancer	cancer	LP-WGS	gland	B	MSS	1.4	3	0.82	0.794
EPICC_C549_B1_G7_L1	C549	C549.cancer	cancer	LP-WGS	gland	B	MSS	2.4	3	0.9	0.929
EPICC_C550_Z1_B1_D1	C550	C550.normal	normal	WGS	blood	Z		38			0.008
EPICC_C550_F1_B2_D1	C550	C550.adenoma	adenoma	WGS	bulk	F	MSS	49	3.15	0.09	0.135
EPICC_C550_F1_B1_D1	C550	C550.adenoma	adenoma	WGS	bulk	F	MSS	43	2.85	0.12	0.136
EPICC_C550_C1_G7_D1	C550	C550.cancer	cancer	WGS	gland	C	MSS	50	2.45	0.33	0.316
EPICC_C550_C1_G5_D1	C550	C550.cancer	cancer	WGS	gland	C	MSS	44	2.35	0.88	0.832
EPICC_C550_D1_G5_D1	C550	C550.cancer	cancer	WGS	gland	D	MSS	31	2.4	0.3	0.22
EPICC_C550_D1_G1_D1	C550	C550.cancer	cancer	WGS	gland	D	MSS	49	2.35	0.68	0.654
EPICC_C550_B1_G9_L1	C550	C550.cancer	cancer	LP-WGS	gland	B	MSS	0.92	2	0.28	0.15
EPICC_C550_C1_G9_L1	C550	C550.cancer	cancer	LP-WGS	gland	C	MSS	2	2	0.14	0.127
EPICC_C550_D1_G3_L1	C550	C550.cancer	cancer	LP-WGS	gland	D	MSS	0.72	2	0.12	0.128
EPICC_C550_D1_G6_L1	C550	C550.cancer	cancer	LP-WGS	gland	D	MSS	1.1	2	0.14	0.127
EPICC_C550_D1_G8_L1	C550	C550.cancer	cancer	LP-WGS	gland	D	MSS	1.8	2	0.18	0.177
EPICC_C551_E1_B1_D1	C551	C551.normal	normal	WGS	bulk	E		29			0.014
EPICC_C551_F1_B2_D1	C551	C551.adenoma	adenoma	WGS	bulk	F	MSS	48	2.1	0.64	0.166
EPICC_C551_F1_B1_D1	C551	C551.adenoma	adenoma	WGS	bulk	F	MSS	44	2.6	0.12	0.173
EPICC_C551_A1_G8_D1	C551	C551.cancer	cancer	WGS	gland	A	MSS	35	2.1	0.8	0.905
EPICC_C551_A1_G5_D1	C551	C551.cancer	cancer	WGS	gland	A	MSS	34	2.1	0.85	0.885
EPICC_C551_A1_G1_D1	C551	C551.cancer	cancer	WGS	gland	A	MSS	40	2.05	0.9	0.881
EPICC_C551_B1_G5_D1	C551	C551.cancer	cancer	WGS	gland	B	MSS	31	2.05	0.92	0.93
EPICC_C551_B1_G3_D1	C551	C551.cancer	cancer	WGS	gland	B	MSS	33	2.1	0.98	0.903
EPICC_C551_C1_G5_D1	C551	C551.cancer	cancer	WGS	gland	C	MSS	37	2.05	0.82	0.817
EPICC_C551_C1_G3_D1	C551	C551.cancer	cancer	WGS	gland	C	MSS	32	2	0.98	0.966
EPICC_C551_C1_G9_D1	C551	C551.cancer	cancer	WGS	gland	C	MSS	39	2.05	0.98	0.959
EPICC_C551_D1_G9_D1	C551	C551.cancer	cancer	WGS	gland	D	MSS	39	2.15	0.34	0.337
EPICC_C551_D1_G2_D1	C551	C551.cancer	cancer	WGS	gland	D	MSS	48	2.1	0.47	0.465
EPICC_C551_A1_G9_L1	C551	C551.cancer	cancer	LP-WGS	gland	A	MSS	0.54	2	0.75	0.739
EPICC_C551_A1_G2_L1	C551	C551.cancer	cancer	LP-WGS	gland	A	MSS	0.21	2	0.9	0.829
EPICC_C551_A1_G4_L1	C551	C551.cancer	cancer	LP-WGS	gland	A	MSS	0.52	2	0.93	0.93
EPICC_C551_A1_G10_L1	C551	C551.cancer	cancer	LP-WGS	gland	A	MSS	0.62	2	0.93	0.854
EPICC_C551_A1_G6_L1	C551	C551.cancer	cancer	LP-WGS	gland	A	MSS	1.5	2	0.94	0.872
EPICC_C551_A1_G7_L1	C551	C551.cancer	cancer	LP-WGS	gland	A	MSS	0.55	2	0.96	0.939
EPICC_C551_A1_G3_L1	C551	C551.cancer	cancer	LP-WGS	gland	A	MSS	0.22	2	0.98	0.834
EPICC_C551_B1_G7_L1	C551	C551.cancer	cancer	LP-WGS	gland	B	MSS	0.6	2	0.73	0.746
EPICC_C551_B1_G4_L1	C551	C551.cancer	cancer	LP-WGS	gland	B	MSS	0.32	2	0.85	0.971
EPICC_C551_B1_G2_L1	C551	C551.cancer	cancer	LP-WGS	gland	B	MSS	0.14	2	0.85	0.901
EPICC_C551_B1_G10_L1	C551	C551.cancer	cancer	LP-WGS	gland	B	MSS	0.28	2	0.86	0.824
EPICC_C551_B1_G6_L1	C551	C551.cancer	cancer	LP-WGS	gland	B	MSS	0.46	2	0.93	0.891
EPICC_C551_B1_G1_L1	C551	C551.cancer	cancer	LP-WGS	gland	B	MSS	0.44	2	0.96	0.919
EPICC_C551_B1_G8_L1	C551	C551.cancer	cancer	LP-WGS	gland	B	MSS	4.8	2	0.97	0.968
EPICC_C551_C1_G10_L1	C551	C551.cancer	cancer	LP-WGS	gland	C	MSS	1.7	2	0.9	0.862
EPICC_C551_C1_G8_L1	C551	C551.cancer	cancer	LP-WGS	gland	C	MSS	0.5	2	0.95	0.89
EPICC_C551_C1_G4_L1	C551	C551.cancer	cancer	LP-WGS	gland	C	MSS	0.5	2		0.86
EPICC_C551_D1_G3_L1	C551	C551.cancer	cancer	LP-WGS	gland	D	MSS	2.5	2	0.2	0.198
EPICC_C551_D1_G10_L1	C551	C551.cancer	cancer	LP-WGS	gland	D	MSS	2.9	2	0.24	0.223
EPICC_C551_D1_G7_L1	C551	C551.cancer	cancer	LP-WGS	gland	D	MSS	0.51	2	0.25	0.244
EPICC_C552_Z1_B1_D1	C552	C552.normal	normal	WGS	blood	Z		31			0.009
EPICC_C552_F1_B2_D1	C552	C552.adenoma	adenoma	WGS	bulk	F	MSS	49	2.3	0.96	0.861
EPICC_C552_C1_G9_D1	C552	C552.cancer	cancer	WGS	gland	C	MSI	50	2.5	0.5	0.292
EPICC_C552_C1_G3_D1	C552	C552.cancer	cancer	WGS	gland	C	MSI	30	2.5	0.5	0.547
EPICC_C552_D1_G5_D1	C552	C552.cancer	cancer	WGS	gland	D	MSI	47	2.5	0.5	0.453
EPICC_C552_D1_G7_D1	C552	C552.cancer	cancer	WGS	gland	D	MSI	35	2.3	0.97	0.891
EPICC_C552_A1_G2_L1	C552	C552.cancer	cancer	LP-WGS	gland	A	MSI	0.082	2		0.283
EPICC_C552_C1_G5_L1	C552	C552.cancer	cancer	LP-WGS	gland	C	MSI	3.7	2	0.18	0.104
EPICC_C552_D1_G3_L1	C552	C552.cancer	cancer	LP-WGS	gland	D	MSI	3.2	2		0.88
EPICC_C552_D1_G9_L1	C552	C552.cancer	cancer	LP-WGS	gland	D	MSI	1.4	2		0.875
EPICC_C552_D1_G8_L1	C552	C552.cancer	cancer	LP-WGS	gland	D	MSI	0.36	2		0.885
EPICC_C554_B1_G8_D1	C554	C554.cancer	cancer	WGS	gland	B	MSS	32	3.8	0.19	0.303
EPICC_C554_B1_G9_D1	C554	C554.cancer	cancer	WGS	gland	B	MSS	49	4	0.3	0.271
EPICC_C554_B1_G6_D1	C554	C554.cancer	cancer	WGS	gland	B	MSS	41	3.85	0.44	0.453
EPICC_C554_C1_G5_D1	C554	C554.cancer	cancer	WGS	gland	C	MSS	37	3.65	0.93	0.886
EPICC_C554_C1_G8_D1	C554	C554.cancer	cancer	WGS	gland	C	MSS	31	3.75	0.97	0.918
EPICC_C554_C1_G1_D1	C554	C554.cancer	cancer	WGS	gland	C	MSS	32	3.8	0.98	0.912
EPICC_C554_D1_G1_D1	C554	C554.cancer	cancer	WGS	gland	D	MSS	49	3.95	0.46	0.456
EPICC_C554_D1_G4_D1	C554	C554.cancer	cancer	WGS	gland	D	MSS	35	3.8	0.59	0.566
EPICC_C554_C1_G6_L1	C554	C554.cancer	cancer	LP-WGS	gland	C	MSS	0.61	3	0.83	0.794
EPICC_C554_C1_G3_L1	C554	C554.cancer	cancer	LP-WGS	gland	C	MSS	0.47	3	0.9	0.912
EPICC_C554_D1_G2_L1	C554	C554.cancer	cancer	LP-WGS	gland	D	MSS	0.31	3	0.26	0.146
EPICC_C555_Z1_B1_D1	C555	C555.normal	normal	WGS	blood	Z		40			0.007
EPICC_C555_A1_B1_D1	C555	C555.cancer	cancer	WGS	bulk	A	MSS	48	2.45	0.28	0.256
EPICC_C555_D1_G1_D1	C555	C555.cancer	cancer	WGS	gland	D	MSS	32	2.3	0.72	0.71
EPICC_C555_D1_G8_D1	C555	C555.cancer	cancer	WGS	gland	D	MSS	35	2.35	0.82	0.801
EPICC_C555_D1_G9_D1	C555	C555.cancer	cancer	WGS	gland	D	MSS	32	2.35	0.86	0.853
EPICC_C555_D1_G6_L1	C555	C555.cancer	cancer	LP-WGS	gland	D	MSS	2	2	0.84	0.845
EPICC_C555_D1_G4_L1	C555	C555.cancer	cancer	LP-WGS	gland	D	MSS	2.3	2	0.88	0.885
EPICC_C555_C234_L1_L1	C555	C555.cancer	cancer	LP-WGS	interglandular	C	MSS	4.6	2	0.22	0.201
EPICC_C559_Z1_B1_D1	C559	C559.normal	normal	WGS	blood	Z		32			0.008
EPICC_C559_A1_G1_D1	C559	C559.cancer	cancer	WGS	gland	A	MSS	34	3.6	0.87	0.846
EPICC_C559_A1_G10_D1	C559	C559.cancer	cancer	WGS	gland	A	MSS	47	3.4	0.93	0.91
EPICC_C559_B1_G10_D1	C559	C559.cancer	cancer	WGS	gland	B	MSS	33	3.35	0.82	0.804
EPICC_C559_B1_G7_D1	C559	C559.cancer	cancer	WGS	gland	B	MSS	35	3.4	0.91	0.888
EPICC_C559_B1_G8_D1	C559	C559.cancer	cancer	WGS	gland	B	MSS	42	3.4	0.93	0.915
EPICC_C559_C1_G8_D1	C559	C559.cancer	cancer	WGS	gland	C	MSS	32	3.35	0.81	0.791
EPICC_C559_C1_G4_D1	C559	C559.cancer	cancer	WGS	gland	C	MSS	35	3.35	0.82	0.789
EPICC_C559_C1_G7_D1	C559	C559.cancer	cancer	WGS	gland	C	MSS	49	3.45	0.88	0.866
EPICC_C559_D1_G1_D1	C559	C559.cancer	cancer	WGS	gland	D	MSS	40	3.5	0.39	0.372
EPICC_C559_D1_G5_D1	C559	C559.cancer	cancer	WGS	gland	D	MSS	33	3.45	0.55	0.563
EPICC_C559_D1_G10_D1	C559	C559.cancer	cancer	WGS	gland	D	MSS	33	3.35	0.9	0.875
EPICC_C559_A1_G8_L1	C559	C559.cancer	cancer	LP-WGS	gland	A	MSS	1.6	3	0.74	0.72
EPICC_C559_A1_G6_L1	C559	C559.cancer	cancer	LP-WGS	gland	A	MSS	0.91	3	0.77	0.71
EPICC_C559_A1_G7_L1	C559	C559.cancer	cancer	LP-WGS	gland	A	MSS	0.55	3	0.87	0.853
EPICC_C559_A1_G5_L1	C559	C559.cancer	cancer	LP-WGS	gland	A	MSS	0.57	3	0.9	0.9
EPICC_C559_A1_G2_L1	C559	C559.cancer	cancer	LP-WGS	gland	A	MSS	1.1	3	0.92	0.9
EPICC_C559_A1_G3_L1	C559	C559.cancer	cancer	LP-WGS	gland	A	MSS	0.61	3	0.96	0.94
EPICC_C559_A1_G9_L1	C559	C559.cancer	cancer	LP-WGS	gland	A	MSS	9.4	3	0.96	0.925
EPICC_C559_B1_G5_L1	C559	C559.cancer	cancer	LP-WGS	gland	B	MSS	1.8	3	0.83	0.808
EPICC_C559_B1_G4_L1	C559	C559.cancer	cancer	LP-WGS	gland	B	MSS	1.2	3	0.87	0.871
EPICC_C559_B1_G9_L1	C559	C559.cancer	cancer	LP-WGS	gland	B	MSS	1.8	3	0.89	0.899
EPICC_C559_B1_G2_L1	C559	C559.cancer	cancer	LP-WGS	gland	B	MSS	1.4	3	0.9	0.882
EPICC_C559_B1_G3_L1	C559	C559.cancer	cancer	LP-WGS	gland	B	MSS	1.2	3	0.92	0.908
EPICC_C559_B1_G1_L1	C559	C559.cancer	cancer	LP-WGS	gland	B	MSS	1.6	3	0.93	0.901
EPICC_C559_C1_G2_L1	C559	C559.cancer	cancer	LP-WGS	gland	C	MSS	1.6	3	0.74	0.699
EPICC_C559_C1_G5_L1	C559	C559.cancer	cancer	LP-WGS	gland	C	MSS	2.4	3	0.8	0.799
EPICC_C559_C1_G3_L1	C559	C559.cancer	cancer	LP-WGS	gland	C	MSS	1.4	3	0.82	0.805
EPICC_C559_C1_G9_L1	C559	C559.cancer	cancer	LP-WGS	gland	C	MSS	2.7	3	0.84	0.811
EPICC_C559_C1_G10_L1	C559	C559.cancer	cancer	LP-WGS	gland	C	MSS	1.4	3	0.85	0.873
EPICC_C559_C1_G1_L1	C559	C559.cancer	cancer	LP-WGS	gland	C	MSS	1.5	3	0.86	0.84
EPICC_C559_D1_G2_L1	C559	C559.cancer	cancer	LP-WGS	gland	D	MSS	1.7	3	0.26	0.264
EPICC_C559_D1_G3_L1	C559	C559.cancer	cancer	LP-WGS	gland	D	MSS	2	3	0.42	0.41
EPICC_C559_D1_G9_L1	C559	C559.cancer	cancer	LP-WGS	gland	D	MSS	3.6	3	0.86	0.844
EPICC_C560_E1_B1_D1	C560	C560.normal	normal	WGS	bulk	E		39			0.008
EPICC_C560_A1_G6_D1	C560	C560.cancer	cancer	WGS	gland	A	MSS	32	4.15	0.73	0.719
EPICC_C560_A1_G10_D1	C560	C560.cancer	cancer	WGS	gland	A	MSS	30	3.95	0.74	0.718
EPICC_C560_B1_G7_D1	C560	C560.cancer	cancer	WGS	gland	B	MSS	33	4.5	0.94	0.922
EPICC_C560_B1_G3_D1	C560	C560.cancer	cancer	WGS	gland	B	MSS	35	4.3	0.94	0.947
EPICC_C560_C1_G6_D1	C560	C560.cancer	cancer	WGS	gland	C	MSS	36	4.35	0.58	0.592
EPICC_C560_C1_G4_D1	C560	C560.cancer	cancer	WGS	gland	C	MSS	40	4.15	0.97	0.936
EPICC_C560_A1_G4_L1	C560	C560.cancer	cancer	LP-WGS	gland	A	MSS	1.5	4	0.61	0.636
EPICC_C560_A1_G5_L1	C560	C560.cancer	cancer	LP-WGS	gland	A	MSS	1.1	4	0.77	0.68
EPICC_C560_B1_G6_L1	C560	C560.cancer	cancer	LP-WGS	gland	B	MSS	0.73	4	0.5	0.845
EPICC_C560_B1_G5_L1	C560	C560.cancer	cancer	LP-WGS	gland	B	MSS	0.96	4	0.52	0.848
EPICC_C560_B1_G2_L1	C560	C560.cancer	cancer	LP-WGS	gland	B	MSS	0.64	4	0.8	0.905
EPICC_C560_B1_G9_L1	C560	C560.cancer	cancer	LP-WGS	gland	B	MSS	0.96	4	0.88	0.867
EPICC_C560_B1_G10_L1	C560	C560.cancer	cancer	LP-WGS	gland	B	MSS	0.81	4	0.9	0.927
EPICC_C560_B1_G8_L1	C560	C560.cancer	cancer	LP-WGS	gland	B	MSS	0.95	4	0.9	0.896
EPICC_C560_B1_G1_L1	C560	C560.cancer	cancer	LP-WGS	gland	B	MSS	0.88	4	0.91	0.856
EPICC_C560_C1_G9_L1	C560	C560.cancer	cancer	LP-WGS	gland	C	MSS	2.2	4	0.39	0.635
EPICC_C560_C1_G3_L1	C560	C560.cancer	cancer	LP-WGS	gland	C	MSS	3.8	4	0.85	0.828
EPICC_C560_C1_G2_L1	C560	C560.cancer	cancer	LP-WGS	gland	C	MSS	1.5	4	0.87	0.903
EPICC_C560_C1_G8_L1	C560	C560.cancer	cancer	LP-WGS	gland	C	MSS	1.7	4	0.89	0.97
EPICC_C560_C1_G7_L1	C560	C560.cancer	cancer	LP-WGS	gland	C	MSS	3.2	4	0.92	0.915
EPICC_C560_C1_G5_L1	C560	C560.cancer	cancer	LP-WGS	gland	C	MSS	4.8	4	0.96	0.904
EPICC_C560_D1_G10_L1	C560	C560.cancer	cancer	LP-WGS	gland	D	MSS	3.2	4	0.29	0.245
EPICC_C561_E1_B1_D1	C561	C561.normal	normal	WGS	bulk	E		38			0.011
EPICC_C561_F1_B1_D1	C561	C561.adenoma (F)	adenoma	WGS	bulk	F	MSS	48	2.3	0.76	0.634
EPICC_C561_F1_B2_D1	C561	C561.adenoma (F)	adenoma	WGS	bulk	F	MSS	49	2.3	0.8	0.701
EPICC_C561_G1_B2_D1	C561	C561.adenoma (G)	adenoma	WGS	bulk	G	MSS	40	2.2	0.7	0.661
EPICC_C561_G1_B1_D1	C561	C561.adenoma (G)	adenoma	WGS	bulk	G	MSS	49	2.2	0.74	0.72
EPICC_C561_A1_G9_D1	C561	C561.cancer	cancer	WGS	gland	A	MSS	36	3.05	0.96	0.938
EPICC_C561_A1_G8_D1	C561	C561.cancer	cancer	WGS	gland	A	MSS	34	3.05	0.96	0.945
EPICC_C561_B1_G9_D1	C561	C561.cancer	cancer	WGS	gland	B	MSS	36	3.35	0.89	0.872
EPICC_C561_B1_G6_D1	C561	C561.cancer	cancer	WGS	gland	B	MSS	35	3.35	0.93	0.919
EPICC_C561_B1_G8_D1	C561	C561.cancer	cancer	WGS	gland	B	MSS	34	3.05	0.94	0.92
EPICC_C561_C1_G10_D1	C561	C561.cancer	cancer	WGS	gland	C	MSS	35	3.25	0.51	0.516
EPICC_C561_C1_G1_D1	C561	C561.cancer	cancer	WGS	gland	C	MSS	31	3.3	0.93	0.913
EPICC_C561_D1_G10_D1	C561	C561.cancer	cancer	WGS	gland	D	MSS	34	3	0.89	0.877
EPICC_C561_D1_G5_D1	C561	C561.cancer	cancer	WGS	gland	D	MSS	31	2.95	0.93	0.916
EPICC_C561_D1_G6_D1	C561	C561.cancer	cancer	WGS	gland	D	MSS	32	3	0.98	0.96
EPICC_C561_A1_G4_L1	C561	C561.cancer	cancer	LP-WGS	gland	A	MSS	0.53	3	0.57	0.58
EPICC_C561_A1_G5_L1	C561	C561.cancer	cancer	LP-WGS	gland	A	MSS	1.5	3	0.95	0.927
EPICC_C561_A1_G1_L1	C561	C561.cancer	cancer	LP-WGS	gland	A	MSS	2.6	3	0.99	0.945
EPICC_C561_B1_G10_L1	C561	C561.cancer	cancer	LP-WGS	gland	B	MSS	0.81	3	0.85	0.807
EPICC_C561_B1_G4_L1	C561	C561.cancer	cancer	LP-WGS	gland	B	MSS	1.2	3	0.91	0.848
EPICC_C561_B1_G7_L1	C561	C561.cancer	cancer	LP-WGS	gland	B	MSS	4.5	3	0.92	0.895
EPICC_C561_B1_G2_L1	C561	C561.cancer	cancer	LP-WGS	gland	B	MSS	1.9	3	0.94	0.911
EPICC_C561_B1_G5_L1	C561	C561.cancer	cancer	LP-WGS	gland	B	MSS	0.56	3	0.95	0.856
EPICC_C561_B1_G1_L1	C561	C561.cancer	cancer	LP-WGS	gland	B	MSS	0.49	3	0.97	0.876
EPICC_C561_B1_G3_L1	C561	C561.cancer	cancer	LP-WGS	gland	B	MSS	0.63	3	0.98	0.946
EPICC_C561_C1_G9_L1	C561	C561.cancer	cancer	LP-WGS	gland	C	MSS	0.53	3	0.62	0.617
EPICC_C561_C1_G6_L1	C561	C561.cancer	cancer	LP-WGS	gland	C	MSS	1.8	3	0.86	0.827
EPICC_C561_C1_G4_L1	C561	C561.cancer	cancer	LP-WGS	gland	C	MSS	0.09	3	0.95	0.834
EPICC_C561_D1_G4_L1	C561	C561.cancer	cancer	LP-WGS	gland	D	MSS	0.49	3	0.89	0.864
EPICC_C561_D1_G8_L1	C561	C561.cancer	cancer	LP-WGS	gland	D	MSS	1.7	3	0.92	0.895
EPICC_C561_D1_G1_L1	C561	C561.cancer	cancer	LP-WGS	gland	D	MSS	2	3	0.95	0.923
EPICC_C561_D1_G9_L1	C561	C561.cancer	cancer	LP-WGS	gland	D	MSS	0.43	3	0.98	0.914
EPICC_C561_D1_G3_L1	C561	C561.cancer	cancer	LP-WGS	gland	D	MSS	0.38	3	0.99	1
EPICC_C562_E1_B1_D1	C562	C562.normal	normal	WGS	bulk	E		33			0.011
EPICC_C562_A1_G7_D1	C562	C562.cancer	cancer	WGS	gland	A	MSI	42	2.25	0.25	0.197
EPICC_C562_A1_G3_D1	C562	C562.cancer	cancer	WGS	gland	A	MSI	44	2.2	0.25	0.257
EPICC_C562_A1_G5_D1	C562	C562.cancer	cancer	WGS	gland	A	MSI	44	2.3	0.26	0.253
EPICC_C562_A1_G2_L1	C562	C562.cancer	cancer	LP-WGS	gland	A	MSI	2.7	2	0.14	0.331
EPICC_C562_A4_L1_L1	C562	C562.cancer	cancer	LP-WGS	interglandular	A	MSI	0.68	2		0.51
