# Supplementary material for: The co-evolution of the genome and epigenome in colorectal cancer
Source: Nature. 2022 Oct 26;611(7937):733–43. doi: 10.1038/s41586-022-05202-1 (PMC9684080; doi:10.1038/s41586-022-05202-1)
Supplement: Supplementary file 6 — Annotation of RNA-seq profiled tissue samples. [file 41586_2022_5202_MOESM6_ESM.xlsx]

## Sheet: RNA-seq
read_barcode	lane_barcode	iteration_barcode	sample_barcode	project	patient	region	region_number	sample_type	sample_number	analyte	analyte_number	iteration	lane_id	read_number	tissue_barcode	tissue_type	analyte_name	sample_type_name	tumour_id	msi_status	Sample	UseableReads	TumourNormal	DNA_purity	QC	read_barcode	lane_barcode	iteration_barcode	sample_barcode	project	patient	region	region_number	sample_type	sample_number	analyte	analyte_number	iteration	lane_id	read_number	tissue_barcode	tissue_type	analyte_name	sample_type_name	tumour_id	msi_status
			EPICC_C516_A1_B1_R1	EPICC	C516	A	1	B	1	R	1				EPICC_C516_A1_B1	cancer	RNA-seq	bulk	C516.cancer	MSI	C516_A1_B1	28422	Tumour	0.221221	FAIL				EPICC_C516_A1_B1_R1	EPICC	C516	A	1	B	1	R	1				EPICC_C516_A1_B1	cancer	RNA-seq	bulk	C516.cancer	MSI
			EPICC_C516_A1_G4_R1	EPICC	C516	A	1	G	4	R	1				EPICC_C516_A1_G4	cancer	RNA-seq	gland	C516.cancer	MSI	C516_A1_G4	271908	Tumour		FAIL				EPICC_C516_A1_G4_R1	EPICC	C516	A	1	G	4	R	1				EPICC_C516_A1_G4	cancer	RNA-seq	gland	C516.cancer	MSI
			EPICC_C516_B1_G7_R1	EPICC	C516	B	1	G	7	R	1				EPICC_C516_B1_G7	cancer	RNA-seq	gland	C516.cancer	MSI	C516_B1_G7	12149937	Tumour	0.754254	PASS				EPICC_C516_B1_G7_R1	EPICC	C516	B	1	G	7	R	1				EPICC_C516_B1_G7	cancer	RNA-seq	gland	C516.cancer	MSI
			EPICC_C516_B1_G8_R1	EPICC	C516	B	1	G	8	R	1				EPICC_C516_B1_G8	cancer	RNA-seq	gland	C516.cancer	MSI	C516_B1_G8	174374	Tumour		FAIL				EPICC_C516_B1_G8_R1	EPICC	C516	B	1	G	8	R	1				EPICC_C516_B1_G8	cancer	RNA-seq	gland	C516.cancer	MSI
			EPICC_C516_B3_B1_R1	EPICC	C516	B	3	B	1	R	1				EPICC_C516_B3_B1	cancer	RNA-seq	bulk	C516.cancer	MSI	C516_B3_B1	49100647	Tumour	0.426426	PASS				EPICC_C516_B3_B1_R1	EPICC	C516	B	3	B	1	R	1				EPICC_C516_B3_B1	cancer	RNA-seq	bulk	C516.cancer	MSI
			EPICC_C516_B3_G9_R1	EPICC	C516	B	3	G	9	R	1				EPICC_C516_B3_G9	cancer	RNA-seq	gland	C516.cancer	MSI	C516_B3_G9	725028	Tumour	0.631632	FAIL				EPICC_C516_B3_G9_R1	EPICC	C516	B	3	G	9	R	1				EPICC_C516_B3_G9	cancer	RNA-seq	gland	C516.cancer	MSI
			EPICC_C516_E1_B1_R1	EPICC	C516	E	1	B	1	R	1				EPICC_C516_E1_B1	normal	RNA-seq	bulk	C516.normal		C516_E1_B1	11942608	Normal		PASS				EPICC_C516_E1_B1_R1	EPICC	C516	E	1	B	1	R	1				EPICC_C516_E1_B1	normal	RNA-seq	bulk	C516.normal
			EPICC_C518_A1_G6_R1	EPICC	C518	A	1	G	6	R	1				EPICC_C518_A1_G6	cancer	RNA-seq	gland	C518.cancer	MSI	C518_A1_G6	429465	Tumour	0.908909	FAIL				EPICC_C518_A1_G6_R1	EPICC	C518	A	1	G	6	R	1				EPICC_C518_A1_G6	cancer	RNA-seq	gland	C518.cancer	MSI
			EPICC_C518_A1_G9_R1	EPICC	C518	A	1	G	9	R	1				EPICC_C518_A1_G9	cancer	RNA-seq	gland	C518.cancer	MSI	C518_A1_G9	2810947	Tumour	0.037037	FAIL				EPICC_C518_A1_G9_R1	EPICC	C518	A	1	G	9	R	1				EPICC_C518_A1_G9	cancer	RNA-seq	gland	C518.cancer	MSI
			EPICC_C518_B1_G1_R1	EPICC	C518	B	1	G	1	R	1				EPICC_C518_B1_G1	cancer	RNA-seq	gland	C518.cancer	MSI	C518_B1_G1	54381572	Tumour	0.901902	PASS				EPICC_C518_B1_G1_R1	EPICC	C518	B	1	G	1	R	1				EPICC_C518_B1_G1	cancer	RNA-seq	gland	C518.cancer	MSI
			EPICC_C518_B1_G10_R1	EPICC	C518	B	1	G	10	R	1				EPICC_C518_B1_G10	cancer	RNA-seq	gland	C518.cancer	MSI	C518_B1_G10	3572099	Tumour		FAIL				EPICC_C518_B1_G10_R1	EPICC	C518	B	1	G	10	R	1				EPICC_C518_B1_G10	cancer	RNA-seq	gland	C518.cancer	MSI
			EPICC_C518_B1_G4_R1	EPICC	C518	B	1	G	4	R	1				EPICC_C518_B1_G4	cancer	RNA-seq	gland	C518.cancer	MSI	C518_B1_G4	4479506	Tumour		FAIL				EPICC_C518_B1_G4_R1	EPICC	C518	B	1	G	4	R	1				EPICC_C518_B1_G4	cancer	RNA-seq	gland	C518.cancer	MSI
			EPICC_C518_B1_G6_R1	EPICC	C518	B	1	G	6	R	1				EPICC_C518_B1_G6	cancer	RNA-seq	gland	C518.cancer	MSI	C518_B1_G6	14660720	Tumour	0.901902	PASS				EPICC_C518_B1_G6_R1	EPICC	C518	B	1	G	6	R	1				EPICC_C518_B1_G6	cancer	RNA-seq	gland	C518.cancer	MSI
			EPICC_C518_B1_G7_R1	EPICC	C518	B	1	G	7	R	1				EPICC_C518_B1_G7	cancer	RNA-seq	gland	C518.cancer	MSI	C518_B1_G7	4392996	Tumour	0.143143	FAIL				EPICC_C518_B1_G7_R1	EPICC	C518	B	1	G	7	R	1				EPICC_C518_B1_G7	cancer	RNA-seq	gland	C518.cancer	MSI
			EPICC_C518_B1_G8_R1	EPICC	C518	B	1	G	8	R	1				EPICC_C518_B1_G8	cancer	RNA-seq	gland	C518.cancer	MSI	C518_B1_G8	4616475	Tumour	0.508509	FAIL				EPICC_C518_B1_G8_R1	EPICC	C518	B	1	G	8	R	1				EPICC_C518_B1_G8	cancer	RNA-seq	gland	C518.cancer	MSI
			EPICC_C518_B1_G9_R1	EPICC	C518	B	1	G	9	R	1				EPICC_C518_B1_G9	cancer	RNA-seq	gland	C518.cancer	MSI	C518_B1_G9	5994032	Tumour		PASS				EPICC_C518_B1_G9_R1	EPICC	C518	B	1	G	9	R	1				EPICC_C518_B1_G9	cancer	RNA-seq	gland	C518.cancer	MSI
			EPICC_C518_C1_G1_R1	EPICC	C518	C	1	G	1	R	1				EPICC_C518_C1_G1	cancer	RNA-seq	gland	C518.cancer	MSI	C518_C1_G1	5009844	Tumour	0.895896	PASS				EPICC_C518_C1_G1_R1	EPICC	C518	C	1	G	1	R	1				EPICC_C518_C1_G1	cancer	RNA-seq	gland	C518.cancer	MSI
			EPICC_C518_C1_G10_R1	EPICC	C518	C	1	G	10	R	1				EPICC_C518_C1_G10	cancer	RNA-seq	gland	C518.cancer	MSI	C518_C1_G10	13644340	Tumour	0.0950951	FAIL				EPICC_C518_C1_G10_R1	EPICC	C518	C	1	G	10	R	1				EPICC_C518_C1_G10	cancer	RNA-seq	gland	C518.cancer	MSI
			EPICC_C518_C1_G3_R1	EPICC	C518	C	1	G	3	R	1				EPICC_C518_C1_G3	cancer	RNA-seq	gland	C518.cancer	MSI	C518_C1_G3	1255839	Tumour		FAIL				EPICC_C518_C1_G3_R1	EPICC	C518	C	1	G	3	R	1				EPICC_C518_C1_G3	cancer	RNA-seq	gland	C518.cancer	MSI
			EPICC_C518_C1_G5_R1	EPICC	C518	C	1	G	5	R	1				EPICC_C518_C1_G5	cancer	RNA-seq	gland	C518.cancer	MSI	C518_C1_G5	2496171	Tumour		FAIL				EPICC_C518_C1_G5_R1	EPICC	C518	C	1	G	5	R	1				EPICC_C518_C1_G5	cancer	RNA-seq	gland	C518.cancer	MSI
			EPICC_C518_C1_G8_R1	EPICC	C518	C	1	G	8	R	1				EPICC_C518_C1_G8	cancer	RNA-seq	gland	C518.cancer	MSI	C518_C1_G8	253442	Tumour	0.117618	FAIL				EPICC_C518_C1_G8_R1	EPICC	C518	C	1	G	8	R	1				EPICC_C518_C1_G8	cancer	RNA-seq	gland	C518.cancer	MSI
			EPICC_C518_C1_G9_R1	EPICC	C518	C	1	G	9	R	1				EPICC_C518_C1_G9	cancer	RNA-seq	gland	C518.cancer	MSI	C518_C1_G9	2987435	Tumour	0.0620621	FAIL				EPICC_C518_C1_G9_R1	EPICC	C518	C	1	G	9	R	1				EPICC_C518_C1_G9	cancer	RNA-seq	gland	C518.cancer	MSI
			EPICC_C518_D1_B1_R1	EPICC	C518	D	1	B	1	R	1				EPICC_C518_D1_B1	cancer	RNA-seq	bulk	C518.cancer	MSI	C518_D1_B1	7082520	Tumour		PASS				EPICC_C518_D1_B1_R1	EPICC	C518	D	1	B	1	R	1				EPICC_C518_D1_B1	cancer	RNA-seq	bulk	C518.cancer	MSI
			EPICC_C518_D1_G1_R1	EPICC	C518	D	1	G	1	R	1				EPICC_C518_D1_G1	cancer	RNA-seq	gland	C518.cancer	MSI	C518_D1_G1	3635638	Tumour	0.475475	FAIL				EPICC_C518_D1_G1_R1	EPICC	C518	D	1	G	1	R	1				EPICC_C518_D1_G1	cancer	RNA-seq	gland	C518.cancer	MSI
			EPICC_C518_D1_G10_R1	EPICC	C518	D	1	G	10	R	1				EPICC_C518_D1_G10	cancer	RNA-seq	gland	C518.cancer	MSI	C518_D1_G10	6659805	Tumour	0.474474	PASS				EPICC_C518_D1_G10_R1	EPICC	C518	D	1	G	10	R	1				EPICC_C518_D1_G10	cancer	RNA-seq	gland	C518.cancer	MSI
			EPICC_C518_D1_G6_R1	EPICC	C518	D	1	G	6	R	1				EPICC_C518_D1_G6	cancer	RNA-seq	gland	C518.cancer	MSI	C518_D1_G6	243184	Tumour	0.873874	FAIL				EPICC_C518_D1_G6_R1	EPICC	C518	D	1	G	6	R	1				EPICC_C518_D1_G6	cancer	RNA-seq	gland	C518.cancer	MSI
			EPICC_C518_D1_G8_R1	EPICC	C518	D	1	G	8	R	1				EPICC_C518_D1_G8	cancer	RNA-seq	gland	C518.cancer	MSI	C518_D1_G8	2747565	Tumour	0.806807	FAIL				EPICC_C518_D1_G8_R1	EPICC	C518	D	1	G	8	R	1				EPICC_C518_D1_G8	cancer	RNA-seq	gland	C518.cancer	MSI
			EPICC_C518_D1_G9_R1	EPICC	C518	D	1	G	9	R	1				EPICC_C518_D1_G9	cancer	RNA-seq	gland	C518.cancer	MSI	C518_D1_G9	9256182	Tumour		PASS				EPICC_C518_D1_G9_R1	EPICC	C518	D	1	G	9	R	1				EPICC_C518_D1_G9	cancer	RNA-seq	gland	C518.cancer	MSI
			EPICC_C518_E1_B1_R1	EPICC	C518	E	1	B	1	R	1				EPICC_C518_E1_B1	normal	RNA-seq	bulk	C518.normal		C518_E1_B1	14908	Normal		FAIL				EPICC_C518_E1_B1_R1	EPICC	C518	E	1	B	1	R	1				EPICC_C518_E1_B1	normal	RNA-seq	bulk	C518.normal
			EPICC_C518_E1_B2_R1	EPICC	C518	E	1	B	2	R	1				EPICC_C518_E1_B2	normal	RNA-seq	bulk	C518.normal		C518_E1_B2	4219085	Normal		FAIL				EPICC_C518_E1_B2_R1	EPICC	C518	E	1	B	2	R	1				EPICC_C518_E1_B2	normal	RNA-seq	bulk	C518.normal
			EPICC_C519_B1_B1_R1	EPICC	C519	B	1	B	1	R	1				EPICC_C519_B1_B1	cancer	RNA-seq	bulk	C519.cancer	MSS	C519_B1_B1	287291	Tumour		FAIL				EPICC_C519_B1_B1_R1	EPICC	C519	B	1	B	1	R	1				EPICC_C519_B1_B1	cancer	RNA-seq	bulk	C519.cancer	MSS
			EPICC_C519_B1_G10_R1	EPICC	C519	B	1	G	10	R	1				EPICC_C519_B1_G10	cancer	RNA-seq	gland	C519.cancer	MSS	C519_B1_G10	51658	Tumour	0.043043	FAIL				EPICC_C519_B1_G10_R1	EPICC	C519	B	1	G	10	R	1				EPICC_C519_B1_G10	cancer	RNA-seq	gland	C519.cancer	MSS
			EPICC_C519_B1_G3_R1	EPICC	C519	B	1	G	3	R	1				EPICC_C519_B1_G3	cancer	RNA-seq	gland	C519.cancer	MSS	C519_B1_G3	41525	Tumour	0.041041	FAIL				EPICC_C519_B1_G3_R1	EPICC	C519	B	1	G	3	R	1				EPICC_C519_B1_G3	cancer	RNA-seq	gland	C519.cancer	MSS
			EPICC_C519_B1_G8_R1	EPICC	C519	B	1	G	8	R	1				EPICC_C519_B1_G8	cancer	RNA-seq	gland	C519.cancer	MSS	C519_B1_G8	18818	Tumour	0.048048	FAIL				EPICC_C519_B1_G8_R1	EPICC	C519	B	1	G	8	R	1				EPICC_C519_B1_G8	cancer	RNA-seq	gland	C519.cancer	MSS
			EPICC_C519_C1_B1_R1	EPICC	C519	C	1	B	1	R	1				EPICC_C519_C1_B1	cancer	RNA-seq	bulk	C519.cancer	MSS	C519_C1_B1	10527504	Tumour		PASS				EPICC_C519_C1_B1_R1	EPICC	C519	C	1	B	1	R	1				EPICC_C519_C1_B1	cancer	RNA-seq	bulk	C519.cancer	MSS
			EPICC_C519_D1_G8_R1	EPICC	C519	D	1	G	8	R	1				EPICC_C519_D1_G8	cancer	RNA-seq	gland	C519.cancer	MSS	C519_D1_G8	3387307	Tumour		FAIL				EPICC_C519_D1_G8_R1	EPICC	C519	D	1	G	8	R	1				EPICC_C519_D1_G8	cancer	RNA-seq	gland	C519.cancer	MSS
			EPICC_C519_E1_B1_R1	EPICC	C519	E	1	B	1	R	1				EPICC_C519_E1_B1	normal	RNA-seq	bulk	C519.normal		C519_E1_B1	5355710	Normal		PASS				EPICC_C519_E1_B1_R1	EPICC	C519	E	1	B	1	R	1				EPICC_C519_E1_B1	normal	RNA-seq	bulk	C519.normal
			EPICC_C522_A1_G1_R1	EPICC	C522	A	1	G	1	R	1				EPICC_C522_A1_G1	cancer	RNA-seq	gland	C522.cancer	MSS	C522_A1_G1	121369	Tumour	0.131131	FAIL				EPICC_C522_A1_G1_R1	EPICC	C522	A	1	G	1	R	1				EPICC_C522_A1_G1	cancer	RNA-seq	gland	C522.cancer	MSS
			EPICC_C522_A1_G6_R1	EPICC	C522	A	1	G	6	R	1				EPICC_C522_A1_G6	cancer	RNA-seq	gland	C522.cancer	MSS	C522_A1_G6	126902	Tumour	0.648148	FAIL				EPICC_C522_A1_G6_R1	EPICC	C522	A	1	G	6	R	1				EPICC_C522_A1_G6	cancer	RNA-seq	gland	C522.cancer	MSS
			EPICC_C522_C1_G6_R1	EPICC	C522	C	1	G	6	R	1				EPICC_C522_C1_G6	cancer	RNA-seq	gland	C522.cancer	MSS	C522_C1_G6	649462	Tumour	0.505506	FAIL				EPICC_C522_C1_G6_R1	EPICC	C522	C	1	G	6	R	1				EPICC_C522_C1_G6	cancer	RNA-seq	gland	C522.cancer	MSS
			EPICC_C522_C1_G8_R1	EPICC	C522	C	1	G	8	R	1				EPICC_C522_C1_G8	cancer	RNA-seq	gland	C522.cancer	MSS	C522_C1_G8	525474	Tumour	0.313313	FAIL				EPICC_C522_C1_G8_R1	EPICC	C522	C	1	G	8	R	1				EPICC_C522_C1_G8	cancer	RNA-seq	gland	C522.cancer	MSS
			EPICC_C522_D1_G10_R1	EPICC	C522	D	1	G	10	R	1				EPICC_C522_D1_G10	cancer	RNA-seq	gland	C522.cancer	MSS	C522_D1_G10	17410	Tumour	0.519019	FAIL				EPICC_C522_D1_G10_R1	EPICC	C522	D	1	G	10	R	1				EPICC_C522_D1_G10	cancer	RNA-seq	gland	C522.cancer	MSS
			EPICC_C522_E1_B1_R1	EPICC	C522	E	1	B	1	R	1				EPICC_C522_E1_B1	normal	RNA-seq	bulk	C522.normal		C522_E1_B1	61120907	Normal		FAIL				EPICC_C522_E1_B1_R1	EPICC	C522	E	1	B	1	R	1				EPICC_C522_E1_B1	normal	RNA-seq	bulk	C522.normal
			EPICC_C522_E1_B2_R1	EPICC	C522	E	1	B	2	R	1				EPICC_C522_E1_B2	normal	RNA-seq	bulk	C522.normal		C522_E1_B2	6184195	Normal		FAIL				EPICC_C522_E1_B2_R1	EPICC	C522	E	1	B	2	R	1				EPICC_C522_E1_B2	normal	RNA-seq	bulk	C522.normal
			EPICC_C522_E1_G2_R1	EPICC	C522	E	1	G	2	R	1				EPICC_C522_E1_G2	normal	RNA-seq	gland	C522.normal		C522_E1_G2	8184078	Normal		FAIL				EPICC_C522_E1_G2_R1	EPICC	C522	E	1	G	2	R	1				EPICC_C522_E1_G2	normal	RNA-seq	gland	C522.normal
			EPICC_C522_E1_G3_R1	EPICC	C522	E	1	G	3	R	1				EPICC_C522_E1_G3	normal	RNA-seq	gland	C522.normal		C522_E1_G3	136213	Normal		FAIL				EPICC_C522_E1_G3_R1	EPICC	C522	E	1	G	3	R	1				EPICC_C522_E1_G3	normal	RNA-seq	gland	C522.normal
			EPICC_C524_A1_G7_R1	EPICC	C524	A	1	G	7	R	1				EPICC_C524_A1_G7	cancer	RNA-seq	gland	C524.cancer	MSS	C524_A1_G7	450153	Tumour		FAIL				EPICC_C524_A1_G7_R1	EPICC	C524	A	1	G	7	R	1				EPICC_C524_A1_G7	cancer	RNA-seq	gland	C524.cancer	MSS
			EPICC_C524_B1_B1_R1	EPICC	C524	B	1	B	1	R	1				EPICC_C524_B1_B1	cancer	RNA-seq	bulk	C524.cancer	MSS	C524_B1_B1	124441819	Tumour		PASS				EPICC_C524_B1_B1_R1	EPICC	C524	B	1	B	1	R	1				EPICC_C524_B1_B1	cancer	RNA-seq	bulk	C524.cancer	MSS
			EPICC_C524_B1_G10_R1	EPICC	C524	B	1	G	10	R	1				EPICC_C524_B1_G10	cancer	RNA-seq	gland	C524.cancer	MSS	C524_B1_G10	100750896	Tumour		PASS				EPICC_C524_B1_G10_R1	EPICC	C524	B	1	G	10	R	1				EPICC_C524_B1_G10	cancer	RNA-seq	gland	C524.cancer	MSS
			EPICC_C524_B1_G4_R1	EPICC	C524	B	1	G	4	R	1				EPICC_C524_B1_G4	cancer	RNA-seq	gland	C524.cancer	MSS	C524_B1_G4	14102619	Tumour	0.913914	PASS				EPICC_C524_B1_G4_R1	EPICC	C524	B	1	G	4	R	1				EPICC_C524_B1_G4	cancer	RNA-seq	gland	C524.cancer	MSS
			EPICC_C524_B1_G5_R1	EPICC	C524	B	1	G	5	R	1				EPICC_C524_B1_G5	cancer	RNA-seq	gland	C524.cancer	MSS	C524_B1_G5	32231106	Tumour	0.90991	PASS				EPICC_C524_B1_G5_R1	EPICC	C524	B	1	G	5	R	1				EPICC_C524_B1_G5	cancer	RNA-seq	gland	C524.cancer	MSS
			EPICC_C524_B1_G6_R1	EPICC	C524	B	1	G	6	R	1				EPICC_C524_B1_G6	cancer	RNA-seq	gland	C524.cancer	MSS	C524_B1_G6	32298801	Tumour	0.926927	PASS				EPICC_C524_B1_G6_R1	EPICC	C524	B	1	G	6	R	1				EPICC_C524_B1_G6	cancer	RNA-seq	gland	C524.cancer	MSS
			EPICC_C524_C1_B1_R1	EPICC	C524	C	1	B	1	R	1				EPICC_C524_C1_B1	cancer	RNA-seq	bulk	C524.cancer	MSS	C524_C1_B1	1170805	Tumour		FAIL				EPICC_C524_C1_B1_R1	EPICC	C524	C	1	B	1	R	1				EPICC_C524_C1_B1	cancer	RNA-seq	bulk	C524.cancer	MSS
			EPICC_C524_C1_G10_R1	EPICC	C524	C	1	G	10	R	1				EPICC_C524_C1_G10	cancer	RNA-seq	gland	C524.cancer	MSS	C524_C1_G10	77449	Tumour	0.926927	FAIL				EPICC_C524_C1_G10_R1	EPICC	C524	C	1	G	10	R	1				EPICC_C524_C1_G10	cancer	RNA-seq	gland	C524.cancer	MSS
			EPICC_C524_C1_G2_R1	EPICC	C524	C	1	G	2	R	1				EPICC_C524_C1_G2	cancer	RNA-seq	gland	C524.cancer	MSS	C524_C1_G2	269530	Tumour	0.802803	FAIL				EPICC_C524_C1_G2_R1	EPICC	C524	C	1	G	2	R	1				EPICC_C524_C1_G2	cancer	RNA-seq	gland	C524.cancer	MSS
			EPICC_C524_C1_G4_R1	EPICC	C524	C	1	G	4	R	1				EPICC_C524_C1_G4	cancer	RNA-seq	gland	C524.cancer	MSS	C524_C1_G4	129253	Tumour	0.792793	FAIL				EPICC_C524_C1_G4_R1	EPICC	C524	C	1	G	4	R	1				EPICC_C524_C1_G4	cancer	RNA-seq	gland	C524.cancer	MSS
			EPICC_C524_C1_G5_R1	EPICC	C524	C	1	G	5	R	1				EPICC_C524_C1_G5	cancer	RNA-seq	gland	C524.cancer	MSS	C524_C1_G5	10346791	Tumour	0.943944	PASS				EPICC_C524_C1_G5_R1	EPICC	C524	C	1	G	5	R	1				EPICC_C524_C1_G5	cancer	RNA-seq	gland	C524.cancer	MSS
			EPICC_C524_C1_G8_R1	EPICC	C524	C	1	G	8	R	1				EPICC_C524_C1_G8	cancer	RNA-seq	gland	C524.cancer	MSS	C524_C1_G8	362411	Tumour	0.724725	FAIL				EPICC_C524_C1_G8_R1	EPICC	C524	C	1	G	8	R	1				EPICC_C524_C1_G8	cancer	RNA-seq	gland	C524.cancer	MSS
			EPICC_C524_D1_B1_R1	EPICC	C524	D	1	B	1	R	1				EPICC_C524_D1_B1	cancer	RNA-seq	bulk	C524.cancer	MSS	C524_D1_B1	9902903	Tumour		PASS				EPICC_C524_D1_B1_R1	EPICC	C524	D	1	B	1	R	1				EPICC_C524_D1_B1	cancer	RNA-seq	bulk	C524.cancer	MSS
			EPICC_C524_D1_G5_R1	EPICC	C524	D	1	G	5	R	1				EPICC_C524_D1_G5	cancer	RNA-seq	gland	C524.cancer	MSS	C524_D1_G5	1028462	Tumour	0.810811	FAIL				EPICC_C524_D1_G5_R1	EPICC	C524	D	1	G	5	R	1				EPICC_C524_D1_G5	cancer	RNA-seq	gland	C524.cancer	MSS
			EPICC_C524_D1_G7_R1	EPICC	C524	D	1	G	7	R	1				EPICC_C524_D1_G7	cancer	RNA-seq	gland	C524.cancer	MSS	C524_D1_G7	28804001	Tumour		PASS				EPICC_C524_D1_G7_R1	EPICC	C524	D	1	G	7	R	1				EPICC_C524_D1_G7	cancer	RNA-seq	gland	C524.cancer	MSS
			EPICC_C524_E1_B1_R1	EPICC	C524	E	1	B	1	R	1				EPICC_C524_E1_B1	normal	RNA-seq	bulk	C524.normal		C524_E1_B1	252799	Normal		FAIL				EPICC_C524_E1_B1_R1	EPICC	C524	E	1	B	1	R	1				EPICC_C524_E1_B1	normal	RNA-seq	bulk	C524.normal
			EPICC_C524_E1_B2_R1	EPICC	C524	E	1	B	2	R	1				EPICC_C524_E1_B2	normal	RNA-seq	bulk	C524.normal		C524_E1_B2	2591434	Normal		FAIL				EPICC_C524_E1_B2_R1	EPICC	C524	E	1	B	2	R	1				EPICC_C524_E1_B2	normal	RNA-seq	bulk	C524.normal
			EPICC_C525_B1_B1_R1	EPICC	C525	B	1	B	1	R	1				EPICC_C525_B1_B1	cancer	RNA-seq	bulk	C525.cancer	MSS	C525_B1_B1	387830	Tumour	0.708709	FAIL				EPICC_C525_B1_B1_R1	EPICC	C525	B	1	B	1	R	1				EPICC_C525_B1_B1	cancer	RNA-seq	bulk	C525.cancer	MSS
			EPICC_C525_C1_B1_R1	EPICC	C525	C	1	B	1	R	1				EPICC_C525_C1_B1	cancer	RNA-seq	bulk	C525.cancer	MSS	C525_C1_B1	265498	Tumour	0.600601	FAIL				EPICC_C525_C1_B1_R1	EPICC	C525	C	1	B	1	R	1				EPICC_C525_C1_B1	cancer	RNA-seq	bulk	C525.cancer	MSS
			EPICC_C525_C1_G10_R1	EPICC	C525	C	1	G	10	R	1				EPICC_C525_C1_G10	cancer	RNA-seq	gland	C525.cancer	MSS	C525_C1_G10	499639	Tumour		FAIL				EPICC_C525_C1_G10_R1	EPICC	C525	C	1	G	10	R	1				EPICC_C525_C1_G10	cancer	RNA-seq	gland	C525.cancer	MSS
			EPICC_C525_C1_G2_R1	EPICC	C525	C	1	G	2	R	1				EPICC_C525_C1_G2	cancer	RNA-seq	gland	C525.cancer	MSS	C525_C1_G2	320339	Tumour	0.901902	FAIL				EPICC_C525_C1_G2_R1	EPICC	C525	C	1	G	2	R	1				EPICC_C525_C1_G2	cancer	RNA-seq	gland	C525.cancer	MSS
			EPICC_C525_C1_G7_R1	EPICC	C525	C	1	G	7	R	1				EPICC_C525_C1_G7	cancer	RNA-seq	gland	C525.cancer	MSS	C525_C1_G7	246467	Tumour	0.614615	FAIL				EPICC_C525_C1_G7_R1	EPICC	C525	C	1	G	7	R	1				EPICC_C525_C1_G7	cancer	RNA-seq	gland	C525.cancer	MSS
			EPICC_C525_D1_G1_R1	EPICC	C525	D	1	G	1	R	1				EPICC_C525_D1_G1	cancer	RNA-seq	gland	C525.cancer	MSS	C525_D1_G1	726903	Tumour		FAIL				EPICC_C525_D1_G1_R1	EPICC	C525	D	1	G	1	R	1				EPICC_C525_D1_G1	cancer	RNA-seq	gland	C525.cancer	MSS
			EPICC_C525_D1_G5_R1	EPICC	C525	D	1	G	5	R	1				EPICC_C525_D1_G5	cancer	RNA-seq	gland	C525.cancer	MSS	C525_D1_G5	90470	Tumour		FAIL				EPICC_C525_D1_G5_R1	EPICC	C525	D	1	G	5	R	1				EPICC_C525_D1_G5	cancer	RNA-seq	gland	C525.cancer	MSS
			EPICC_C525_D1_G7_R1	EPICC	C525	D	1	G	7	R	1				EPICC_C525_D1_G7	cancer	RNA-seq	gland	C525.cancer	MSS	C525_D1_G7	277459	Tumour		FAIL				EPICC_C525_D1_G7_R1	EPICC	C525	D	1	G	7	R	1				EPICC_C525_D1_G7	cancer	RNA-seq	gland	C525.cancer	MSS
			EPICC_C525_D1_G8_R1	EPICC	C525	D	1	G	8	R	1				EPICC_C525_D1_G8	cancer	RNA-seq	gland	C525.cancer	MSS	C525_D1_G8	75644	Tumour	0.7998	FAIL				EPICC_C525_D1_G8_R1	EPICC	C525	D	1	G	8	R	1				EPICC_C525_D1_G8	cancer	RNA-seq	gland	C525.cancer	MSS
			EPICC_C526_B1_B1_R1	EPICC	C526	B	1	B	1	R	1				EPICC_C526_B1_B1	cancer	RNA-seq	bulk	C526.cancer	MSS	C526_B1_B1	163383	Tumour		FAIL				EPICC_C526_B1_B1_R1	EPICC	C526	B	1	B	1	R	1				EPICC_C526_B1_B1	cancer	RNA-seq	bulk	C526.cancer	MSS
			EPICC_C527_B1_G6_R1	EPICC	C527	B	1	G	6	R	1				EPICC_C527_B1_G6	cancer	RNA-seq	gland	C527.cancer	MSS	C527_B1_G6	3442377	Tumour		FAIL				EPICC_C527_B1_G6_R1	EPICC	C527	B	1	G	6	R	1				EPICC_C527_B1_G6	cancer	RNA-seq	gland	C527.cancer	MSS
			EPICC_C527_B1_G7_R1	EPICC	C527	B	1	G	7	R	1				EPICC_C527_B1_G7	cancer	RNA-seq	gland	C527.cancer	MSS	C527_B1_G7	279030	Tumour	0.36036	FAIL				EPICC_C527_B1_G7_R1	EPICC	C527	B	1	G	7	R	1				EPICC_C527_B1_G7	cancer	RNA-seq	gland	C527.cancer	MSS
			EPICC_C528_A1_G6_R1	EPICC	C528	A	1	G	6	R	1				EPICC_C528_A1_G6	cancer	RNA-seq	gland	C528.cancer	MSS	C528_A1_G6	7621796	Tumour		PASS				EPICC_C528_A1_G6_R1	EPICC	C528	A	1	G	6	R	1				EPICC_C528_A1_G6	cancer	RNA-seq	gland	C528.cancer	MSS
			EPICC_C528_A1_G9_R1	EPICC	C528	A	1	G	9	R	1				EPICC_C528_A1_G9	cancer	RNA-seq	gland	C528.cancer	MSS	C528_A1_G9	187263	Tumour	0.173173	FAIL				EPICC_C528_A1_G9_R1	EPICC	C528	A	1	G	9	R	1				EPICC_C528_A1_G9	cancer	RNA-seq	gland	C528.cancer	MSS
			EPICC_C528_B1_G1_R1	EPICC	C528	B	1	G	1	R	1				EPICC_C528_B1_G1	cancer	RNA-seq	gland	C528.cancer	MSS	C528_B1_G1	2785446	Tumour	0.491491	FAIL				EPICC_C528_B1_G1_R1	EPICC	C528	B	1	G	1	R	1				EPICC_C528_B1_G1	cancer	RNA-seq	gland	C528.cancer	MSS
			EPICC_C528_B1_G4_R1	EPICC	C528	B	1	G	4	R	1				EPICC_C528_B1_G4	cancer	RNA-seq	gland	C528.cancer	MSS	C528_B1_G4	1277150	Tumour		FAIL				EPICC_C528_B1_G4_R1	EPICC	C528	B	1	G	4	R	1				EPICC_C528_B1_G4	cancer	RNA-seq	gland	C528.cancer	MSS
			EPICC_C528_B1_G9_R1	EPICC	C528	B	1	G	9	R	1				EPICC_C528_B1_G9	cancer	RNA-seq	gland	C528.cancer	MSS	C528_B1_G9	1794394	Tumour	0.256256	FAIL				EPICC_C528_B1_G9_R1	EPICC	C528	B	1	G	9	R	1				EPICC_C528_B1_G9	cancer	RNA-seq	gland	C528.cancer	MSS
			EPICC_C528_C1_G1_R1	EPICC	C528	C	1	G	1	R	1				EPICC_C528_C1_G1	cancer	RNA-seq	gland	C528.cancer	MSS	C528_C1_G1	667269	Tumour	0.7998	FAIL				EPICC_C528_C1_G1_R1	EPICC	C528	C	1	G	1	R	1				EPICC_C528_C1_G1	cancer	RNA-seq	gland	C528.cancer	MSS
			EPICC_C528_C1_G10_R1	EPICC	C528	C	1	G	10	R	1				EPICC_C528_C1_G10	cancer	RNA-seq	gland	C528.cancer	MSS	C528_C1_G10	450298	Tumour	0.822823	FAIL				EPICC_C528_C1_G10_R1	EPICC	C528	C	1	G	10	R	1				EPICC_C528_C1_G10	cancer	RNA-seq	gland	C528.cancer	MSS
			EPICC_C528_C1_G2_R1	EPICC	C528	C	1	G	2	R	1				EPICC_C528_C1_G2	cancer	RNA-seq	gland	C528.cancer	MSS	C528_C1_G2	54178602	Tumour	0.810811	PASS				EPICC_C528_C1_G2_R1	EPICC	C528	C	1	G	2	R	1				EPICC_C528_C1_G2	cancer	RNA-seq	gland	C528.cancer	MSS
			EPICC_C528_C1_G6_R1	EPICC	C528	C	1	G	6	R	1				EPICC_C528_C1_G6	cancer	RNA-seq	gland	C528.cancer	MSS	C528_C1_G6	3097544	Tumour	0.693694	FAIL				EPICC_C528_C1_G6_R1	EPICC	C528	C	1	G	6	R	1				EPICC_C528_C1_G6	cancer	RNA-seq	gland	C528.cancer	MSS
			EPICC_C528_C1_G7_R1	EPICC	C528	C	1	G	7	R	1				EPICC_C528_C1_G7	cancer	RNA-seq	gland	C528.cancer	MSS	C528_C1_G7	9633775	Tumour		PASS				EPICC_C528_C1_G7_R1	EPICC	C528	C	1	G	7	R	1				EPICC_C528_C1_G7	cancer	RNA-seq	gland	C528.cancer	MSS
			EPICC_C528_C1_G9_R1	EPICC	C528	C	1	G	9	R	1				EPICC_C528_C1_G9	cancer	RNA-seq	gland	C528.cancer	MSS	C528_C1_G9	93525	Tumour	0.284284	FAIL				EPICC_C528_C1_G9_R1	EPICC	C528	C	1	G	9	R	1				EPICC_C528_C1_G9	cancer	RNA-seq	gland	C528.cancer	MSS
			EPICC_C528_D1_G10_R1	EPICC	C528	D	1	G	10	R	1				EPICC_C528_D1_G10	cancer	RNA-seq	gland	C528.cancer	MSS	C528_D1_G10	65642	Tumour	0.201201	FAIL				EPICC_C528_D1_G10_R1	EPICC	C528	D	1	G	10	R	1				EPICC_C528_D1_G10	cancer	RNA-seq	gland	C528.cancer	MSS
			EPICC_C528_D1_G6_R1	EPICC	C528	D	1	G	6	R	1				EPICC_C528_D1_G6	cancer	RNA-seq	gland	C528.cancer	MSS	C528_D1_G6	305460	Tumour	0.0670671	FAIL				EPICC_C528_D1_G6_R1	EPICC	C528	D	1	G	6	R	1				EPICC_C528_D1_G6	cancer	RNA-seq	gland	C528.cancer	MSS
			EPICC_C528_D1_G8_R1	EPICC	C528	D	1	G	8	R	1				EPICC_C528_D1_G8	cancer	RNA-seq	gland	C528.cancer	MSS	C528_D1_G8	146647	Tumour	0.045045	FAIL				EPICC_C528_D1_G8_R1	EPICC	C528	D	1	G	8	R	1				EPICC_C528_D1_G8	cancer	RNA-seq	gland	C528.cancer	MSS
			EPICC_C528_D1_G9_R1	EPICC	C528	D	1	G	9	R	1				EPICC_C528_D1_G9	cancer	RNA-seq	gland	C528.cancer	MSS	C528_D1_G9	384689	Tumour	0.0740741	FAIL				EPICC_C528_D1_G9_R1	EPICC	C528	D	1	G	9	R	1				EPICC_C528_D1_G9	cancer	RNA-seq	gland	C528.cancer	MSS
			EPICC_C528_E1_B1_R1	EPICC	C528	E	1	B	1	R	1				EPICC_C528_E1_B1	normal	RNA-seq	bulk	C528.normal		C528_E1_B1	19898584	Normal		PASS				EPICC_C528_E1_B1_R1	EPICC	C528	E	1	B	1	R	1				EPICC_C528_E1_B1	normal	RNA-seq	bulk	C528.normal
			EPICC_C528_E1_B2_R1	EPICC	C528	E	1	B	2	R	1				EPICC_C528_E1_B2	normal	RNA-seq	bulk	C528.normal		C528_E1_B2	8662606	Normal		PASS				EPICC_C528_E1_B2_R1	EPICC	C528	E	1	B	2	R	1				EPICC_C528_E1_B2	normal	RNA-seq	bulk	C528.normal
			EPICC_C530_A1_G1_R1	EPICC	C530	A	1	G	1	R	1				EPICC_C530_A1_G1	cancer	RNA-seq	gland	C530.cancer	MSS	C530_A1_G1	56196603	Tumour	0.936937	PASS				EPICC_C530_A1_G1_R1	EPICC	C530	A	1	G	1	R	1				EPICC_C530_A1_G1	cancer	RNA-seq	gland	C530.cancer	MSS
			EPICC_C530_A1_G10_R1	EPICC	C530	A	1	G	10	R	1				EPICC_C530_A1_G10	cancer	RNA-seq	gland	C530.cancer	MSS	C530_A1_G10	186023	Tumour	0.782783	FAIL				EPICC_C530_A1_G10_R1	EPICC	C530	A	1	G	10	R	1				EPICC_C530_A1_G10	cancer	RNA-seq	gland	C530.cancer	MSS
			EPICC_C530_A1_G3_R1	EPICC	C530	A	1	G	3	R	1				EPICC_C530_A1_G3	cancer	RNA-seq	gland	C530.cancer	MSS	C530_A1_G3	4674138	Tumour	0.788789	FAIL				EPICC_C530_A1_G3_R1	EPICC	C530	A	1	G	3	R	1				EPICC_C530_A1_G3	cancer	RNA-seq	gland	C530.cancer	MSS
			EPICC_C530_A1_G5_R1	EPICC	C530	A	1	G	5	R	1				EPICC_C530_A1_G5	cancer	RNA-seq	gland	C530.cancer	MSS	C530_A1_G5	36109939	Tumour	0.947948	PASS				EPICC_C530_A1_G5_R1	EPICC	C530	A	1	G	5	R	1				EPICC_C530_A1_G5	cancer	RNA-seq	gland	C530.cancer	MSS
			EPICC_C530_B1_G1_R1	EPICC	C530	B	1	G	1	R	1				EPICC_C530_B1_G1	cancer	RNA-seq	gland	C530.cancer	MSS	C530_B1_G1	440685	Tumour	0.827828	FAIL				EPICC_C530_B1_G1_R1	EPICC	C530	B	1	G	1	R	1				EPICC_C530_B1_G1	cancer	RNA-seq	gland	C530.cancer	MSS
			EPICC_C530_B1_G5_R1	EPICC	C530	B	1	G	5	R	1				EPICC_C530_B1_G5	cancer	RNA-seq	gland	C530.cancer	MSS	C530_B1_G5	133449	Tumour	0.137137	FAIL				EPICC_C530_B1_G5_R1	EPICC	C530	B	1	G	5	R	1				EPICC_C530_B1_G5	cancer	RNA-seq	gland	C530.cancer	MSS
			EPICC_C530_B1_G6_R1	EPICC	C530	B	1	G	6	R	1				EPICC_C530_B1_G6	cancer	RNA-seq	gland	C530.cancer	MSS	C530_B1_G6	348251	Tumour	0.623624	FAIL				EPICC_C530_B1_G6_R1	EPICC	C530	B	1	G	6	R	1				EPICC_C530_B1_G6	cancer	RNA-seq	gland	C530.cancer	MSS
			EPICC_C530_C1_G2_R1	EPICC	C530	C	1	G	2	R	1				EPICC_C530_C1_G2	cancer	RNA-seq	gland	C530.cancer	MSS	C530_C1_G2	1429183	Tumour	0.821822	FAIL				EPICC_C530_C1_G2_R1	EPICC	C530	C	1	G	2	R	1				EPICC_C530_C1_G2	cancer	RNA-seq	gland	C530.cancer	MSS
			EPICC_C530_C1_G4_R1	EPICC	C530	C	1	G	4	R	1				EPICC_C530_C1_G4	cancer	RNA-seq	gland	C530.cancer	MSS	C530_C1_G4	556511	Tumour	0.72973	FAIL				EPICC_C530_C1_G4_R1	EPICC	C530	C	1	G	4	R	1				EPICC_C530_C1_G4	cancer	RNA-seq	gland	C530.cancer	MSS
			EPICC_C530_C1_G8_R1	EPICC	C530	C	1	G	8	R	1				EPICC_C530_C1_G8	cancer	RNA-seq	gland	C530.cancer	MSS	C530_C1_G8	2123859	Tumour		FAIL				EPICC_C530_C1_G8_R1	EPICC	C530	C	1	G	8	R	1				EPICC_C530_C1_G8	cancer	RNA-seq	gland	C530.cancer	MSS
			EPICC_C530_D1_G1_R1	EPICC	C530	D	1	G	1	R	1				EPICC_C530_D1_G1	cancer	RNA-seq	gland	C530.cancer	MSS	C530_D1_G1	30662183	Tumour	0.818318	PASS				EPICC_C530_D1_G1_R1	EPICC	C530	D	1	G	1	R	1				EPICC_C530_D1_G1	cancer	RNA-seq	gland	C530.cancer	MSS
			EPICC_C530_D1_G10_R1	EPICC	C530	D	1	G	10	R	1				EPICC_C530_D1_G10	cancer	RNA-seq	gland	C530.cancer	MSS	C530_D1_G10	31639538	Tumour	0.825826	PASS				EPICC_C530_D1_G10_R1	EPICC	C530	D	1	G	10	R	1				EPICC_C530_D1_G10	cancer	RNA-seq	gland	C530.cancer	MSS
			EPICC_C530_D1_G3_R1	EPICC	C530	D	1	G	3	R	1				EPICC_C530_D1_G3	cancer	RNA-seq	gland	C530.cancer	MSS	C530_D1_G3	898531	Tumour	0.658659	FAIL				EPICC_C530_D1_G3_R1	EPICC	C530	D	1	G	3	R	1				EPICC_C530_D1_G3	cancer	RNA-seq	gland	C530.cancer	MSS
			EPICC_C530_D1_G5_R1	EPICC	C530	D	1	G	5	R	1				EPICC_C530_D1_G5	cancer	RNA-seq	gland	C530.cancer	MSS	C530_D1_G5	88984	Tumour	0.63964	FAIL				EPICC_C530_D1_G5_R1	EPICC	C530	D	1	G	5	R	1				EPICC_C530_D1_G5	cancer	RNA-seq	gland	C530.cancer	MSS
			EPICC_C530_D1_G9_R1	EPICC	C530	D	1	G	9	R	1				EPICC_C530_D1_G9	cancer	RNA-seq	gland	C530.cancer	MSS	C530_D1_G9	536149	Tumour	0.409409	FAIL				EPICC_C530_D1_G9_R1	EPICC	C530	D	1	G	9	R	1				EPICC_C530_D1_G9	cancer	RNA-seq	gland	C530.cancer	MSS
			EPICC_C530_E1_B1_R1	EPICC	C530	E	1	B	1	R	1				EPICC_C530_E1_B1	normal	RNA-seq	bulk	C530.normal		C530_E1_B1	235151	Normal		FAIL				EPICC_C530_E1_B1_R1	EPICC	C530	E	1	B	1	R	1				EPICC_C530_E1_B1	normal	RNA-seq	bulk	C530.normal
			EPICC_C531_A1_G1_R1	EPICC	C531	A	1	G	1	R	1				EPICC_C531_A1_G1	cancer	RNA-seq	gland	C531.cancer	MSS	C531_A1_G1	28388595	Tumour	0.807808	PASS				EPICC_C531_A1_G1_R1	EPICC	C531	A	1	G	1	R	1				EPICC_C531_A1_G1	cancer	RNA-seq	gland	C531.cancer	MSS
			EPICC_C531_A1_G2_R1	EPICC	C531	A	1	G	2	R	1				EPICC_C531_A1_G2	cancer	RNA-seq	gland	C531.cancer	MSS	C531_A1_G2	61470177	Tumour		PASS				EPICC_C531_A1_G2_R1	EPICC	C531	A	1	G	2	R	1				EPICC_C531_A1_G2	cancer	RNA-seq	gland	C531.cancer	MSS
			EPICC_C531_A1_G3_R1	EPICC	C531	A	1	G	3	R	1				EPICC_C531_A1_G3	cancer	RNA-seq	gland	C531.cancer	MSS	C531_A1_G3	43974500	Tumour		PASS				EPICC_C531_A1_G3_R1	EPICC	C531	A	1	G	3	R	1				EPICC_C531_A1_G3	cancer	RNA-seq	gland	C531.cancer	MSS
			EPICC_C531_A1_G4_R1	EPICC	C531	A	1	G	4	R	1				EPICC_C531_A1_G4	cancer	RNA-seq	gland	C531.cancer	MSS	C531_A1_G4	8414419	Tumour		PASS				EPICC_C531_A1_G4_R1	EPICC	C531	A	1	G	4	R	1				EPICC_C531_A1_G4	cancer	RNA-seq	gland	C531.cancer	MSS
			EPICC_C531_A1_G8_R1	EPICC	C531	A	1	G	8	R	1				EPICC_C531_A1_G8	cancer	RNA-seq	gland	C531.cancer	MSS	C531_A1_G8	502120	Tumour	0.772773	FAIL				EPICC_C531_A1_G8_R1	EPICC	C531	A	1	G	8	R	1				EPICC_C531_A1_G8	cancer	RNA-seq	gland	C531.cancer	MSS
			EPICC_C531_A1_G9_R1	EPICC	C531	A	1	G	9	R	1				EPICC_C531_A1_G9	cancer	RNA-seq	gland	C531.cancer	MSS	C531_A1_G9	101912	Tumour	0.0630631	FAIL				EPICC_C531_A1_G9_R1	EPICC	C531	A	1	G	9	R	1				EPICC_C531_A1_G9	cancer	RNA-seq	gland	C531.cancer	MSS
			EPICC_C531_B1_B1_R1	EPICC	C531	B	1	B	1	R	1				EPICC_C531_B1_B1	cancer	RNA-seq	bulk	C531.cancer	MSS	C531_B1_B1	5985991	Tumour		PASS				EPICC_C531_B1_B1_R1	EPICC	C531	B	1	B	1	R	1				EPICC_C531_B1_B1	cancer	RNA-seq	bulk	C531.cancer	MSS
			EPICC_C531_B1_G1_R1	EPICC	C531	B	1	G	1	R	1				EPICC_C531_B1_G1	cancer	RNA-seq	gland	C531.cancer	MSS	C531_B1_G1	277085	Tumour	0.911912	FAIL				EPICC_C531_B1_G1_R1	EPICC	C531	B	1	G	1	R	1				EPICC_C531_B1_G1	cancer	RNA-seq	gland	C531.cancer	MSS
			EPICC_C531_B1_G5_R1	EPICC	C531	B	1	G	5	R	1				EPICC_C531_B1_G5	cancer	RNA-seq	gland	C531.cancer	MSS	C531_B1_G5	5066454	Tumour	0.92042	PASS				EPICC_C531_B1_G5_R1	EPICC	C531	B	1	G	5	R	1				EPICC_C531_B1_G5	cancer	RNA-seq	gland	C531.cancer	MSS
			EPICC_C531_B1_G6_R1	EPICC	C531	B	1	G	6	R	1				EPICC_C531_B1_G6	cancer	RNA-seq	gland	C531.cancer	MSS	C531_B1_G6	8112306	Tumour		PASS				EPICC_C531_B1_G6_R1	EPICC	C531	B	1	G	6	R	1				EPICC_C531_B1_G6	cancer	RNA-seq	gland	C531.cancer	MSS
			EPICC_C531_B1_G8_R1	EPICC	C531	B	1	G	8	R	1				EPICC_C531_B1_G8	cancer	RNA-seq	gland	C531.cancer	MSS	C531_B1_G8	33159462	Tumour	0.948949	PASS				EPICC_C531_B1_G8_R1	EPICC	C531	B	1	G	8	R	1				EPICC_C531_B1_G8	cancer	RNA-seq	gland	C531.cancer	MSS
			EPICC_C531_C1_B1_R1	EPICC	C531	C	1	B	1	R	1				EPICC_C531_C1_B1	cancer	RNA-seq	bulk	C531.cancer	MSS	C531_C1_B1	757122	Tumour		FAIL				EPICC_C531_C1_B1_R1	EPICC	C531	C	1	B	1	R	1				EPICC_C531_C1_B1	cancer	RNA-seq	bulk	C531.cancer	MSS
			EPICC_C531_C1_G1_R1	EPICC	C531	C	1	G	1	R	1				EPICC_C531_C1_G1	cancer	RNA-seq	gland	C531.cancer	MSS	C531_C1_G1	210811	Tumour	0.534535	FAIL				EPICC_C531_C1_G1_R1	EPICC	C531	C	1	G	1	R	1				EPICC_C531_C1_G1	cancer	RNA-seq	gland	C531.cancer	MSS
			EPICC_C531_C1_G10_R1	EPICC	C531	C	1	G	10	R	1				EPICC_C531_C1_G10	cancer	RNA-seq	gland	C531.cancer	MSS	C531_C1_G10	318070	Tumour		FAIL				EPICC_C531_C1_G10_R1	EPICC	C531	C	1	G	10	R	1				EPICC_C531_C1_G10	cancer	RNA-seq	gland	C531.cancer	MSS
			EPICC_C531_C1_G2_R1	EPICC	C531	C	1	G	2	R	1				EPICC_C531_C1_G2	cancer	RNA-seq	gland	C531.cancer	MSS	C531_C1_G2	259425	Tumour	0.721722	FAIL				EPICC_C531_C1_G2_R1	EPICC	C531	C	1	G	2	R	1				EPICC_C531_C1_G2	cancer	RNA-seq	gland	C531.cancer	MSS
			EPICC_C531_C1_G3_R1	EPICC	C531	C	1	G	3	R	1				EPICC_C531_C1_G3	cancer	RNA-seq	gland	C531.cancer	MSS	C531_C1_G3	178807	Tumour		FAIL				EPICC_C531_C1_G3_R1	EPICC	C531	C	1	G	3	R	1				EPICC_C531_C1_G3	cancer	RNA-seq	gland	C531.cancer	MSS
			EPICC_C531_C1_G4_R1	EPICC	C531	C	1	G	4	R	1				EPICC_C531_C1_G4	cancer	RNA-seq	gland	C531.cancer	MSS	C531_C1_G4	135027	Tumour	0.705706	FAIL				EPICC_C531_C1_G4_R1	EPICC	C531	C	1	G	4	R	1				EPICC_C531_C1_G4	cancer	RNA-seq	gland	C531.cancer	MSS
			EPICC_C531_C1_G5_R1	EPICC	C531	C	1	G	5	R	1				EPICC_C531_C1_G5	cancer	RNA-seq	gland	C531.cancer	MSS	C531_C1_G5	178885	Tumour	0.491491	FAIL				EPICC_C531_C1_G5_R1	EPICC	C531	C	1	G	5	R	1				EPICC_C531_C1_G5	cancer	RNA-seq	gland	C531.cancer	MSS
			EPICC_C531_C1_G6_R1	EPICC	C531	C	1	G	6	R	1				EPICC_C531_C1_G6	cancer	RNA-seq	gland	C531.cancer	MSS	C531_C1_G6	100465	Tumour		FAIL				EPICC_C531_C1_G6_R1	EPICC	C531	C	1	G	6	R	1				EPICC_C531_C1_G6	cancer	RNA-seq	gland	C531.cancer	MSS
			EPICC_C531_C1_G7_R1	EPICC	C531	C	1	G	7	R	1				EPICC_C531_C1_G7	cancer	RNA-seq	gland	C531.cancer	MSS	C531_C1_G7	811801	Tumour	0.855856	FAIL				EPICC_C531_C1_G7_R1	EPICC	C531	C	1	G	7	R	1				EPICC_C531_C1_G7	cancer	RNA-seq	gland	C531.cancer	MSS
			EPICC_C531_C1_G8_R1	EPICC	C531	C	1	G	8	R	1				EPICC_C531_C1_G8	cancer	RNA-seq	gland	C531.cancer	MSS	C531_C1_G8	173499	Tumour	0.804805	FAIL				EPICC_C531_C1_G8_R1	EPICC	C531	C	1	G	8	R	1				EPICC_C531_C1_G8	cancer	RNA-seq	gland	C531.cancer	MSS
			EPICC_C531_C1_G9_R1	EPICC	C531	C	1	G	9	R	1				EPICC_C531_C1_G9	cancer	RNA-seq	gland	C531.cancer	MSS	C531_C1_G9	236002	Tumour	0.424424	FAIL				EPICC_C531_C1_G9_R1	EPICC	C531	C	1	G	9	R	1				EPICC_C531_C1_G9	cancer	RNA-seq	gland	C531.cancer	MSS
			EPICC_C531_D1_B1_R1	EPICC	C531	D	1	B	1	R	1				EPICC_C531_D1_B1	cancer	RNA-seq	bulk	C531.cancer	MSS	C531_D1_B1	329398	Tumour		FAIL				EPICC_C531_D1_B1_R1	EPICC	C531	D	1	B	1	R	1				EPICC_C531_D1_B1	cancer	RNA-seq	bulk	C531.cancer	MSS
			EPICC_C531_E1_B1_R1	EPICC	C531	E	1	B	1	R	1				EPICC_C531_E1_B1	normal	RNA-seq	bulk	C531.normal		C531_E1_B1	1964080	Normal		FAIL				EPICC_C531_E1_B1_R1	EPICC	C531	E	1	B	1	R	1				EPICC_C531_E1_B1	normal	RNA-seq	bulk	C531.normal
			EPICC_C531_E1_B3_R1	EPICC	C531	E	1	B	3	R	1				EPICC_C531_E1_B3	normal	RNA-seq	bulk	C531.normal		C531_E1_B3	1747523	Normal		FAIL				EPICC_C531_E1_B3_R1	EPICC	C531	E	1	B	3	R	1				EPICC_C531_E1_B3	normal	RNA-seq	bulk	C531.normal
			EPICC_C532_C1_G1_R1	EPICC	C532	C	1	G	1	R	1				EPICC_C532_C1_G1	cancer	RNA-seq	gland	C532.cancer	MSS	C532_C1_G1	743666	Tumour		FAIL				EPICC_C532_C1_G1_R1	EPICC	C532	C	1	G	1	R	1				EPICC_C532_C1_G1	cancer	RNA-seq	gland	C532.cancer	MSS
			EPICC_C532_C1_G2_R1	EPICC	C532	C	1	G	2	R	1				EPICC_C532_C1_G2	cancer	RNA-seq	gland	C532.cancer	MSS	C532_C1_G2	954165	Tumour	0.875876	FAIL				EPICC_C532_C1_G2_R1	EPICC	C532	C	1	G	2	R	1				EPICC_C532_C1_G2	cancer	RNA-seq	gland	C532.cancer	MSS
			EPICC_C532_C1_G3_R1	EPICC	C532	C	1	G	3	R	1				EPICC_C532_C1_G3	cancer	RNA-seq	gland	C532.cancer	MSS	C532_C1_G3	623871	Tumour		FAIL				EPICC_C532_C1_G3_R1	EPICC	C532	C	1	G	3	R	1				EPICC_C532_C1_G3	cancer	RNA-seq	gland	C532.cancer	MSS
			EPICC_C532_C1_G4_R1	EPICC	C532	C	1	G	4	R	1				EPICC_C532_C1_G4	cancer	RNA-seq	gland	C532.cancer	MSS	C532_C1_G4	905392	Tumour	0.606607	FAIL				EPICC_C532_C1_G4_R1	EPICC	C532	C	1	G	4	R	1				EPICC_C532_C1_G4	cancer	RNA-seq	gland	C532.cancer	MSS
			EPICC_C532_C1_G5_R1	EPICC	C532	C	1	G	5	R	1				EPICC_C532_C1_G5	cancer	RNA-seq	gland	C532.cancer	MSS	C532_C1_G5	451951	Tumour		FAIL				EPICC_C532_C1_G5_R1	EPICC	C532	C	1	G	5	R	1				EPICC_C532_C1_G5	cancer	RNA-seq	gland	C532.cancer	MSS
			EPICC_C532_C1_G6_R1	EPICC	C532	C	1	G	6	R	1				EPICC_C532_C1_G6	cancer	RNA-seq	gland	C532.cancer	MSS	C532_C1_G6	410387	Tumour	0.750751	FAIL				EPICC_C532_C1_G6_R1	EPICC	C532	C	1	G	6	R	1				EPICC_C532_C1_G6	cancer	RNA-seq	gland	C532.cancer	MSS
			EPICC_C532_C1_G7_R1	EPICC	C532	C	1	G	7	R	1				EPICC_C532_C1_G7	cancer	RNA-seq	gland	C532.cancer	MSS	C532_C1_G7	126409	Tumour	0.520521	FAIL				EPICC_C532_C1_G7_R1	EPICC	C532	C	1	G	7	R	1				EPICC_C532_C1_G7	cancer	RNA-seq	gland	C532.cancer	MSS
			EPICC_C532_C1_G8_R1	EPICC	C532	C	1	G	8	R	1				EPICC_C532_C1_G8	cancer	RNA-seq	gland	C532.cancer	MSS	C532_C1_G8	26177476	Tumour		PASS				EPICC_C532_C1_G8_R1	EPICC	C532	C	1	G	8	R	1				EPICC_C532_C1_G8	cancer	RNA-seq	gland	C532.cancer	MSS
			EPICC_C532_C1_G9_R1	EPICC	C532	C	1	G	9	R	1				EPICC_C532_C1_G9	cancer	RNA-seq	gland	C532.cancer	MSS	C532_C1_G9	325326	Tumour	0.697698	FAIL				EPICC_C532_C1_G9_R1	EPICC	C532	C	1	G	9	R	1				EPICC_C532_C1_G9	cancer	RNA-seq	gland	C532.cancer	MSS
			EPICC_C532_D1_G1_R1	EPICC	C532	D	1	G	1	R	1				EPICC_C532_D1_G1	cancer	RNA-seq	gland	C532.cancer	MSS	C532_D1_G1	16829710	Tumour		PASS				EPICC_C532_D1_G1_R1	EPICC	C532	D	1	G	1	R	1				EPICC_C532_D1_G1	cancer	RNA-seq	gland	C532.cancer	MSS
			EPICC_C532_D1_G10_R1	EPICC	C532	D	1	G	10	R	1				EPICC_C532_D1_G10	cancer	RNA-seq	gland	C532.cancer	MSS	C532_D1_G10	7746693	Tumour		PASS				EPICC_C532_D1_G10_R1	EPICC	C532	D	1	G	10	R	1				EPICC_C532_D1_G10	cancer	RNA-seq	gland	C532.cancer	MSS
			EPICC_C532_D1_G2_R1	EPICC	C532	D	1	G	2	R	1				EPICC_C532_D1_G2	cancer	RNA-seq	gland	C532.cancer	MSS	C532_D1_G2	84463675	Tumour		PASS				EPICC_C532_D1_G2_R1	EPICC	C532	D	1	G	2	R	1				EPICC_C532_D1_G2	cancer	RNA-seq	gland	C532.cancer	MSS
			EPICC_C532_D1_G4_R1	EPICC	C532	D	1	G	4	R	1				EPICC_C532_D1_G4	cancer	RNA-seq	gland	C532.cancer	MSS	C532_D1_G4	204745	Tumour	0.927928	FAIL				EPICC_C532_D1_G4_R1	EPICC	C532	D	1	G	4	R	1				EPICC_C532_D1_G4	cancer	RNA-seq	gland	C532.cancer	MSS
			EPICC_C532_D1_G5_R1	EPICC	C532	D	1	G	5	R	1				EPICC_C532_D1_G5	cancer	RNA-seq	gland	C532.cancer	MSS	C532_D1_G5	5507345	Tumour		PASS				EPICC_C532_D1_G5_R1	EPICC	C532	D	1	G	5	R	1				EPICC_C532_D1_G5	cancer	RNA-seq	gland	C532.cancer	MSS
			EPICC_C532_D1_G6_R1	EPICC	C532	D	1	G	6	R	1				EPICC_C532_D1_G6	cancer	RNA-seq	gland	C532.cancer	MSS	C532_D1_G6	871915	Tumour		FAIL				EPICC_C532_D1_G6_R1	EPICC	C532	D	1	G	6	R	1				EPICC_C532_D1_G6	cancer	RNA-seq	gland	C532.cancer	MSS
			EPICC_C532_D1_G7_R1	EPICC	C532	D	1	G	7	R	1				EPICC_C532_D1_G7	cancer	RNA-seq	gland	C532.cancer	MSS	C532_D1_G7	623394	Tumour		FAIL				EPICC_C532_D1_G7_R1	EPICC	C532	D	1	G	7	R	1				EPICC_C532_D1_G7	cancer	RNA-seq	gland	C532.cancer	MSS
			EPICC_C532_D1_G8_R1	EPICC	C532	D	1	G	8	R	1				EPICC_C532_D1_G8	cancer	RNA-seq	gland	C532.cancer	MSS	C532_D1_G8	489897	Tumour	0.885886	FAIL				EPICC_C532_D1_G8_R1	EPICC	C532	D	1	G	8	R	1				EPICC_C532_D1_G8	cancer	RNA-seq	gland	C532.cancer	MSS
			EPICC_C532_D1_G9_R1	EPICC	C532	D	1	G	9	R	1				EPICC_C532_D1_G9	cancer	RNA-seq	gland	C532.cancer	MSS	C532_D1_G9	17165349	Tumour		PASS				EPICC_C532_D1_G9_R1	EPICC	C532	D	1	G	9	R	1				EPICC_C532_D1_G9	cancer	RNA-seq	gland	C532.cancer	MSS
			EPICC_C532_E1_B1_R1	EPICC	C532	E	1	B	1	R	1				EPICC_C532_E1_B1	normal	RNA-seq	bulk	C532.normal		C532_E1_B1	1766184	Normal		FAIL				EPICC_C532_E1_B1_R1	EPICC	C532	E	1	B	1	R	1				EPICC_C532_E1_B1	normal	RNA-seq	bulk	C532.normal
			EPICC_C536_A1_G9_R1	EPICC	C536	A	1	G	9	R	1				EPICC_C536_A1_G9	cancer	RNA-seq	gland	C536.cancer	MSI	C536_A1_G9	11195	Tumour		FAIL				EPICC_C536_A1_G9_R1	EPICC	C536	A	1	G	9	R	1				EPICC_C536_A1_G9	cancer	RNA-seq	gland	C536.cancer	MSI
			EPICC_C536_B1_B1_R1	EPICC	C536	B	1	B	1	R	1				EPICC_C536_B1_B1	cancer	RNA-seq	bulk	C536.cancer	MSI	C536_B1_B1	194709	Tumour		FAIL				EPICC_C536_B1_B1_R1	EPICC	C536	B	1	B	1	R	1				EPICC_C536_B1_B1	cancer	RNA-seq	bulk	C536.cancer	MSI
			EPICC_C536_B1_G4_R1	EPICC	C536	B	1	G	4	R	1				EPICC_C536_B1_G4	cancer	RNA-seq	gland	C536.cancer	MSI	C536_B1_G4	6491885	Tumour	0.245245	PASS				EPICC_C536_B1_G4_R1	EPICC	C536	B	1	G	4	R	1				EPICC_C536_B1_G4	cancer	RNA-seq	gland	C536.cancer	MSI
			EPICC_C536_B1_G5_R1	EPICC	C536	B	1	G	5	R	1				EPICC_C536_B1_G5	cancer	RNA-seq	gland	C536.cancer	MSI	C536_B1_G5	286140	Tumour		FAIL				EPICC_C536_B1_G5_R1	EPICC	C536	B	1	G	5	R	1				EPICC_C536_B1_G5	cancer	RNA-seq	gland	C536.cancer	MSI
			EPICC_C536_B1_G8_R1	EPICC	C536	B	1	G	8	R	1				EPICC_C536_B1_G8	cancer	RNA-seq	gland	C536.cancer	MSI	C536_B1_G8	172949	Tumour		FAIL				EPICC_C536_B1_G8_R1	EPICC	C536	B	1	G	8	R	1				EPICC_C536_B1_G8	cancer	RNA-seq	gland	C536.cancer	MSI
			EPICC_C536_B1_G9_R1	EPICC	C536	B	1	G	9	R	1				EPICC_C536_B1_G9	cancer	RNA-seq	gland	C536.cancer	MSI	C536_B1_G9	390887	Tumour	0.910911	FAIL				EPICC_C536_B1_G9_R1	EPICC	C536	B	1	G	9	R	1				EPICC_C536_B1_G9	cancer	RNA-seq	gland	C536.cancer	MSI
			EPICC_C536_C1_B1_R1	EPICC	C536	C	1	B	1	R	1				EPICC_C536_C1_B1	cancer	RNA-seq	bulk	C536.cancer	MSI	C536_C1_B1	920010	Tumour	0.810811	FAIL				EPICC_C536_C1_B1_R1	EPICC	C536	C	1	B	1	R	1				EPICC_C536_C1_B1	cancer	RNA-seq	bulk	C536.cancer	MSI
			EPICC_C536_C1_G1_R1	EPICC	C536	C	1	G	1	R	1				EPICC_C536_C1_G1	cancer	RNA-seq	gland	C536.cancer	MSI	C536_C1_G1	153971	Tumour		FAIL				EPICC_C536_C1_G1_R1	EPICC	C536	C	1	G	1	R	1				EPICC_C536_C1_G1	cancer	RNA-seq	gland	C536.cancer	MSI
			EPICC_C536_C1_G5_R1	EPICC	C536	C	1	G	5	R	1				EPICC_C536_C1_G5	cancer	RNA-seq	gland	C536.cancer	MSI	C536_C1_G5	1157862	Tumour		FAIL				EPICC_C536_C1_G5_R1	EPICC	C536	C	1	G	5	R	1				EPICC_C536_C1_G5	cancer	RNA-seq	gland	C536.cancer	MSI
			EPICC_C536_C1_G6_R1	EPICC	C536	C	1	G	6	R	1				EPICC_C536_C1_G6	cancer	RNA-seq	gland	C536.cancer	MSI	C536_C1_G6	4160144	Tumour		FAIL				EPICC_C536_C1_G6_R1	EPICC	C536	C	1	G	6	R	1				EPICC_C536_C1_G6	cancer	RNA-seq	gland	C536.cancer	MSI
			EPICC_C536_D1_B1_R1	EPICC	C536	D	1	B	1	R	1				EPICC_C536_D1_B1	cancer	RNA-seq	bulk	C536.cancer	MSI	C536_D1_B1	5417074	Tumour		PASS				EPICC_C536_D1_B1_R1	EPICC	C536	D	1	B	1	R	1				EPICC_C536_D1_B1	cancer	RNA-seq	bulk	C536.cancer	MSI
			EPICC_C536_D1_G1_R1	EPICC	C536	D	1	G	1	R	1				EPICC_C536_D1_G1	cancer	RNA-seq	gland	C536.cancer	MSI	C536_D1_G1	2482383	Tumour	0.530531	FAIL				EPICC_C536_D1_G1_R1	EPICC	C536	D	1	G	1	R	1				EPICC_C536_D1_G1	cancer	RNA-seq	gland	C536.cancer	MSI
			EPICC_C536_D1_G2_R1	EPICC	C536	D	1	G	2	R	1				EPICC_C536_D1_G2	cancer	RNA-seq	gland	C536.cancer	MSI	C536_D1_G2	1328586	Tumour		FAIL				EPICC_C536_D1_G2_R1	EPICC	C536	D	1	G	2	R	1				EPICC_C536_D1_G2	cancer	RNA-seq	gland	C536.cancer	MSI
			EPICC_C536_D1_G3_R1	EPICC	C536	D	1	G	3	R	1				EPICC_C536_D1_G3	cancer	RNA-seq	gland	C536.cancer	MSI	C536_D1_G3	1238045	Tumour		FAIL				EPICC_C536_D1_G3_R1	EPICC	C536	D	1	G	3	R	1				EPICC_C536_D1_G3	cancer	RNA-seq	gland	C536.cancer	MSI
			EPICC_C536_D1_G4_R1	EPICC	C536	D	1	G	4	R	1				EPICC_C536_D1_G4	cancer	RNA-seq	gland	C536.cancer	MSI	C536_D1_G4	185823	Tumour	0.765766	FAIL				EPICC_C536_D1_G4_R1	EPICC	C536	D	1	G	4	R	1				EPICC_C536_D1_G4	cancer	RNA-seq	gland	C536.cancer	MSI
			EPICC_C536_D1_G5_R1	EPICC	C536	D	1	G	5	R	1				EPICC_C536_D1_G5	cancer	RNA-seq	gland	C536.cancer	MSI	C536_D1_G5	172818	Tumour		FAIL				EPICC_C536_D1_G5_R1	EPICC	C536	D	1	G	5	R	1				EPICC_C536_D1_G5	cancer	RNA-seq	gland	C536.cancer	MSI
			EPICC_C536_D1_G7_R1	EPICC	C536	D	1	G	7	R	1				EPICC_C536_D1_G7	cancer	RNA-seq	gland	C536.cancer	MSI	C536_D1_G7	331583	Tumour		FAIL				EPICC_C536_D1_G7_R1	EPICC	C536	D	1	G	7	R	1				EPICC_C536_D1_G7	cancer	RNA-seq	gland	C536.cancer	MSI
			EPICC_C536_D1_G8_R1	EPICC	C536	D	1	G	8	R	1				EPICC_C536_D1_G8	cancer	RNA-seq	gland	C536.cancer	MSI	C536_D1_G8	140603	Tumour	0.488488	FAIL				EPICC_C536_D1_G8_R1	EPICC	C536	D	1	G	8	R	1				EPICC_C536_D1_G8	cancer	RNA-seq	gland	C536.cancer	MSI
			EPICC_C536_D1_G9_R1	EPICC	C536	D	1	G	9	R	1				EPICC_C536_D1_G9	cancer	RNA-seq	gland	C536.cancer	MSI	C536_D1_G9	111897	Tumour	0.590591	FAIL				EPICC_C536_D1_G9_R1	EPICC	C536	D	1	G	9	R	1				EPICC_C536_D1_G9	cancer	RNA-seq	gland	C536.cancer	MSI
			EPICC_C536_E1_B1_R1	EPICC	C536	E	1	B	1	R	1				EPICC_C536_E1_B1	normal	RNA-seq	bulk	C536.normal		C536_E1_B1	34915	Normal		FAIL				EPICC_C536_E1_B1_R1	EPICC	C536	E	1	B	1	R	1				EPICC_C536_E1_B1	normal	RNA-seq	bulk	C536.normal
			EPICC_C537_A1_G10_R1	EPICC	C537	A	1	G	10	R	1				EPICC_C537_A1_G10	cancer	RNA-seq	gland	C537.cancer	MSS	C537_A1_G10	1610152	Tumour	0.820821	FAIL				EPICC_C537_A1_G10_R1	EPICC	C537	A	1	G	10	R	1				EPICC_C537_A1_G10	cancer	RNA-seq	gland	C537.cancer	MSS
			EPICC_C537_A1_G4_R1	EPICC	C537	A	1	G	4	R	1				EPICC_C537_A1_G4	cancer	RNA-seq	gland	C537.cancer	MSS	C537_A1_G4	2107094	Tumour		FAIL				EPICC_C537_A1_G4_R1	EPICC	C537	A	1	G	4	R	1				EPICC_C537_A1_G4	cancer	RNA-seq	gland	C537.cancer	MSS
			EPICC_C537_A1_G5_R1	EPICC	C537	A	1	G	5	R	1				EPICC_C537_A1_G5	cancer	RNA-seq	gland	C537.cancer	MSS	C537_A1_G5	18925994	Tumour		PASS				EPICC_C537_A1_G5_R1	EPICC	C537	A	1	G	5	R	1				EPICC_C537_A1_G5	cancer	RNA-seq	gland	C537.cancer	MSS
			EPICC_C537_A1_G7_R1	EPICC	C537	A	1	G	7	R	1				EPICC_C537_A1_G7	cancer	RNA-seq	gland	C537.cancer	MSS	C537_A1_G7	13195232	Tumour	0.900901	PASS				EPICC_C537_A1_G7_R1	EPICC	C537	A	1	G	7	R	1				EPICC_C537_A1_G7	cancer	RNA-seq	gland	C537.cancer	MSS
			EPICC_C537_B1_G1_R1	EPICC	C537	B	1	G	1	R	1				EPICC_C537_B1_G1	cancer	RNA-seq	gland	C537.cancer	MSS	C537_B1_G1	5319376	Tumour		PASS				EPICC_C537_B1_G1_R1	EPICC	C537	B	1	G	1	R	1				EPICC_C537_B1_G1	cancer	RNA-seq	gland	C537.cancer	MSS
			EPICC_C537_B1_G4_R1	EPICC	C537	B	1	G	4	R	1				EPICC_C537_B1_G4	cancer	RNA-seq	gland	C537.cancer	MSS	C537_B1_G4	12094712	Tumour	0.171171	PASS				EPICC_C537_B1_G4_R1	EPICC	C537	B	1	G	4	R	1				EPICC_C537_B1_G4	cancer	RNA-seq	gland	C537.cancer	MSS
			EPICC_C537_C1_B1_R1	EPICC	C537	C	1	B	1	R	1				EPICC_C537_C1_B1	cancer	RNA-seq	bulk	C537.cancer	MSS	C537_C1_B1	55716	Tumour		FAIL				EPICC_C537_C1_B1_R1	EPICC	C537	C	1	B	1	R	1				EPICC_C537_C1_B1	cancer	RNA-seq	bulk	C537.cancer	MSS
			EPICC_C537_C1_G1_R1	EPICC	C537	C	1	G	1	R	1				EPICC_C537_C1_G1	cancer	RNA-seq	gland	C537.cancer	MSS	C537_C1_G1	11162491	Tumour	0.808809	PASS				EPICC_C537_C1_G1_R1	EPICC	C537	C	1	G	1	R	1				EPICC_C537_C1_G1	cancer	RNA-seq	gland	C537.cancer	MSS
			EPICC_C537_C1_G10_R1	EPICC	C537	C	1	G	10	R	1				EPICC_C537_C1_G10	cancer	RNA-seq	gland	C537.cancer	MSS	C537_C1_G10	1881084	Tumour	0.683684	FAIL				EPICC_C537_C1_G10_R1	EPICC	C537	C	1	G	10	R	1				EPICC_C537_C1_G10	cancer	RNA-seq	gland	C537.cancer	MSS
			EPICC_C537_C1_G2_R1	EPICC	C537	C	1	G	2	R	1				EPICC_C537_C1_G2	cancer	RNA-seq	gland	C537.cancer	MSS	C537_C1_G2	13789761	Tumour	0.498498	PASS				EPICC_C537_C1_G2_R1	EPICC	C537	C	1	G	2	R	1				EPICC_C537_C1_G2	cancer	RNA-seq	gland	C537.cancer	MSS
			EPICC_C537_C1_G6_R1	EPICC	C537	C	1	G	6	R	1				EPICC_C537_C1_G6	cancer	RNA-seq	gland	C537.cancer	MSS	C537_C1_G6	3871290	Tumour		FAIL				EPICC_C537_C1_G6_R1	EPICC	C537	C	1	G	6	R	1				EPICC_C537_C1_G6	cancer	RNA-seq	gland	C537.cancer	MSS
			EPICC_C537_C1_G7_R1	EPICC	C537	C	1	G	7	R	1				EPICC_C537_C1_G7	cancer	RNA-seq	gland	C537.cancer	MSS	C537_C1_G7	2243401	Tumour	0.46046	FAIL				EPICC_C537_C1_G7_R1	EPICC	C537	C	1	G	7	R	1				EPICC_C537_C1_G7	cancer	RNA-seq	gland	C537.cancer	MSS
			EPICC_C537_C1_G8_R1	EPICC	C537	C	1	G	8	R	1				EPICC_C537_C1_G8	cancer	RNA-seq	gland	C537.cancer	MSS	C537_C1_G8	609242	Tumour	0.682683	FAIL				EPICC_C537_C1_G8_R1	EPICC	C537	C	1	G	8	R	1				EPICC_C537_C1_G8	cancer	RNA-seq	gland	C537.cancer	MSS
			EPICC_C537_D1_B1_R1	EPICC	C537	D	1	B	1	R	1				EPICC_C537_D1_B1	cancer	RNA-seq	bulk	C537.cancer	MSS	C537_D1_B1	8644802	Tumour		PASS				EPICC_C537_D1_B1_R1	EPICC	C537	D	1	B	1	R	1				EPICC_C537_D1_B1	cancer	RNA-seq	bulk	C537.cancer	MSS
			EPICC_C537_D1_G8_R1	EPICC	C537	D	1	G	8	R	1				EPICC_C537_D1_G8	cancer	RNA-seq	gland	C537.cancer	MSS	C537_D1_G8	27848	Tumour	0.0580581	FAIL				EPICC_C537_D1_G8_R1	EPICC	C537	D	1	G	8	R	1				EPICC_C537_D1_G8	cancer	RNA-seq	gland	C537.cancer	MSS
			EPICC_C537_D1_G9_R1	EPICC	C537	D	1	G	9	R	1				EPICC_C537_D1_G9	cancer	RNA-seq	gland	C537.cancer	MSS	C537_D1_G9	2778295	Tumour	0.158158	FAIL				EPICC_C537_D1_G9_R1	EPICC	C537	D	1	G	9	R	1				EPICC_C537_D1_G9	cancer	RNA-seq	gland	C537.cancer	MSS
			EPICC_C538_A1_B1_R1	EPICC	C538	A	1	B	1	R	1				EPICC_C538_A1_B1	cancer	RNA-seq	bulk	C538.cancer	MSS	C538_A1_B1	648747	Tumour		FAIL				EPICC_C538_A1_B1_R1	EPICC	C538	A	1	B	1	R	1				EPICC_C538_A1_B1	cancer	RNA-seq	bulk	C538.cancer	MSS
			EPICC_C538_A1_G8_R1	EPICC	C538	A	1	G	8	R	1				EPICC_C538_A1_G8	cancer	RNA-seq	gland	C538.cancer	MSS	C538_A1_G8	443580	Tumour		FAIL				EPICC_C538_A1_G8_R1	EPICC	C538	A	1	G	8	R	1				EPICC_C538_A1_G8	cancer	RNA-seq	gland	C538.cancer	MSS
			EPICC_C538_A1_G9_R1	EPICC	C538	A	1	G	9	R	1				EPICC_C538_A1_G9	cancer	RNA-seq	gland	C538.cancer	MSS	C538_A1_G9	277760	Tumour		FAIL				EPICC_C538_A1_G9_R1	EPICC	C538	A	1	G	9	R	1				EPICC_C538_A1_G9	cancer	RNA-seq	gland	C538.cancer	MSS
			EPICC_C538_B1_B1_R1	EPICC	C538	B	1	B	1	R	1				EPICC_C538_B1_B1	cancer	RNA-seq	bulk	C538.cancer	MSS	C538_B1_B1	28494107	Tumour		PASS				EPICC_C538_B1_B1_R1	EPICC	C538	B	1	B	1	R	1				EPICC_C538_B1_B1	cancer	RNA-seq	bulk	C538.cancer	MSS
			EPICC_C538_B1_G1_R1	EPICC	C538	B	1	G	1	R	1				EPICC_C538_B1_G1	cancer	RNA-seq	gland	C538.cancer	MSS	C538_B1_G1	32551647	Tumour	0.936937	PASS				EPICC_C538_B1_G1_R1	EPICC	C538	B	1	G	1	R	1				EPICC_C538_B1_G1	cancer	RNA-seq	gland	C538.cancer	MSS
			EPICC_C538_B1_G10_R1	EPICC	C538	B	1	G	10	R	1				EPICC_C538_B1_G10	cancer	RNA-seq	gland	C538.cancer	MSS	C538_B1_G10	15311327	Tumour	0.931932	PASS				EPICC_C538_B1_G10_R1	EPICC	C538	B	1	G	10	R	1				EPICC_C538_B1_G10	cancer	RNA-seq	gland	C538.cancer	MSS
			EPICC_C538_B1_G8_R1	EPICC	C538	B	1	G	8	R	1				EPICC_C538_B1_G8	cancer	RNA-seq	gland	C538.cancer	MSS	C538_B1_G8	5863180	Tumour	0.864865	PASS				EPICC_C538_B1_G8_R1	EPICC	C538	B	1	G	8	R	1				EPICC_C538_B1_G8	cancer	RNA-seq	gland	C538.cancer	MSS
			EPICC_C538_B1_G9_R1	EPICC	C538	B	1	G	9	R	1				EPICC_C538_B1_G9	cancer	RNA-seq	gland	C538.cancer	MSS	C538_B1_G9	26079926	Tumour	0.943944	PASS				EPICC_C538_B1_G9_R1	EPICC	C538	B	1	G	9	R	1				EPICC_C538_B1_G9	cancer	RNA-seq	gland	C538.cancer	MSS
			EPICC_C538_C1_B1_R1	EPICC	C538	C	1	B	1	R	1				EPICC_C538_C1_B1	cancer	RNA-seq	bulk	C538.cancer	MSS	C538_C1_B1	9150748	Tumour		PASS				EPICC_C538_C1_B1_R1	EPICC	C538	C	1	B	1	R	1				EPICC_C538_C1_B1	cancer	RNA-seq	bulk	C538.cancer	MSS
			EPICC_C538_C1_G1_R1	EPICC	C538	C	1	G	1	R	1				EPICC_C538_C1_G1	cancer	RNA-seq	gland	C538.cancer	MSS	C538_C1_G1	54241653	Tumour	0.960961	PASS				EPICC_C538_C1_G1_R1	EPICC	C538	C	1	G	1	R	1				EPICC_C538_C1_G1	cancer	RNA-seq	gland	C538.cancer	MSS
			EPICC_C538_C1_G10_R1	EPICC	C538	C	1	G	10	R	1				EPICC_C538_C1_G10	cancer	RNA-seq	gland	C538.cancer	MSS	C538_C1_G10	7896912	Tumour	0.901902	PASS				EPICC_C538_C1_G10_R1	EPICC	C538	C	1	G	10	R	1				EPICC_C538_C1_G10	cancer	RNA-seq	gland	C538.cancer	MSS
			EPICC_C538_C1_G2_R1	EPICC	C538	C	1	G	2	R	1				EPICC_C538_C1_G2	cancer	RNA-seq	gland	C538.cancer	MSS	C538_C1_G2	13327646	Tumour	0.903904	PASS				EPICC_C538_C1_G2_R1	EPICC	C538	C	1	G	2	R	1				EPICC_C538_C1_G2	cancer	RNA-seq	gland	C538.cancer	MSS
			EPICC_C538_C1_G3_R1	EPICC	C538	C	1	G	3	R	1				EPICC_C538_C1_G3	cancer	RNA-seq	gland	C538.cancer	MSS	C538_C1_G3	24029334	Tumour	0.955956	PASS				EPICC_C538_C1_G3_R1	EPICC	C538	C	1	G	3	R	1				EPICC_C538_C1_G3	cancer	RNA-seq	gland	C538.cancer	MSS
			EPICC_C538_C1_G4_R1	EPICC	C538	C	1	G	4	R	1				EPICC_C538_C1_G4	cancer	RNA-seq	gland	C538.cancer	MSS	C538_C1_G4	17243202	Tumour	0.881882	PASS				EPICC_C538_C1_G4_R1	EPICC	C538	C	1	G	4	R	1				EPICC_C538_C1_G4	cancer	RNA-seq	gland	C538.cancer	MSS
			EPICC_C538_C1_G5_R1	EPICC	C538	C	1	G	5	R	1				EPICC_C538_C1_G5	cancer	RNA-seq	gland	C538.cancer	MSS	C538_C1_G5	18118940	Tumour	0.941942	PASS				EPICC_C538_C1_G5_R1	EPICC	C538	C	1	G	5	R	1				EPICC_C538_C1_G5	cancer	RNA-seq	gland	C538.cancer	MSS
			EPICC_C538_C1_G7_R1	EPICC	C538	C	1	G	7	R	1				EPICC_C538_C1_G7	cancer	RNA-seq	gland	C538.cancer	MSS	C538_C1_G7	9935270	Tumour	0.523524	PASS				EPICC_C538_C1_G7_R1	EPICC	C538	C	1	G	7	R	1				EPICC_C538_C1_G7	cancer	RNA-seq	gland	C538.cancer	MSS
			EPICC_C538_C1_G9_R1	EPICC	C538	C	1	G	9	R	1				EPICC_C538_C1_G9	cancer	RNA-seq	gland	C538.cancer	MSS	C538_C1_G9	13529633	Tumour	0.937938	PASS				EPICC_C538_C1_G9_R1	EPICC	C538	C	1	G	9	R	1				EPICC_C538_C1_G9	cancer	RNA-seq	gland	C538.cancer	MSS
			EPICC_C538_D1_G10_R1	EPICC	C538	D	1	G	10	R	1				EPICC_C538_D1_G10	cancer	RNA-seq	gland	C538.cancer	MSS	C538_D1_G10	17499865	Tumour	0.934935	PASS				EPICC_C538_D1_G10_R1	EPICC	C538	D	1	G	10	R	1				EPICC_C538_D1_G10	cancer	RNA-seq	gland	C538.cancer	MSS
			EPICC_C538_D1_G5_R1	EPICC	C538	D	1	G	5	R	1				EPICC_C538_D1_G5	cancer	RNA-seq	gland	C538.cancer	MSS	C538_D1_G5	23774932	Tumour	0.95996	PASS				EPICC_C538_D1_G5_R1	EPICC	C538	D	1	G	5	R	1				EPICC_C538_D1_G5	cancer	RNA-seq	gland	C538.cancer	MSS
			EPICC_C538_D1_G8_R1	EPICC	C538	D	1	G	8	R	1				EPICC_C538_D1_G8	cancer	RNA-seq	gland	C538.cancer	MSS	C538_D1_G8	12173605	Tumour	0.904905	PASS				EPICC_C538_D1_G8_R1	EPICC	C538	D	1	G	8	R	1				EPICC_C538_D1_G8	cancer	RNA-seq	gland	C538.cancer	MSS
			EPICC_C538_D1_G9_R1	EPICC	C538	D	1	G	9	R	1				EPICC_C538_D1_G9	cancer	RNA-seq	gland	C538.cancer	MSS	C538_D1_G9	4903394	Tumour		FAIL				EPICC_C538_D1_G9_R1	EPICC	C538	D	1	G	9	R	1				EPICC_C538_D1_G9	cancer	RNA-seq	gland	C538.cancer	MSS
			EPICC_C538_E1_B1_R1	EPICC	C538	E	1	B	1	R	1				EPICC_C538_E1_B1	normal	RNA-seq	bulk	C538.normal		C538_E1_B1	3033990	Normal		FAIL				EPICC_C538_E1_B1_R1	EPICC	C538	E	1	B	1	R	1				EPICC_C538_E1_B1	normal	RNA-seq	bulk	C538.normal
			EPICC_C538_E1_G3_R1	EPICC	C538	E	1	G	3	R	1				EPICC_C538_E1_G3	normal	RNA-seq	gland	C538.normal		C538_E1_G3	9914273	Normal		PASS				EPICC_C538_E1_G3_R1	EPICC	C538	E	1	G	3	R	1				EPICC_C538_E1_G3	normal	RNA-seq	gland	C538.normal
			EPICC_C539_A1_B1_R1	EPICC	C539	A	1	B	1	R	1				EPICC_C539_A1_B1	cancer	RNA-seq	bulk	C539.cancer	MSS	C539_A1_B1	10403360	Tumour		PASS				EPICC_C539_A1_B1_R1	EPICC	C539	A	1	B	1	R	1				EPICC_C539_A1_B1	cancer	RNA-seq	bulk	C539.cancer	MSS
			EPICC_C539_C1_B1_R1	EPICC	C539	C	1	B	1	R	1				EPICC_C539_C1_B1	cancer	RNA-seq	bulk	C539.cancer	MSS	C539_C1_B1	1989959	Tumour		FAIL				EPICC_C539_C1_B1_R1	EPICC	C539	C	1	B	1	R	1				EPICC_C539_C1_B1	cancer	RNA-seq	bulk	C539.cancer	MSS
			EPICC_C539_C1_G7_R1	EPICC	C539	C	1	G	7	R	1				EPICC_C539_C1_G7	cancer	RNA-seq	gland	C539.cancer	MSS	C539_C1_G7	27843706	Tumour	0.282282	PASS				EPICC_C539_C1_G7_R1	EPICC	C539	C	1	G	7	R	1				EPICC_C539_C1_G7	cancer	RNA-seq	gland	C539.cancer	MSS
			EPICC_C539_D1_B1_R1	EPICC	C539	D	1	B	1	R	1				EPICC_C539_D1_B1	cancer	RNA-seq	bulk	C539.cancer	MSS	C539_D1_B1	3060167	Tumour		FAIL				EPICC_C539_D1_B1_R1	EPICC	C539	D	1	B	1	R	1				EPICC_C539_D1_B1	cancer	RNA-seq	bulk	C539.cancer	MSS
			EPICC_C539_D1_G5_R1	EPICC	C539	D	1	G	5	R	1				EPICC_C539_D1_G5	cancer	RNA-seq	gland	C539.cancer	MSS	C539_D1_G5	3270369	Tumour	0.533534	FAIL				EPICC_C539_D1_G5_R1	EPICC	C539	D	1	G	5	R	1				EPICC_C539_D1_G5	cancer	RNA-seq	gland	C539.cancer	MSS
			EPICC_C539_E1_B1_R1	EPICC	C539	E	1	B	1	R	1				EPICC_C539_E1_B1	normal	RNA-seq	bulk	C539.normal		C539_E1_B1	14345355	Normal		PASS				EPICC_C539_E1_B1_R1	EPICC	C539	E	1	B	1	R	1				EPICC_C539_E1_B1	normal	RNA-seq	bulk	C539.normal
			EPICC_C542_A1_G10_R1	EPICC	C542	A	1	G	10	R	1				EPICC_C542_A1_G10	cancer	RNA-seq	gland	C542.cancer	MSS	C542_A1_G10	4314388	Tumour		FAIL				EPICC_C542_A1_G10_R1	EPICC	C542	A	1	G	10	R	1				EPICC_C542_A1_G10	cancer	RNA-seq	gland	C542.cancer	MSS
			EPICC_C542_A1_G7_R1	EPICC	C542	A	1	G	7	R	1				EPICC_C542_A1_G7	cancer	RNA-seq	gland	C542.cancer	MSS	C542_A1_G7	5280420	Tumour	0.764765	PASS				EPICC_C542_A1_G7_R1	EPICC	C542	A	1	G	7	R	1				EPICC_C542_A1_G7	cancer	RNA-seq	gland	C542.cancer	MSS
			EPICC_C542_A1_G8_R1	EPICC	C542	A	1	G	8	R	1				EPICC_C542_A1_G8	cancer	RNA-seq	gland	C542.cancer	MSS	C542_A1_G8	30178886	Tumour	0.738739	PASS				EPICC_C542_A1_G8_R1	EPICC	C542	A	1	G	8	R	1				EPICC_C542_A1_G8	cancer	RNA-seq	gland	C542.cancer	MSS
			EPICC_C542_B1_G1_R1	EPICC	C542	B	1	G	1	R	1				EPICC_C542_B1_G1	cancer	RNA-seq	gland	C542.cancer	MSS	C542_B1_G1	11517728	Tumour	0.272272	PASS				EPICC_C542_B1_G1_R1	EPICC	C542	B	1	G	1	R	1				EPICC_C542_B1_G1	cancer	RNA-seq	gland	C542.cancer	MSS
			EPICC_C542_B1_G10_R1	EPICC	C542	B	1	G	10	R	1				EPICC_C542_B1_G10	cancer	RNA-seq	gland	C542.cancer	MSS	C542_B1_G10	9074512	Tumour	0.0730731	FAIL				EPICC_C542_B1_G10_R1	EPICC	C542	B	1	G	10	R	1				EPICC_C542_B1_G10	cancer	RNA-seq	gland	C542.cancer	MSS
			EPICC_C542_B1_G3_R1	EPICC	C542	B	1	G	3	R	1				EPICC_C542_B1_G3	cancer	RNA-seq	gland	C542.cancer	MSS	C542_B1_G3	10018978	Tumour		PASS				EPICC_C542_B1_G3_R1	EPICC	C542	B	1	G	3	R	1				EPICC_C542_B1_G3	cancer	RNA-seq	gland	C542.cancer	MSS
			EPICC_C542_B1_G4_R1	EPICC	C542	B	1	G	4	R	1				EPICC_C542_B1_G4	cancer	RNA-seq	gland	C542.cancer	MSS	C542_B1_G4	1646002	Tumour	0.0580581	FAIL				EPICC_C542_B1_G4_R1	EPICC	C542	B	1	G	4	R	1				EPICC_C542_B1_G4	cancer	RNA-seq	gland	C542.cancer	MSS
			EPICC_C542_B1_G9_R1	EPICC	C542	B	1	G	9	R	1				EPICC_C542_B1_G9	cancer	RNA-seq	gland	C542.cancer	MSS	C542_B1_G9	4695355	Tumour		FAIL				EPICC_C542_B1_G9_R1	EPICC	C542	B	1	G	9	R	1				EPICC_C542_B1_G9	cancer	RNA-seq	gland	C542.cancer	MSS
			EPICC_C542_C1_G1_R1	EPICC	C542	C	1	G	1	R	1				EPICC_C542_C1_G1	cancer	RNA-seq	gland	C542.cancer	MSS	C542_C1_G1	73724682	Tumour	0.922923	PASS				EPICC_C542_C1_G1_R1	EPICC	C542	C	1	G	1	R	1				EPICC_C542_C1_G1	cancer	RNA-seq	gland	C542.cancer	MSS
			EPICC_C542_C1_G10_R1	EPICC	C542	C	1	G	10	R	1				EPICC_C542_C1_G10	cancer	RNA-seq	gland	C542.cancer	MSS	C542_C1_G10	14169047	Tumour	0.446446	PASS				EPICC_C542_C1_G10_R1	EPICC	C542	C	1	G	10	R	1				EPICC_C542_C1_G10	cancer	RNA-seq	gland	C542.cancer	MSS
			EPICC_C542_C1_G2_R1	EPICC	C542	C	1	G	2	R	1				EPICC_C542_C1_G2	cancer	RNA-seq	gland	C542.cancer	MSS	C542_C1_G2	67014717	Tumour	0.901902	PASS				EPICC_C542_C1_G2_R1	EPICC	C542	C	1	G	2	R	1				EPICC_C542_C1_G2	cancer	RNA-seq	gland	C542.cancer	MSS
			EPICC_C542_C1_G3_R1	EPICC	C542	C	1	G	3	R	1				EPICC_C542_C1_G3	cancer	RNA-seq	gland	C542.cancer	MSS	C542_C1_G3	21909559	Tumour	0.185185	PASS				EPICC_C542_C1_G3_R1	EPICC	C542	C	1	G	3	R	1				EPICC_C542_C1_G3	cancer	RNA-seq	gland	C542.cancer	MSS
			EPICC_C542_C1_G4_R1	EPICC	C542	C	1	G	4	R	1				EPICC_C542_C1_G4	cancer	RNA-seq	gland	C542.cancer	MSS	C542_C1_G4	148588569	Tumour	0.945946	PASS				EPICC_C542_C1_G4_R1	EPICC	C542	C	1	G	4	R	1				EPICC_C542_C1_G4	cancer	RNA-seq	gland	C542.cancer	MSS
			EPICC_C542_C1_G5_R1	EPICC	C542	C	1	G	5	R	1				EPICC_C542_C1_G5	cancer	RNA-seq	gland	C542.cancer	MSS	C542_C1_G5	40014897	Tumour	0.802803	PASS				EPICC_C542_C1_G5_R1	EPICC	C542	C	1	G	5	R	1				EPICC_C542_C1_G5	cancer	RNA-seq	gland	C542.cancer	MSS
			EPICC_C542_C1_G6_R1	EPICC	C542	C	1	G	6	R	1				EPICC_C542_C1_G6	cancer	RNA-seq	gland	C542.cancer	MSS	C542_C1_G6	35755682	Tumour	0.454454	PASS				EPICC_C542_C1_G6_R1	EPICC	C542	C	1	G	6	R	1				EPICC_C542_C1_G6	cancer	RNA-seq	gland	C542.cancer	MSS
			EPICC_C542_C1_G7_R1	EPICC	C542	C	1	G	7	R	1				EPICC_C542_C1_G7	cancer	RNA-seq	gland	C542.cancer	MSS	C542_C1_G7	19765596	Tumour	0.754755	PASS				EPICC_C542_C1_G7_R1	EPICC	C542	C	1	G	7	R	1				EPICC_C542_C1_G7	cancer	RNA-seq	gland	C542.cancer	MSS
			EPICC_C542_C1_G8_R1	EPICC	C542	C	1	G	8	R	1				EPICC_C542_C1_G8	cancer	RNA-seq	gland	C542.cancer	MSS	C542_C1_G8	14486289	Tumour	0.251251	PASS				EPICC_C542_C1_G8_R1	EPICC	C542	C	1	G	8	R	1				EPICC_C542_C1_G8	cancer	RNA-seq	gland	C542.cancer	MSS
			EPICC_C542_C1_G9_R1	EPICC	C542	C	1	G	9	R	1				EPICC_C542_C1_G9	cancer	RNA-seq	gland	C542.cancer	MSS	C542_C1_G9	5807033	Tumour	0.317317	PASS				EPICC_C542_C1_G9_R1	EPICC	C542	C	1	G	9	R	1				EPICC_C542_C1_G9	cancer	RNA-seq	gland	C542.cancer	MSS
			EPICC_C542_D1_G10_R1	EPICC	C542	D	1	G	10	R	1				EPICC_C542_D1_G10	cancer	RNA-seq	gland	C542.cancer	MSS	C542_D1_G10	28756753	Tumour	0.348348	PASS				EPICC_C542_D1_G10_R1	EPICC	C542	D	1	G	10	R	1				EPICC_C542_D1_G10	cancer	RNA-seq	gland	C542.cancer	MSS
			EPICC_C542_D1_G7_R1	EPICC	C542	D	1	G	7	R	1				EPICC_C542_D1_G7	cancer	RNA-seq	gland	C542.cancer	MSS	C542_D1_G7	127202660	Tumour	0.798799	PASS				EPICC_C542_D1_G7_R1	EPICC	C542	D	1	G	7	R	1				EPICC_C542_D1_G7	cancer	RNA-seq	gland	C542.cancer	MSS
			EPICC_C542_D1_G8_R1	EPICC	C542	D	1	G	8	R	1				EPICC_C542_D1_G8	cancer	RNA-seq	gland	C542.cancer	MSS	C542_D1_G8	13173792	Tumour	0.162162	PASS				EPICC_C542_D1_G8_R1	EPICC	C542	D	1	G	8	R	1				EPICC_C542_D1_G8	cancer	RNA-seq	gland	C542.cancer	MSS
			EPICC_C542_E1_B1_R1	EPICC	C542	E	1	B	1	R	1				EPICC_C542_E1_B1	normal	RNA-seq	bulk	C542.normal		C542_E1_B1	15427513	Normal		PASS				EPICC_C542_E1_B1_R1	EPICC	C542	E	1	B	1	R	1				EPICC_C542_E1_B1	normal	RNA-seq	bulk	C542.normal
			EPICC_C543_A1_B1_R1	EPICC	C543	A	1	B	1	R	1				EPICC_C543_A1_B1	cancer	RNA-seq	bulk	C543.cancer	MSS	C543_A1_B1	84028	Tumour		FAIL				EPICC_C543_A1_B1_R1	EPICC	C543	A	1	B	1	R	1				EPICC_C543_A1_B1	cancer	RNA-seq	bulk	C543.cancer	MSS
			EPICC_C543_A1_G1_R1	EPICC	C543	A	1	G	1	R	1				EPICC_C543_A1_G1	cancer	RNA-seq	gland	C543.cancer	MSS	C543_A1_G1	15357948	Tumour	0.720721	PASS				EPICC_C543_A1_G1_R1	EPICC	C543	A	1	G	1	R	1				EPICC_C543_A1_G1	cancer	RNA-seq	gland	C543.cancer	MSS
			EPICC_C543_A1_G10_R1	EPICC	C543	A	1	G	10	R	1				EPICC_C543_A1_G10	cancer	RNA-seq	gland	C543.cancer	MSS	C543_A1_G10	84349	Tumour	0.0920921	FAIL				EPICC_C543_A1_G10_R1	EPICC	C543	A	1	G	10	R	1				EPICC_C543_A1_G10	cancer	RNA-seq	gland	C543.cancer	MSS
			EPICC_C543_A1_G4_R1	EPICC	C543	A	1	G	4	R	1				EPICC_C543_A1_G4	cancer	RNA-seq	gland	C543.cancer	MSS	C543_A1_G4	8486324	Tumour	0.205205	PASS				EPICC_C543_A1_G4_R1	EPICC	C543	A	1	G	4	R	1				EPICC_C543_A1_G4	cancer	RNA-seq	gland	C543.cancer	MSS
			EPICC_C543_A1_G5_R1	EPICC	C543	A	1	G	5	R	1				EPICC_C543_A1_G5	cancer	RNA-seq	gland	C543.cancer	MSS	C543_A1_G5	2246932	Tumour	0.583584	FAIL				EPICC_C543_A1_G5_R1	EPICC	C543	A	1	G	5	R	1				EPICC_C543_A1_G5	cancer	RNA-seq	gland	C543.cancer	MSS
			EPICC_C543_A1_G8_R1	EPICC	C543	A	1	G	8	R	1				EPICC_C543_A1_G8	cancer	RNA-seq	gland	C543.cancer	MSS	C543_A1_G8	223525	Tumour	0.604605	FAIL				EPICC_C543_A1_G8_R1	EPICC	C543	A	1	G	8	R	1				EPICC_C543_A1_G8	cancer	RNA-seq	gland	C543.cancer	MSS
			EPICC_C543_A1_G9_R1	EPICC	C543	A	1	G	9	R	1				EPICC_C543_A1_G9	cancer	RNA-seq	gland	C543.cancer	MSS	C543_A1_G9	56048	Tumour	0.173173	FAIL				EPICC_C543_A1_G9_R1	EPICC	C543	A	1	G	9	R	1				EPICC_C543_A1_G9	cancer	RNA-seq	gland	C543.cancer	MSS
			EPICC_C543_B1_G10_R1	EPICC	C543	B	1	G	10	R	1				EPICC_C543_B1_G10	cancer	RNA-seq	gland	C543.cancer	MSS	C543_B1_G10	131336442	Tumour	0.861862	PASS				EPICC_C543_B1_G10_R1	EPICC	C543	B	1	G	10	R	1				EPICC_C543_B1_G10	cancer	RNA-seq	gland	C543.cancer	MSS
			EPICC_C543_B1_G2_R1	EPICC	C543	B	1	G	2	R	1				EPICC_C543_B1_G2	cancer	RNA-seq	gland	C543.cancer	MSS	C543_B1_G2	31722744	Tumour	0.948949	PASS				EPICC_C543_B1_G2_R1	EPICC	C543	B	1	G	2	R	1				EPICC_C543_B1_G2	cancer	RNA-seq	gland	C543.cancer	MSS
			EPICC_C543_B1_G4_R1	EPICC	C543	B	1	G	4	R	1				EPICC_C543_B1_G4	cancer	RNA-seq	gland	C543.cancer	MSS	C543_B1_G4	42592832	Tumour		PASS				EPICC_C543_B1_G4_R1	EPICC	C543	B	1	G	4	R	1				EPICC_C543_B1_G4	cancer	RNA-seq	gland	C543.cancer	MSS
			EPICC_C543_B1_G8_R1	EPICC	C543	B	1	G	8	R	1				EPICC_C543_B1_G8	cancer	RNA-seq	gland	C543.cancer	MSS	C543_B1_G8	26777130	Tumour	0.868869	PASS				EPICC_C543_B1_G8_R1	EPICC	C543	B	1	G	8	R	1				EPICC_C543_B1_G8	cancer	RNA-seq	gland	C543.cancer	MSS
			EPICC_C543_B1_G9_R1	EPICC	C543	B	1	G	9	R	1				EPICC_C543_B1_G9	cancer	RNA-seq	gland	C543.cancer	MSS	C543_B1_G9	23739386	Tumour	0.845846	PASS				EPICC_C543_B1_G9_R1	EPICC	C543	B	1	G	9	R	1				EPICC_C543_B1_G9	cancer	RNA-seq	gland	C543.cancer	MSS
			EPICC_C543_C1_B1_R1	EPICC	C543	C	1	B	1	R	1				EPICC_C543_C1_B1	cancer	RNA-seq	bulk	C543.cancer	MSS	C543_C1_B1	2748927	Tumour		FAIL				EPICC_C543_C1_B1_R1	EPICC	C543	C	1	B	1	R	1				EPICC_C543_C1_B1	cancer	RNA-seq	bulk	C543.cancer	MSS
			EPICC_C543_C1_G3_R1	EPICC	C543	C	1	G	3	R	1				EPICC_C543_C1_G3	cancer	RNA-seq	gland	C543.cancer	MSS	C543_C1_G3	146350	Tumour	0.037037	FAIL				EPICC_C543_C1_G3_R1	EPICC	C543	C	1	G	3	R	1				EPICC_C543_C1_G3	cancer	RNA-seq	gland	C543.cancer	MSS
			EPICC_C543_C1_G5_R1	EPICC	C543	C	1	G	5	R	1				EPICC_C543_C1_G5	cancer	RNA-seq	gland	C543.cancer	MSS	C543_C1_G5	227276	Tumour		FAIL				EPICC_C543_C1_G5_R1	EPICC	C543	C	1	G	5	R	1				EPICC_C543_C1_G5	cancer	RNA-seq	gland	C543.cancer	MSS
			EPICC_C543_C1_G6_R1	EPICC	C543	C	1	G	6	R	1				EPICC_C543_C1_G6	cancer	RNA-seq	gland	C543.cancer	MSS	C543_C1_G6	213460	Tumour	0.0580581	FAIL				EPICC_C543_C1_G6_R1	EPICC	C543	C	1	G	6	R	1				EPICC_C543_C1_G6	cancer	RNA-seq	gland	C543.cancer	MSS
			EPICC_C543_C1_G8_R1	EPICC	C543	C	1	G	8	R	1				EPICC_C543_C1_G8	cancer	RNA-seq	gland	C543.cancer	MSS	C543_C1_G8	986096	Tumour	0.108108	FAIL				EPICC_C543_C1_G8_R1	EPICC	C543	C	1	G	8	R	1				EPICC_C543_C1_G8	cancer	RNA-seq	gland	C543.cancer	MSS
			EPICC_C543_C1_G9_R1	EPICC	C543	C	1	G	9	R	1				EPICC_C543_C1_G9	cancer	RNA-seq	gland	C543.cancer	MSS	C543_C1_G9	10355570	Tumour		PASS				EPICC_C543_C1_G9_R1	EPICC	C543	C	1	G	9	R	1				EPICC_C543_C1_G9	cancer	RNA-seq	gland	C543.cancer	MSS
			EPICC_C543_D1_B1_R1	EPICC	C543	D	1	B	1	R	1				EPICC_C543_D1_B1	cancer	RNA-seq	bulk	C543.cancer	MSS	C543_D1_B1	14704984	Tumour		PASS				EPICC_C543_D1_B1_R1	EPICC	C543	D	1	B	1	R	1				EPICC_C543_D1_B1	cancer	RNA-seq	bulk	C543.cancer	MSS
			EPICC_C543_D1_G4_R1	EPICC	C543	D	1	G	4	R	1				EPICC_C543_D1_G4	cancer	RNA-seq	gland	C543.cancer	MSS	C543_D1_G4	26525110	Tumour		PASS				EPICC_C543_D1_G4_R1	EPICC	C543	D	1	G	4	R	1				EPICC_C543_D1_G4	cancer	RNA-seq	gland	C543.cancer	MSS
			EPICC_C543_D1_G5_R1	EPICC	C543	D	1	G	5	R	1				EPICC_C543_D1_G5	cancer	RNA-seq	gland	C543.cancer	MSS	C543_D1_G5	17291591	Tumour		PASS				EPICC_C543_D1_G5_R1	EPICC	C543	D	1	G	5	R	1				EPICC_C543_D1_G5	cancer	RNA-seq	gland	C543.cancer	MSS
			EPICC_C543_D1_G9_R1	EPICC	C543	D	1	G	9	R	1				EPICC_C543_D1_G9	cancer	RNA-seq	gland	C543.cancer	MSS	C543_D1_G9	971709	Tumour	0.0990991	FAIL				EPICC_C543_D1_G9_R1	EPICC	C543	D	1	G	9	R	1				EPICC_C543_D1_G9	cancer	RNA-seq	gland	C543.cancer	MSS
			EPICC_C543_E1_B3_R1	EPICC	C543	E	1	B	3	R	1				EPICC_C543_E1_B3	normal	RNA-seq	bulk	C543.normal		C543_E1_B3	3411075	Normal		FAIL				EPICC_C543_E1_B3_R1	EPICC	C543	E	1	B	3	R	1				EPICC_C543_E1_B3	normal	RNA-seq	bulk	C543.normal
			EPICC_C544_A1_B1_R1	EPICC	C544	A	1	B	1	R	1				EPICC_C544_A1_B1	cancer	RNA-seq	bulk	C544.cancer	MSS	C544_A1_B1	5556062	Tumour		PASS				EPICC_C544_A1_B1_R1	EPICC	C544	A	1	B	1	R	1				EPICC_C544_A1_B1	cancer	RNA-seq	bulk	C544.cancer	MSS
			EPICC_C544_A1_G1_R1	EPICC	C544	A	1	G	1	R	1				EPICC_C544_A1_G1	cancer	RNA-seq	gland	C544.cancer	MSS	C544_A1_G1	40227743	Tumour	0.8999	PASS				EPICC_C544_A1_G1_R1	EPICC	C544	A	1	G	1	R	1				EPICC_C544_A1_G1	cancer	RNA-seq	gland	C544.cancer	MSS
			EPICC_C544_A1_G10_R1	EPICC	C544	A	1	G	10	R	1				EPICC_C544_A1_G10	cancer	RNA-seq	gland	C544.cancer	MSS	C544_A1_G10	21346951	Tumour	0.794795	PASS				EPICC_C544_A1_G10_R1	EPICC	C544	A	1	G	10	R	1				EPICC_C544_A1_G10	cancer	RNA-seq	gland	C544.cancer	MSS
			EPICC_C544_A1_G2_R1	EPICC	C544	A	1	G	2	R	1				EPICC_C544_A1_G2	cancer	RNA-seq	gland	C544.cancer	MSS	C544_A1_G2	14759820	Tumour		PASS				EPICC_C544_A1_G2_R1	EPICC	C544	A	1	G	2	R	1				EPICC_C544_A1_G2	cancer	RNA-seq	gland	C544.cancer	MSS
			EPICC_C544_A1_G3_R1	EPICC	C544	A	1	G	3	R	1				EPICC_C544_A1_G3	cancer	RNA-seq	gland	C544.cancer	MSS	C544_A1_G3	21568784	Tumour	0.126126	PASS				EPICC_C544_A1_G3_R1	EPICC	C544	A	1	G	3	R	1				EPICC_C544_A1_G3	cancer	RNA-seq	gland	C544.cancer	MSS
			EPICC_C544_A1_G4_R1	EPICC	C544	A	1	G	4	R	1				EPICC_C544_A1_G4	cancer	RNA-seq	gland	C544.cancer	MSS	C544_A1_G4	44007906	Tumour	0.890891	PASS				EPICC_C544_A1_G4_R1	EPICC	C544	A	1	G	4	R	1				EPICC_C544_A1_G4	cancer	RNA-seq	gland	C544.cancer	MSS
			EPICC_C544_A1_G5_R1	EPICC	C544	A	1	G	5	R	1				EPICC_C544_A1_G5	cancer	RNA-seq	gland	C544.cancer	MSS	C544_A1_G5	26921722	Tumour	0.892893	PASS				EPICC_C544_A1_G5_R1	EPICC	C544	A	1	G	5	R	1				EPICC_C544_A1_G5	cancer	RNA-seq	gland	C544.cancer	MSS
			EPICC_C544_A1_G7_R1	EPICC	C544	A	1	G	7	R	1				EPICC_C544_A1_G7	cancer	RNA-seq	gland	C544.cancer	MSS	C544_A1_G7	18243694	Tumour		PASS				EPICC_C544_A1_G7_R1	EPICC	C544	A	1	G	7	R	1				EPICC_C544_A1_G7	cancer	RNA-seq	gland	C544.cancer	MSS
			EPICC_C544_A1_G8_R1	EPICC	C544	A	1	G	8	R	1				EPICC_C544_A1_G8	cancer	RNA-seq	gland	C544.cancer	MSS	C544_A1_G8	20915502	Tumour	0.758759	PASS				EPICC_C544_A1_G8_R1	EPICC	C544	A	1	G	8	R	1				EPICC_C544_A1_G8	cancer	RNA-seq	gland	C544.cancer	MSS
			EPICC_C544_A1_G9_R1	EPICC	C544	A	1	G	9	R	1				EPICC_C544_A1_G9	cancer	RNA-seq	gland	C544.cancer	MSS	C544_A1_G9	3180211	Tumour	0.670671	FAIL				EPICC_C544_A1_G9_R1	EPICC	C544	A	1	G	9	R	1				EPICC_C544_A1_G9	cancer	RNA-seq	gland	C544.cancer	MSS
			EPICC_C544_B1_B1_R1	EPICC	C544	B	1	B	1	R	1				EPICC_C544_B1_B1	cancer	RNA-seq	bulk	C544.cancer	MSS	C544_B1_B1	21506737	Tumour		PASS				EPICC_C544_B1_B1_R1	EPICC	C544	B	1	B	1	R	1				EPICC_C544_B1_B1	cancer	RNA-seq	bulk	C544.cancer	MSS
			EPICC_C544_B1_G1_R1	EPICC	C544	B	1	G	1	R	1				EPICC_C544_B1_G1	cancer	RNA-seq	gland	C544.cancer	MSS	C544_B1_G1	5316410	Tumour	0.0650651	FAIL				EPICC_C544_B1_G1_R1	EPICC	C544	B	1	G	1	R	1				EPICC_C544_B1_G1	cancer	RNA-seq	gland	C544.cancer	MSS
			EPICC_C544_B1_G8_R1	EPICC	C544	B	1	G	8	R	1				EPICC_C544_B1_G8	cancer	RNA-seq	gland	C544.cancer	MSS	C544_B1_G8	6566114	Tumour		PASS				EPICC_C544_B1_G8_R1	EPICC	C544	B	1	G	8	R	1				EPICC_C544_B1_G8	cancer	RNA-seq	gland	C544.cancer	MSS
			EPICC_C544_B1_G9_R1	EPICC	C544	B	1	G	9	R	1				EPICC_C544_B1_G9	cancer	RNA-seq	gland	C544.cancer	MSS	C544_B1_G9	5452552	Tumour	0.037037	FAIL				EPICC_C544_B1_G9_R1	EPICC	C544	B	1	G	9	R	1				EPICC_C544_B1_G9	cancer	RNA-seq	gland	C544.cancer	MSS
			EPICC_C544_C1_G10_R1	EPICC	C544	C	1	G	10	R	1				EPICC_C544_C1_G10	cancer	RNA-seq	gland	C544.cancer	MSS	C544_C1_G10	49442997	Tumour	0.878879	PASS				EPICC_C544_C1_G10_R1	EPICC	C544	C	1	G	10	R	1				EPICC_C544_C1_G10	cancer	RNA-seq	gland	C544.cancer	MSS
			EPICC_C544_C1_G3_R1	EPICC	C544	C	1	G	3	R	1				EPICC_C544_C1_G3	cancer	RNA-seq	gland	C544.cancer	MSS	C544_C1_G3	16125478	Tumour	0.152152	PASS				EPICC_C544_C1_G3_R1	EPICC	C544	C	1	G	3	R	1				EPICC_C544_C1_G3	cancer	RNA-seq	gland	C544.cancer	MSS
			EPICC_C544_C1_G4_R1	EPICC	C544	C	1	G	4	R	1				EPICC_C544_C1_G4	cancer	RNA-seq	gland	C544.cancer	MSS	C544_C1_G4	23285719	Tumour	0.377377	PASS				EPICC_C544_C1_G4_R1	EPICC	C544	C	1	G	4	R	1				EPICC_C544_C1_G4	cancer	RNA-seq	gland	C544.cancer	MSS
			EPICC_C544_C1_G5_R1	EPICC	C544	C	1	G	5	R	1				EPICC_C544_C1_G5	cancer	RNA-seq	gland	C544.cancer	MSS	C544_C1_G5	22356269	Tumour	0.245245	PASS				EPICC_C544_C1_G5_R1	EPICC	C544	C	1	G	5	R	1				EPICC_C544_C1_G5	cancer	RNA-seq	gland	C544.cancer	MSS
			EPICC_C544_C1_G6_R1	EPICC	C544	C	1	G	6	R	1				EPICC_C544_C1_G6	cancer	RNA-seq	gland	C544.cancer	MSS	C544_C1_G6	14405347	Tumour	0.157157	PASS				EPICC_C544_C1_G6_R1	EPICC	C544	C	1	G	6	R	1				EPICC_C544_C1_G6	cancer	RNA-seq	gland	C544.cancer	MSS
			EPICC_C544_C1_G7_R1	EPICC	C544	C	1	G	7	R	1				EPICC_C544_C1_G7	cancer	RNA-seq	gland	C544.cancer	MSS	C544_C1_G7	19473695	Tumour		PASS				EPICC_C544_C1_G7_R1	EPICC	C544	C	1	G	7	R	1				EPICC_C544_C1_G7	cancer	RNA-seq	gland	C544.cancer	MSS
			EPICC_C544_C1_G8_R1	EPICC	C544	C	1	G	8	R	1				EPICC_C544_C1_G8	cancer	RNA-seq	gland	C544.cancer	MSS	C544_C1_G8	49819351	Tumour	0.152152	PASS				EPICC_C544_C1_G8_R1	EPICC	C544	C	1	G	8	R	1				EPICC_C544_C1_G8	cancer	RNA-seq	gland	C544.cancer	MSS
			EPICC_C544_C1_G9_R1	EPICC	C544	C	1	G	9	R	1				EPICC_C544_C1_G9	cancer	RNA-seq	gland	C544.cancer	MSS	C544_C1_G9	952013	Tumour		FAIL				EPICC_C544_C1_G9_R1	EPICC	C544	C	1	G	9	R	1				EPICC_C544_C1_G9	cancer	RNA-seq	gland	C544.cancer	MSS
			EPICC_C544_D1_B1_R1	EPICC	C544	D	1	B	1	R	1				EPICC_C544_D1_B1	cancer	RNA-seq	bulk	C544.cancer	MSS	C544_D1_B1	7129976	Tumour		PASS				EPICC_C544_D1_B1_R1	EPICC	C544	D	1	B	1	R	1				EPICC_C544_D1_B1	cancer	RNA-seq	bulk	C544.cancer	MSS
			EPICC_C544_D1_G1_R1	EPICC	C544	D	1	G	1	R	1				EPICC_C544_D1_G1	cancer	RNA-seq	gland	C544.cancer	MSS	C544_D1_G1	1420259	Tumour		FAIL				EPICC_C544_D1_G1_R1	EPICC	C544	D	1	G	1	R	1				EPICC_C544_D1_G1	cancer	RNA-seq	gland	C544.cancer	MSS
			EPICC_C544_D1_G10_R1	EPICC	C544	D	1	G	10	R	1				EPICC_C544_D1_G10	cancer	RNA-seq	gland	C544.cancer	MSS	C544_D1_G10	21929	Tumour		FAIL				EPICC_C544_D1_G10_R1	EPICC	C544	D	1	G	10	R	1				EPICC_C544_D1_G10	cancer	RNA-seq	gland	C544.cancer	MSS
			EPICC_C544_D1_G5_R1	EPICC	C544	D	1	G	5	R	1				EPICC_C544_D1_G5	cancer	RNA-seq	gland	C544.cancer	MSS	C544_D1_G5	7444719	Tumour	0.186186	PASS				EPICC_C544_D1_G5_R1	EPICC	C544	D	1	G	5	R	1				EPICC_C544_D1_G5	cancer	RNA-seq	gland	C544.cancer	MSS
			EPICC_C544_D1_G6_R1	EPICC	C544	D	1	G	6	R	1				EPICC_C544_D1_G6	cancer	RNA-seq	gland	C544.cancer	MSS	C544_D1_G6	5432861	Tumour		PASS				EPICC_C544_D1_G6_R1	EPICC	C544	D	1	G	6	R	1				EPICC_C544_D1_G6	cancer	RNA-seq	gland	C544.cancer	MSS
			EPICC_C544_D1_G7_R1	EPICC	C544	D	1	G	7	R	1				EPICC_C544_D1_G7	cancer	RNA-seq	gland	C544.cancer	MSS	C544_D1_G7	10164340	Tumour		PASS				EPICC_C544_D1_G7_R1	EPICC	C544	D	1	G	7	R	1				EPICC_C544_D1_G7	cancer	RNA-seq	gland	C544.cancer	MSS
			EPICC_C544_D1_G8_R1	EPICC	C544	D	1	G	8	R	1				EPICC_C544_D1_G8	cancer	RNA-seq	gland	C544.cancer	MSS	C544_D1_G8	29071481	Tumour	0.328328	PASS				EPICC_C544_D1_G8_R1	EPICC	C544	D	1	G	8	R	1				EPICC_C544_D1_G8	cancer	RNA-seq	gland	C544.cancer	MSS
			EPICC_C544_D1_G9_R1	EPICC	C544	D	1	G	9	R	1				EPICC_C544_D1_G9	cancer	RNA-seq	gland	C544.cancer	MSS	C544_D1_G9	21460733	Tumour		PASS				EPICC_C544_D1_G9_R1	EPICC	C544	D	1	G	9	R	1				EPICC_C544_D1_G9	cancer	RNA-seq	gland	C544.cancer	MSS
			EPICC_C544_E1_B1_R1	EPICC	C544	E	1	B	1	R	1				EPICC_C544_E1_B1	normal	RNA-seq	bulk	C544.normal		C544_E1_B1	46359698	Normal		PASS				EPICC_C544_E1_B1_R1	EPICC	C544	E	1	B	1	R	1				EPICC_C544_E1_B1	normal	RNA-seq	bulk	C544.normal
			EPICC_C547_A1_G6_R1	EPICC	C547	A	1	G	6	R	1				EPICC_C547_A1_G6	cancer	RNA-seq	gland	C547.cancer	MSS	C547_A1_G6	894936	Tumour		FAIL				EPICC_C547_A1_G6_R1	EPICC	C547	A	1	G	6	R	1				EPICC_C547_A1_G6	cancer	RNA-seq	gland	C547.cancer	MSS
			EPICC_C547_B1_G7_R1	EPICC	C547	B	1	G	7	R	1				EPICC_C547_B1_G7	cancer	RNA-seq	gland	C547.cancer	MSS	C547_B1_G7	16535254	Tumour		PASS				EPICC_C547_B1_G7_R1	EPICC	C547	B	1	G	7	R	1				EPICC_C547_B1_G7	cancer	RNA-seq	gland	C547.cancer	MSS
			EPICC_C547_B1_G8_R1	EPICC	C547	B	1	G	8	R	1				EPICC_C547_B1_G8	cancer	RNA-seq	gland	C547.cancer	MSS	C547_B1_G8	408700	Tumour		FAIL				EPICC_C547_B1_G8_R1	EPICC	C547	B	1	G	8	R	1				EPICC_C547_B1_G8	cancer	RNA-seq	gland	C547.cancer	MSS
			EPICC_C547_B1_G9_R1	EPICC	C547	B	1	G	9	R	1				EPICC_C547_B1_G9	cancer	RNA-seq	gland	C547.cancer	MSS	C547_B1_G9	2764732	Tumour		FAIL				EPICC_C547_B1_G9_R1	EPICC	C547	B	1	G	9	R	1				EPICC_C547_B1_G9	cancer	RNA-seq	gland	C547.cancer	MSS
			EPICC_C547_C1_G6_R1	EPICC	C547	C	1	G	6	R	1				EPICC_C547_C1_G6	cancer	RNA-seq	gland	C547.cancer	MSS	C547_C1_G6	1448098	Tumour		FAIL				EPICC_C547_C1_G6_R1	EPICC	C547	C	1	G	6	R	1				EPICC_C547_C1_G6	cancer	RNA-seq	gland	C547.cancer	MSS
			EPICC_C547_C1_G7_R1	EPICC	C547	C	1	G	7	R	1				EPICC_C547_C1_G7	cancer	RNA-seq	gland	C547.cancer	MSS	C547_C1_G7	1135604	Tumour	0.0415415	FAIL				EPICC_C547_C1_G7_R1	EPICC	C547	C	1	G	7	R	1				EPICC_C547_C1_G7	cancer	RNA-seq	gland	C547.cancer	MSS
			EPICC_C547_C1_G8_R1	EPICC	C547	C	1	G	8	R	1				EPICC_C547_C1_G8	cancer	RNA-seq	gland	C547.cancer	MSS	C547_C1_G8	23522004	Tumour		PASS				EPICC_C547_C1_G8_R1	EPICC	C547	C	1	G	8	R	1				EPICC_C547_C1_G8	cancer	RNA-seq	gland	C547.cancer	MSS
			EPICC_C547_C1_G9_R1	EPICC	C547	C	1	G	9	R	1				EPICC_C547_C1_G9	cancer	RNA-seq	gland	C547.cancer	MSS	C547_C1_G9	18398822	Tumour		PASS				EPICC_C547_C1_G9_R1	EPICC	C547	C	1	G	9	R	1				EPICC_C547_C1_G9	cancer	RNA-seq	gland	C547.cancer	MSS
			EPICC_C547_D1_G2_R1	EPICC	C547	D	1	G	2	R	1				EPICC_C547_D1_G2	cancer	RNA-seq	gland	C547.cancer	MSS	C547_D1_G2	394578	Tumour		FAIL				EPICC_C547_D1_G2_R1	EPICC	C547	D	1	G	2	R	1				EPICC_C547_D1_G2	cancer	RNA-seq	gland	C547.cancer	MSS
			EPICC_C547_D1_G9_R1	EPICC	C547	D	1	G	9	R	1				EPICC_C547_D1_G9	cancer	RNA-seq	gland	C547.cancer	MSS	C547_D1_G9	452615	Tumour	0.025025	FAIL				EPICC_C547_D1_G9_R1	EPICC	C547	D	1	G	9	R	1				EPICC_C547_D1_G9	cancer	RNA-seq	gland	C547.cancer	MSS
			EPICC_C548_B1_G2_R1	EPICC	C548	B	1	G	2	R	1				EPICC_C548_B1_G2	cancer	RNA-seq	gland	C548.cancer	MSI	C548_B1_G2	2887575	Tumour	0.743744	FAIL				EPICC_C548_B1_G2_R1	EPICC	C548	B	1	G	2	R	1				EPICC_C548_B1_G2	cancer	RNA-seq	gland	C548.cancer	MSI
			EPICC_C548_B1_G3_R1	EPICC	C548	B	1	G	3	R	1				EPICC_C548_B1_G3	cancer	RNA-seq	gland	C548.cancer	MSI	C548_B1_G3	5827811	Tumour	0.472472	PASS				EPICC_C548_B1_G3_R1	EPICC	C548	B	1	G	3	R	1				EPICC_C548_B1_G3	cancer	RNA-seq	gland	C548.cancer	MSI
			EPICC_C548_C1_G3_R1	EPICC	C548	C	1	G	3	R	1				EPICC_C548_C1_G3	cancer	RNA-seq	gland	C548.cancer	MSI	C548_C1_G3	88074396	Tumour	0.916917	PASS				EPICC_C548_C1_G3_R1	EPICC	C548	C	1	G	3	R	1				EPICC_C548_C1_G3	cancer	RNA-seq	gland	C548.cancer	MSI
			EPICC_C548_D1_G3_R1	EPICC	C548	D	1	G	3	R	1				EPICC_C548_D1_G3	cancer	RNA-seq	gland	C548.cancer	MSI	C548_D1_G3	2835637	Tumour	0.815816	FAIL				EPICC_C548_D1_G3_R1	EPICC	C548	D	1	G	3	R	1				EPICC_C548_D1_G3	cancer	RNA-seq	gland	C548.cancer	MSI
			EPICC_C548_D1_G6_R1	EPICC	C548	D	1	G	6	R	1				EPICC_C548_D1_G6	cancer	RNA-seq	gland	C548.cancer	MSI	C548_D1_G6	47903906	Tumour	0.733734	PASS				EPICC_C548_D1_G6_R1	EPICC	C548	D	1	G	6	R	1				EPICC_C548_D1_G6	cancer	RNA-seq	gland	C548.cancer	MSI
			EPICC_C548_D1_G8_R1	EPICC	C548	D	1	G	8	R	1				EPICC_C548_D1_G8	cancer	RNA-seq	gland	C548.cancer	MSI	C548_D1_G8	5560507	Tumour	0.818819	PASS				EPICC_C548_D1_G8_R1	EPICC	C548	D	1	G	8	R	1				EPICC_C548_D1_G8	cancer	RNA-seq	gland	C548.cancer	MSI
			EPICC_C549_A1_B1_R1	EPICC	C549	A	1	B	1	R	1				EPICC_C549_A1_B1	cancer	RNA-seq	bulk	C549.cancer	MSS	C549_A1_B1	3959622	Tumour		FAIL				EPICC_C549_A1_B1_R1	EPICC	C549	A	1	B	1	R	1				EPICC_C549_A1_B1	cancer	RNA-seq	bulk	C549.cancer	MSS
			EPICC_C549_A1_G1_R1	EPICC	C549	A	1	G	1	R	1				EPICC_C549_A1_G1	cancer	RNA-seq	gland	C549.cancer	MSS	C549_A1_G1	6097410	Tumour	0.033033	FAIL				EPICC_C549_A1_G1_R1	EPICC	C549	A	1	G	1	R	1				EPICC_C549_A1_G1	cancer	RNA-seq	gland	C549.cancer	MSS
			EPICC_C549_A1_G10_R1	EPICC	C549	A	1	G	10	R	1				EPICC_C549_A1_G10	cancer	RNA-seq	gland	C549.cancer	MSS	C549_A1_G10	1597241	Tumour		FAIL				EPICC_C549_A1_G10_R1	EPICC	C549	A	1	G	10	R	1				EPICC_C549_A1_G10	cancer	RNA-seq	gland	C549.cancer	MSS
			EPICC_C549_A1_G3_R1	EPICC	C549	A	1	G	3	R	1				EPICC_C549_A1_G3	cancer	RNA-seq	gland	C549.cancer	MSS	C549_A1_G3	9758235	Tumour	0.042042	FAIL				EPICC_C549_A1_G3_R1	EPICC	C549	A	1	G	3	R	1				EPICC_C549_A1_G3	cancer	RNA-seq	gland	C549.cancer	MSS
			EPICC_C549_A1_G4_R1	EPICC	C549	A	1	G	4	R	1				EPICC_C549_A1_G4	cancer	RNA-seq	gland	C549.cancer	MSS	C549_A1_G4	28365631	Tumour	0.358358	PASS				EPICC_C549_A1_G4_R1	EPICC	C549	A	1	G	4	R	1				EPICC_C549_A1_G4	cancer	RNA-seq	gland	C549.cancer	MSS
			EPICC_C549_A1_G5_R1	EPICC	C549	A	1	G	5	R	1				EPICC_C549_A1_G5	cancer	RNA-seq	gland	C549.cancer	MSS	C549_A1_G5	10229963	Tumour	0.24024	PASS				EPICC_C549_A1_G5_R1	EPICC	C549	A	1	G	5	R	1				EPICC_C549_A1_G5	cancer	RNA-seq	gland	C549.cancer	MSS
			EPICC_C549_A1_G6_R1	EPICC	C549	A	1	G	6	R	1				EPICC_C549_A1_G6	cancer	RNA-seq	gland	C549.cancer	MSS	C549_A1_G6	6115281	Tumour		PASS				EPICC_C549_A1_G6_R1	EPICC	C549	A	1	G	6	R	1				EPICC_C549_A1_G6	cancer	RNA-seq	gland	C549.cancer	MSS
			EPICC_C549_A1_G7_R1	EPICC	C549	A	1	G	7	R	1				EPICC_C549_A1_G7	cancer	RNA-seq	gland	C549.cancer	MSS	C549_A1_G7	5571726	Tumour		PASS				EPICC_C549_A1_G7_R1	EPICC	C549	A	1	G	7	R	1				EPICC_C549_A1_G7	cancer	RNA-seq	gland	C549.cancer	MSS
			EPICC_C549_A1_G8_R1	EPICC	C549	A	1	G	8	R	1				EPICC_C549_A1_G8	cancer	RNA-seq	gland	C549.cancer	MSS	C549_A1_G8	5798655	Tumour	0.0970971	FAIL				EPICC_C549_A1_G8_R1	EPICC	C549	A	1	G	8	R	1				EPICC_C549_A1_G8	cancer	RNA-seq	gland	C549.cancer	MSS
			EPICC_C549_A1_G9_R1	EPICC	C549	A	1	G	9	R	1				EPICC_C549_A1_G9	cancer	RNA-seq	gland	C549.cancer	MSS	C549_A1_G9	4807055	Tumour	0.0700701	FAIL				EPICC_C549_A1_G9_R1	EPICC	C549	A	1	G	9	R	1				EPICC_C549_A1_G9	cancer	RNA-seq	gland	C549.cancer	MSS
			EPICC_C549_B1_B1_R1	EPICC	C549	B	1	B	1	R	1				EPICC_C549_B1_B1	cancer	RNA-seq	bulk	C549.cancer	MSS	C549_B1_B1	8224413	Tumour		PASS				EPICC_C549_B1_B1_R1	EPICC	C549	B	1	B	1	R	1				EPICC_C549_B1_B1	cancer	RNA-seq	bulk	C549.cancer	MSS
			EPICC_C549_B1_G10_R1	EPICC	C549	B	1	G	10	R	1				EPICC_C549_B1_G10	cancer	RNA-seq	gland	C549.cancer	MSS	C549_B1_G10	2876826	Tumour		FAIL				EPICC_C549_B1_G10_R1	EPICC	C549	B	1	G	10	R	1				EPICC_C549_B1_G10	cancer	RNA-seq	gland	C549.cancer	MSS
			EPICC_C549_B1_G4_R1	EPICC	C549	B	1	G	4	R	1				EPICC_C549_B1_G4	cancer	RNA-seq	gland	C549.cancer	MSS	C549_B1_G4	1758043	Tumour	0.793794	FAIL				EPICC_C549_B1_G4_R1	EPICC	C549	B	1	G	4	R	1				EPICC_C549_B1_G4	cancer	RNA-seq	gland	C549.cancer	MSS
			EPICC_C549_B1_G5_R1	EPICC	C549	B	1	G	5	R	1				EPICC_C549_B1_G5	cancer	RNA-seq	gland	C549.cancer	MSS	C549_B1_G5	6653306	Tumour	0.86987	PASS				EPICC_C549_B1_G5_R1	EPICC	C549	B	1	G	5	R	1				EPICC_C549_B1_G5	cancer	RNA-seq	gland	C549.cancer	MSS
			EPICC_C549_B1_G7_R1	EPICC	C549	B	1	G	7	R	1				EPICC_C549_B1_G7	cancer	RNA-seq	gland	C549.cancer	MSS	C549_B1_G7	3437188	Tumour	0.928929	FAIL				EPICC_C549_B1_G7_R1	EPICC	C549	B	1	G	7	R	1				EPICC_C549_B1_G7	cancer	RNA-seq	gland	C549.cancer	MSS
			EPICC_C549_B1_G8_R1	EPICC	C549	B	1	G	8	R	1				EPICC_C549_B1_G8	cancer	RNA-seq	gland	C549.cancer	MSS	C549_B1_G8	2731470	Tumour	0.701702	FAIL				EPICC_C549_B1_G8_R1	EPICC	C549	B	1	G	8	R	1				EPICC_C549_B1_G8	cancer	RNA-seq	gland	C549.cancer	MSS
			EPICC_C549_B1_G9_R1	EPICC	C549	B	1	G	9	R	1				EPICC_C549_B1_G9	cancer	RNA-seq	gland	C549.cancer	MSS	C549_B1_G9	273746	Tumour		FAIL				EPICC_C549_B1_G9_R1	EPICC	C549	B	1	G	9	R	1				EPICC_C549_B1_G9	cancer	RNA-seq	gland	C549.cancer	MSS
			EPICC_C549_C1_G10_R1	EPICC	C549	C	1	G	10	R	1				EPICC_C549_C1_G10	cancer	RNA-seq	gland	C549.cancer	MSS	C549_C1_G10	5239487	Tumour		PASS				EPICC_C549_C1_G10_R1	EPICC	C549	C	1	G	10	R	1				EPICC_C549_C1_G10	cancer	RNA-seq	gland	C549.cancer	MSS
			EPICC_C549_C1_G5_R1	EPICC	C549	C	1	G	5	R	1				EPICC_C549_C1_G5	cancer	RNA-seq	gland	C549.cancer	MSS	C549_C1_G5	8961251	Tumour	0.027027	FAIL				EPICC_C549_C1_G5_R1	EPICC	C549	C	1	G	5	R	1				EPICC_C549_C1_G5	cancer	RNA-seq	gland	C549.cancer	MSS
			EPICC_C549_C1_G7_R1	EPICC	C549	C	1	G	7	R	1				EPICC_C549_C1_G7	cancer	RNA-seq	gland	C549.cancer	MSS	C549_C1_G7	8450258	Tumour	0.205205	PASS				EPICC_C549_C1_G7_R1	EPICC	C549	C	1	G	7	R	1				EPICC_C549_C1_G7	cancer	RNA-seq	gland	C549.cancer	MSS
			EPICC_C549_C1_G8_R1	EPICC	C549	C	1	G	8	R	1				EPICC_C549_C1_G8	cancer	RNA-seq	gland	C549.cancer	MSS	C549_C1_G8	4486198	Tumour	0.041041	FAIL				EPICC_C549_C1_G8_R1	EPICC	C549	C	1	G	8	R	1				EPICC_C549_C1_G8	cancer	RNA-seq	gland	C549.cancer	MSS
			EPICC_C549_D1_B1_R1	EPICC	C549	D	1	B	1	R	1				EPICC_C549_D1_B1	cancer	RNA-seq	bulk	C549.cancer	MSS	C549_D1_B1	12354566	Tumour		PASS				EPICC_C549_D1_B1_R1	EPICC	C549	D	1	B	1	R	1				EPICC_C549_D1_B1	cancer	RNA-seq	bulk	C549.cancer	MSS
			EPICC_C549_D1_G10_R1	EPICC	C549	D	1	G	10	R	1				EPICC_C549_D1_G10	cancer	RNA-seq	gland	C549.cancer	MSS	C549_D1_G10	12372164	Tumour		PASS				EPICC_C549_D1_G10_R1	EPICC	C549	D	1	G	10	R	1				EPICC_C549_D1_G10	cancer	RNA-seq	gland	C549.cancer	MSS
			EPICC_C549_D1_G2_R1	EPICC	C549	D	1	G	2	R	1				EPICC_C549_D1_G2	cancer	RNA-seq	gland	C549.cancer	MSS	C549_D1_G2	12240229	Tumour		PASS				EPICC_C549_D1_G2_R1	EPICC	C549	D	1	G	2	R	1				EPICC_C549_D1_G2	cancer	RNA-seq	gland	C549.cancer	MSS
			EPICC_C549_D1_G4_R1	EPICC	C549	D	1	G	4	R	1				EPICC_C549_D1_G4	cancer	RNA-seq	gland	C549.cancer	MSS	C549_D1_G4	1907808	Tumour	0.022022	FAIL				EPICC_C549_D1_G4_R1	EPICC	C549	D	1	G	4	R	1				EPICC_C549_D1_G4	cancer	RNA-seq	gland	C549.cancer	MSS
			EPICC_C549_D1_G9_R1	EPICC	C549	D	1	G	9	R	1				EPICC_C549_D1_G9	cancer	RNA-seq	gland	C549.cancer	MSS	C549_D1_G9	1011350	Tumour		FAIL				EPICC_C549_D1_G9_R1	EPICC	C549	D	1	G	9	R	1				EPICC_C549_D1_G9	cancer	RNA-seq	gland	C549.cancer	MSS
			EPICC_C549_E1_B2_R1	EPICC	C549	E	1	B	2	R	1				EPICC_C549_E1_B2	normal	RNA-seq	bulk	C549.normal		C549_E1_B2	3282293	Normal		FAIL				EPICC_C549_E1_B2_R1	EPICC	C549	E	1	B	2	R	1				EPICC_C549_E1_B2	normal	RNA-seq	bulk	C549.normal
			EPICC_C550_A1_B1_R1	EPICC	C550	A	1	B	1	R	1				EPICC_C550_A1_B1	cancer	RNA-seq	bulk	C550.cancer	MSS	C550_A1_B1	8510705	Tumour		PASS				EPICC_C550_A1_B1_R1	EPICC	C550	A	1	B	1	R	1				EPICC_C550_A1_B1	cancer	RNA-seq	bulk	C550.cancer	MSS
			EPICC_C550_A1_G1_R1	EPICC	C550	A	1	G	1	R	1				EPICC_C550_A1_G1	cancer	RNA-seq	gland	C550.cancer	MSS	C550_A1_G1	7498919	Tumour	0.211211	PASS				EPICC_C550_A1_G1_R1	EPICC	C550	A	1	G	1	R	1				EPICC_C550_A1_G1	cancer	RNA-seq	gland	C550.cancer	MSS
			EPICC_C550_A1_G2_R1	EPICC	C550	A	1	G	2	R	1				EPICC_C550_A1_G2	cancer	RNA-seq	gland	C550.cancer	MSS	C550_A1_G2	6126239	Tumour	0.121121	PASS				EPICC_C550_A1_G2_R1	EPICC	C550	A	1	G	2	R	1				EPICC_C550_A1_G2	cancer	RNA-seq	gland	C550.cancer	MSS
			EPICC_C550_A1_G7_R1	EPICC	C550	A	1	G	7	R	1				EPICC_C550_A1_G7	cancer	RNA-seq	gland	C550.cancer	MSS	C550_A1_G7	15997608	Tumour		PASS				EPICC_C550_A1_G7_R1	EPICC	C550	A	1	G	7	R	1				EPICC_C550_A1_G7	cancer	RNA-seq	gland	C550.cancer	MSS
			EPICC_C550_B1_G1_R1	EPICC	C550	B	1	G	1	R	1				EPICC_C550_B1_G1	cancer	RNA-seq	gland	C550.cancer	MSS	C550_B1_G1	26097390	Tumour		PASS				EPICC_C550_B1_G1_R1	EPICC	C550	B	1	G	1	R	1				EPICC_C550_B1_G1	cancer	RNA-seq	gland	C550.cancer	MSS
			EPICC_C550_B1_G10_R1	EPICC	C550	B	1	G	10	R	1				EPICC_C550_B1_G10	cancer	RNA-seq	gland	C550.cancer	MSS	C550_B1_G10	1664322	Tumour		FAIL				EPICC_C550_B1_G10_R1	EPICC	C550	B	1	G	10	R	1				EPICC_C550_B1_G10	cancer	RNA-seq	gland	C550.cancer	MSS
			EPICC_C550_B1_G2_R1	EPICC	C550	B	1	G	2	R	1				EPICC_C550_B1_G2	cancer	RNA-seq	gland	C550.cancer	MSS	C550_B1_G2	4292198	Tumour	0.043043	FAIL				EPICC_C550_B1_G2_R1	EPICC	C550	B	1	G	2	R	1				EPICC_C550_B1_G2	cancer	RNA-seq	gland	C550.cancer	MSS
			EPICC_C550_B1_G7_R1	EPICC	C550	B	1	G	7	R	1				EPICC_C550_B1_G7	cancer	RNA-seq	gland	C550.cancer	MSS	C550_B1_G7	1352328	Tumour	0.037037	FAIL				EPICC_C550_B1_G7_R1	EPICC	C550	B	1	G	7	R	1				EPICC_C550_B1_G7	cancer	RNA-seq	gland	C550.cancer	MSS
			EPICC_C550_B1_G9_R1	EPICC	C550	B	1	G	9	R	1				EPICC_C550_B1_G9	cancer	RNA-seq	gland	C550.cancer	MSS	C550_B1_G9	7764759	Tumour	0.15015	PASS				EPICC_C550_B1_G9_R1	EPICC	C550	B	1	G	9	R	1				EPICC_C550_B1_G9	cancer	RNA-seq	gland	C550.cancer	MSS
			EPICC_C550_C1_B1_R1	EPICC	C550	C	1	B	1	R	1				EPICC_C550_C1_B1	cancer	RNA-seq	bulk	C550.cancer	MSS	C550_C1_B1	10958846	Tumour		PASS				EPICC_C550_C1_B1_R1	EPICC	C550	C	1	B	1	R	1				EPICC_C550_C1_B1	cancer	RNA-seq	bulk	C550.cancer	MSS
			EPICC_C550_C1_G1_R1	EPICC	C550	C	1	G	1	R	1				EPICC_C550_C1_G1	cancer	RNA-seq	gland	C550.cancer	MSS	C550_C1_G1	7358279	Tumour		PASS				EPICC_C550_C1_G1_R1	EPICC	C550	C	1	G	1	R	1				EPICC_C550_C1_G1	cancer	RNA-seq	gland	C550.cancer	MSS
			EPICC_C550_C1_G10_R1	EPICC	C550	C	1	G	10	R	1				EPICC_C550_C1_G10	cancer	RNA-seq	gland	C550.cancer	MSS	C550_C1_G10	11210819	Tumour		PASS				EPICC_C550_C1_G10_R1	EPICC	C550	C	1	G	10	R	1				EPICC_C550_C1_G10	cancer	RNA-seq	gland	C550.cancer	MSS
			EPICC_C550_C1_G3_R1	EPICC	C550	C	1	G	3	R	1				EPICC_C550_C1_G3	cancer	RNA-seq	gland	C550.cancer	MSS	C550_C1_G3	3704808	Tumour	0.0700701	FAIL				EPICC_C550_C1_G3_R1	EPICC	C550	C	1	G	3	R	1				EPICC_C550_C1_G3	cancer	RNA-seq	gland	C550.cancer	MSS
			EPICC_C550_C1_G4_R1	EPICC	C550	C	1	G	4	R	1				EPICC_C550_C1_G4	cancer	RNA-seq	gland	C550.cancer	MSS	C550_C1_G4	7903174	Tumour	0.032032	FAIL				EPICC_C550_C1_G4_R1	EPICC	C550	C	1	G	4	R	1				EPICC_C550_C1_G4	cancer	RNA-seq	gland	C550.cancer	MSS
			EPICC_C550_C1_G5_R1	EPICC	C550	C	1	G	5	R	1				EPICC_C550_C1_G5	cancer	RNA-seq	gland	C550.cancer	MSS	C550_C1_G5	4157290	Tumour	0.821822	FAIL				EPICC_C550_C1_G5_R1	EPICC	C550	C	1	G	5	R	1				EPICC_C550_C1_G5	cancer	RNA-seq	gland	C550.cancer	MSS
			EPICC_C550_C1_G6_R1	EPICC	C550	C	1	G	6	R	1				EPICC_C550_C1_G6	cancer	RNA-seq	gland	C550.cancer	MSS	C550_C1_G6	3579889	Tumour	0.0760761	FAIL				EPICC_C550_C1_G6_R1	EPICC	C550	C	1	G	6	R	1				EPICC_C550_C1_G6	cancer	RNA-seq	gland	C550.cancer	MSS
			EPICC_C550_C1_G7_R1	EPICC	C550	C	1	G	7	R	1				EPICC_C550_C1_G7	cancer	RNA-seq	gland	C550.cancer	MSS	C550_C1_G7	5709573	Tumour	0.315816	PASS				EPICC_C550_C1_G7_R1	EPICC	C550	C	1	G	7	R	1				EPICC_C550_C1_G7	cancer	RNA-seq	gland	C550.cancer	MSS
			EPICC_C550_C1_G8_R1	EPICC	C550	C	1	G	8	R	1				EPICC_C550_C1_G8	cancer	RNA-seq	gland	C550.cancer	MSS	C550_C1_G8	921178	Tumour	0.159159	FAIL				EPICC_C550_C1_G8_R1	EPICC	C550	C	1	G	8	R	1				EPICC_C550_C1_G8	cancer	RNA-seq	gland	C550.cancer	MSS
			EPICC_C550_D1_B1_R1	EPICC	C550	D	1	B	1	R	1				EPICC_C550_D1_B1	cancer	RNA-seq	bulk	C550.cancer	MSS	C550_D1_B1	8322905	Tumour		PASS				EPICC_C550_D1_B1_R1	EPICC	C550	D	1	B	1	R	1				EPICC_C550_D1_B1	cancer	RNA-seq	bulk	C550.cancer	MSS
			EPICC_C550_D1_G10_R1	EPICC	C550	D	1	G	10	R	1				EPICC_C550_D1_G10	cancer	RNA-seq	gland	C550.cancer	MSS	C550_D1_G10	7434296	Tumour		PASS				EPICC_C550_D1_G10_R1	EPICC	C550	D	1	G	10	R	1				EPICC_C550_D1_G10	cancer	RNA-seq	gland	C550.cancer	MSS
			EPICC_C550_D1_G5_R1	EPICC	C550	D	1	G	5	R	1				EPICC_C550_D1_G5	cancer	RNA-seq	gland	C550.cancer	MSS	C550_D1_G5	9410301	Tumour	0.22022	PASS				EPICC_C550_D1_G5_R1	EPICC	C550	D	1	G	5	R	1				EPICC_C550_D1_G5	cancer	RNA-seq	gland	C550.cancer	MSS
			EPICC_C550_D1_G8_R1	EPICC	C550	D	1	G	8	R	1				EPICC_C550_D1_G8	cancer	RNA-seq	gland	C550.cancer	MSS	C550_D1_G8	5426756	Tumour	0.177177	PASS				EPICC_C550_D1_G8_R1	EPICC	C550	D	1	G	8	R	1				EPICC_C550_D1_G8	cancer	RNA-seq	gland	C550.cancer	MSS
			EPICC_C550_D1_G9_R1	EPICC	C550	D	1	G	9	R	1				EPICC_C550_D1_G9	cancer	RNA-seq	gland	C550.cancer	MSS	C550_D1_G9	7049564	Tumour		PASS				EPICC_C550_D1_G9_R1	EPICC	C550	D	1	G	9	R	1				EPICC_C550_D1_G9	cancer	RNA-seq	gland	C550.cancer	MSS
			EPICC_C550_E1_G3_R1	EPICC	C550	E	1	G	3	R	1				EPICC_C550_E1_G3	normal	RNA-seq	gland	C550.normal		C550_E1_G3	7603817	Normal		PASS				EPICC_C550_E1_G3_R1	EPICC	C550	E	1	G	3	R	1				EPICC_C550_E1_G3	normal	RNA-seq	gland	C550.normal
			EPICC_C551_A1_B1_R1	EPICC	C551	A	1	B	1	R	1				EPICC_C551_A1_B1	cancer	RNA-seq	bulk	C551.cancer	MSS	C551_A1_B1	66214962	Tumour		PASS				EPICC_C551_A1_B1_R1	EPICC	C551	A	1	B	1	R	1				EPICC_C551_A1_B1	cancer	RNA-seq	bulk	C551.cancer	MSS
			EPICC_C551_A1_G1_R1	EPICC	C551	A	1	G	1	R	1				EPICC_C551_A1_G1	cancer	RNA-seq	gland	C551.cancer	MSS	C551_A1_G1	29719336	Tumour	0.880881	PASS				EPICC_C551_A1_G1_R1	EPICC	C551	A	1	G	1	R	1				EPICC_C551_A1_G1	cancer	RNA-seq	gland	C551.cancer	MSS
			EPICC_C551_A1_G10_R1	EPICC	C551	A	1	G	10	R	1				EPICC_C551_A1_G10	cancer	RNA-seq	gland	C551.cancer	MSS	C551_A1_G10	6197923	Tumour	0.853854	PASS				EPICC_C551_A1_G10_R1	EPICC	C551	A	1	G	10	R	1				EPICC_C551_A1_G10	cancer	RNA-seq	gland	C551.cancer	MSS
			EPICC_C551_A1_G2_R1	EPICC	C551	A	1	G	2	R	1				EPICC_C551_A1_G2	cancer	RNA-seq	gland	C551.cancer	MSS	C551_A1_G2	8469738	Tumour	0.828829	PASS				EPICC_C551_A1_G2_R1	EPICC	C551	A	1	G	2	R	1				EPICC_C551_A1_G2	cancer	RNA-seq	gland	C551.cancer	MSS
			EPICC_C551_A1_G3_R1	EPICC	C551	A	1	G	3	R	1				EPICC_C551_A1_G3	cancer	RNA-seq	gland	C551.cancer	MSS	C551_A1_G3	13208363	Tumour	0.833834	PASS				EPICC_C551_A1_G3_R1	EPICC	C551	A	1	G	3	R	1				EPICC_C551_A1_G3	cancer	RNA-seq	gland	C551.cancer	MSS
			EPICC_C551_A1_G4_R1	EPICC	C551	A	1	G	4	R	1				EPICC_C551_A1_G4	cancer	RNA-seq	gland	C551.cancer	MSS	C551_A1_G4	28230775	Tumour	0.92993	PASS				EPICC_C551_A1_G4_R1	EPICC	C551	A	1	G	4	R	1				EPICC_C551_A1_G4	cancer	RNA-seq	gland	C551.cancer	MSS
			EPICC_C551_A1_G5_R1	EPICC	C551	A	1	G	5	R	1				EPICC_C551_A1_G5	cancer	RNA-seq	gland	C551.cancer	MSS	C551_A1_G5	170622374	Tumour	0.884885	PASS				EPICC_C551_A1_G5_R1	EPICC	C551	A	1	G	5	R	1				EPICC_C551_A1_G5	cancer	RNA-seq	gland	C551.cancer	MSS
			EPICC_C551_A1_G6_R1	EPICC	C551	A	1	G	6	R	1				EPICC_C551_A1_G6	cancer	RNA-seq	gland	C551.cancer	MSS	C551_A1_G6	148212281	Tumour	0.871872	PASS				EPICC_C551_A1_G6_R1	EPICC	C551	A	1	G	6	R	1				EPICC_C551_A1_G6	cancer	RNA-seq	gland	C551.cancer	MSS
			EPICC_C551_A1_G7_R1	EPICC	C551	A	1	G	7	R	1				EPICC_C551_A1_G7	cancer	RNA-seq	gland	C551.cancer	MSS	C551_A1_G7	6879543	Tumour	0.938939	PASS				EPICC_C551_A1_G7_R1	EPICC	C551	A	1	G	7	R	1				EPICC_C551_A1_G7	cancer	RNA-seq	gland	C551.cancer	MSS
			EPICC_C551_A1_G8_R1	EPICC	C551	A	1	G	8	R	1				EPICC_C551_A1_G8	cancer	RNA-seq	gland	C551.cancer	MSS	C551_A1_G8	7657440	Tumour	0.904905	PASS				EPICC_C551_A1_G8_R1	EPICC	C551	A	1	G	8	R	1				EPICC_C551_A1_G8	cancer	RNA-seq	gland	C551.cancer	MSS
			EPICC_C551_A1_G9_R1	EPICC	C551	A	1	G	9	R	1				EPICC_C551_A1_G9	cancer	RNA-seq	gland	C551.cancer	MSS	C551_A1_G9	6103588	Tumour	0.738739	PASS				EPICC_C551_A1_G9_R1	EPICC	C551	A	1	G	9	R	1				EPICC_C551_A1_G9	cancer	RNA-seq	gland	C551.cancer	MSS
			EPICC_C551_B1_B1_R1	EPICC	C551	B	1	B	1	R	1				EPICC_C551_B1_B1	cancer	RNA-seq	bulk	C551.cancer	MSS	C551_B1_B1	21516503	Tumour		PASS				EPICC_C551_B1_B1_R1	EPICC	C551	B	1	B	1	R	1				EPICC_C551_B1_B1	cancer	RNA-seq	bulk	C551.cancer	MSS
			EPICC_C551_B1_G1_R1	EPICC	C551	B	1	G	1	R	1				EPICC_C551_B1_G1	cancer	RNA-seq	gland	C551.cancer	MSS	C551_B1_G1	55043456	Tumour	0.918919	PASS				EPICC_C551_B1_G1_R1	EPICC	C551	B	1	G	1	R	1				EPICC_C551_B1_G1	cancer	RNA-seq	gland	C551.cancer	MSS
			EPICC_C551_B1_G10_R1	EPICC	C551	B	1	G	10	R	1				EPICC_C551_B1_G10	cancer	RNA-seq	gland	C551.cancer	MSS	C551_B1_G10	5863771	Tumour	0.823824	PASS				EPICC_C551_B1_G10_R1	EPICC	C551	B	1	G	10	R	1				EPICC_C551_B1_G10	cancer	RNA-seq	gland	C551.cancer	MSS
			EPICC_C551_B1_G2_R1	EPICC	C551	B	1	G	2	R	1				EPICC_C551_B1_G2	cancer	RNA-seq	gland	C551.cancer	MSS	C551_B1_G2	36241728	Tumour	0.900901	PASS				EPICC_C551_B1_G2_R1	EPICC	C551	B	1	G	2	R	1				EPICC_C551_B1_G2	cancer	RNA-seq	gland	C551.cancer	MSS
			EPICC_C551_B1_G3_R1	EPICC	C551	B	1	G	3	R	1				EPICC_C551_B1_G3	cancer	RNA-seq	gland	C551.cancer	MSS	C551_B1_G3	4479228	Tumour	0.902903	FAIL				EPICC_C551_B1_G3_R1	EPICC	C551	B	1	G	3	R	1				EPICC_C551_B1_G3	cancer	RNA-seq	gland	C551.cancer	MSS
			EPICC_C551_B1_G4_R1	EPICC	C551	B	1	G	4	R	1				EPICC_C551_B1_G4	cancer	RNA-seq	gland	C551.cancer	MSS	C551_B1_G4	14303134	Tumour	0.970971	PASS				EPICC_C551_B1_G4_R1	EPICC	C551	B	1	G	4	R	1				EPICC_C551_B1_G4	cancer	RNA-seq	gland	C551.cancer	MSS
			EPICC_C551_B1_G5_R1	EPICC	C551	B	1	G	5	R	1				EPICC_C551_B1_G5	cancer	RNA-seq	gland	C551.cancer	MSS	C551_B1_G5	13870531	Tumour	0.92993	PASS				EPICC_C551_B1_G5_R1	EPICC	C551	B	1	G	5	R	1				EPICC_C551_B1_G5	cancer	RNA-seq	gland	C551.cancer	MSS
			EPICC_C551_B1_G6_R1	EPICC	C551	B	1	G	6	R	1				EPICC_C551_B1_G6	cancer	RNA-seq	gland	C551.cancer	MSS	C551_B1_G6	14896157	Tumour	0.890891	PASS				EPICC_C551_B1_G6_R1	EPICC	C551	B	1	G	6	R	1				EPICC_C551_B1_G6	cancer	RNA-seq	gland	C551.cancer	MSS
			EPICC_C551_B1_G7_R1	EPICC	C551	B	1	G	7	R	1				EPICC_C551_B1_G7	cancer	RNA-seq	gland	C551.cancer	MSS	C551_B1_G7	49416311	Tumour	0.745746	PASS				EPICC_C551_B1_G7_R1	EPICC	C551	B	1	G	7	R	1				EPICC_C551_B1_G7	cancer	RNA-seq	gland	C551.cancer	MSS
			EPICC_C551_B1_G8_R1	EPICC	C551	B	1	G	8	R	1				EPICC_C551_B1_G8	cancer	RNA-seq	gland	C551.cancer	MSS	C551_B1_G8	8307192	Tumour	0.967968	PASS				EPICC_C551_B1_G8_R1	EPICC	C551	B	1	G	8	R	1				EPICC_C551_B1_G8	cancer	RNA-seq	gland	C551.cancer	MSS
			EPICC_C551_B1_G9_R1	EPICC	C551	B	1	G	9	R	1				EPICC_C551_B1_G9	cancer	RNA-seq	gland	C551.cancer	MSS	C551_B1_G9	17245327	Tumour		PASS				EPICC_C551_B1_G9_R1	EPICC	C551	B	1	G	9	R	1				EPICC_C551_B1_G9	cancer	RNA-seq	gland	C551.cancer	MSS
			EPICC_C551_C1_B1_R1	EPICC	C551	C	1	B	1	R	1				EPICC_C551_C1_B1	cancer	RNA-seq	bulk	C551.cancer	MSS	C551_C1_B1	70141069	Tumour		PASS				EPICC_C551_C1_B1_R1	EPICC	C551	C	1	B	1	R	1				EPICC_C551_C1_B1	cancer	RNA-seq	bulk	C551.cancer	MSS
			EPICC_C551_C1_G1_R1	EPICC	C551	C	1	G	1	R	1				EPICC_C551_C1_G1	cancer	RNA-seq	gland	C551.cancer	MSS	C551_C1_G1	65269845	Tumour		PASS				EPICC_C551_C1_G1_R1	EPICC	C551	C	1	G	1	R	1				EPICC_C551_C1_G1	cancer	RNA-seq	gland	C551.cancer	MSS
			EPICC_C551_C1_G10_R1	EPICC	C551	C	1	G	10	R	1				EPICC_C551_C1_G10	cancer	RNA-seq	gland	C551.cancer	MSS	C551_C1_G10	21196991	Tumour	0.861862	PASS				EPICC_C551_C1_G10_R1	EPICC	C551	C	1	G	10	R	1				EPICC_C551_C1_G10	cancer	RNA-seq	gland	C551.cancer	MSS
			EPICC_C551_C1_G2_R1	EPICC	C551	C	1	G	2	R	1				EPICC_C551_C1_G2	cancer	RNA-seq	gland	C551.cancer	MSS	C551_C1_G2	7862949	Tumour		PASS				EPICC_C551_C1_G2_R1	EPICC	C551	C	1	G	2	R	1				EPICC_C551_C1_G2	cancer	RNA-seq	gland	C551.cancer	MSS
			EPICC_C551_C1_G3_R1	EPICC	C551	C	1	G	3	R	1				EPICC_C551_C1_G3	cancer	RNA-seq	gland	C551.cancer	MSS	C551_C1_G3	13525303	Tumour	0.965966	PASS				EPICC_C551_C1_G3_R1	EPICC	C551	C	1	G	3	R	1				EPICC_C551_C1_G3	cancer	RNA-seq	gland	C551.cancer	MSS
			EPICC_C551_C1_G4_R1	EPICC	C551	C	1	G	4	R	1				EPICC_C551_C1_G4	cancer	RNA-seq	gland	C551.cancer	MSS	C551_C1_G4	20483930	Tumour	0.85986	PASS				EPICC_C551_C1_G4_R1	EPICC	C551	C	1	G	4	R	1				EPICC_C551_C1_G4	cancer	RNA-seq	gland	C551.cancer	MSS
			EPICC_C551_C1_G5_R1	EPICC	C551	C	1	G	5	R	1				EPICC_C551_C1_G5	cancer	RNA-seq	gland	C551.cancer	MSS	C551_C1_G5	19889489	Tumour	0.816817	PASS				EPICC_C551_C1_G5_R1	EPICC	C551	C	1	G	5	R	1				EPICC_C551_C1_G5	cancer	RNA-seq	gland	C551.cancer	MSS
			EPICC_C551_C1_G6_R1	EPICC	C551	C	1	G	6	R	1				EPICC_C551_C1_G6	cancer	RNA-seq	gland	C551.cancer	MSS	C551_C1_G6	22392036	Tumour		PASS				EPICC_C551_C1_G6_R1	EPICC	C551	C	1	G	6	R	1				EPICC_C551_C1_G6	cancer	RNA-seq	gland	C551.cancer	MSS
			EPICC_C551_C1_G7_R1	EPICC	C551	C	1	G	7	R	1				EPICC_C551_C1_G7	cancer	RNA-seq	gland	C551.cancer	MSS	C551_C1_G7	15933432	Tumour		PASS				EPICC_C551_C1_G7_R1	EPICC	C551	C	1	G	7	R	1				EPICC_C551_C1_G7	cancer	RNA-seq	gland	C551.cancer	MSS
			EPICC_C551_C1_G8_R1	EPICC	C551	C	1	G	8	R	1				EPICC_C551_C1_G8	cancer	RNA-seq	gland	C551.cancer	MSS	C551_C1_G8	18367121	Tumour	0.88989	PASS				EPICC_C551_C1_G8_R1	EPICC	C551	C	1	G	8	R	1				EPICC_C551_C1_G8	cancer	RNA-seq	gland	C551.cancer	MSS
			EPICC_C551_C1_G9_R1	EPICC	C551	C	1	G	9	R	1				EPICC_C551_C1_G9	cancer	RNA-seq	gland	C551.cancer	MSS	C551_C1_G9	47634772	Tumour	0.958959	PASS				EPICC_C551_C1_G9_R1	EPICC	C551	C	1	G	9	R	1				EPICC_C551_C1_G9	cancer	RNA-seq	gland	C551.cancer	MSS
			EPICC_C551_D1_B1_R1	EPICC	C551	D	1	B	1	R	1				EPICC_C551_D1_B1	cancer	RNA-seq	bulk	C551.cancer	MSS	C551_D1_B1	36410803	Tumour		PASS				EPICC_C551_D1_B1_R1	EPICC	C551	D	1	B	1	R	1				EPICC_C551_D1_B1	cancer	RNA-seq	bulk	C551.cancer	MSS
			EPICC_C551_D1_G1_R1	EPICC	C551	D	1	G	1	R	1				EPICC_C551_D1_G1	cancer	RNA-seq	gland	C551.cancer	MSS	C551_D1_G1	25821268	Tumour	0.0550551	FAIL				EPICC_C551_D1_G1_R1	EPICC	C551	D	1	G	1	R	1				EPICC_C551_D1_G1	cancer	RNA-seq	gland	C551.cancer	MSS
			EPICC_C551_D1_G10_R1	EPICC	C551	D	1	G	10	R	1				EPICC_C551_D1_G10	cancer	RNA-seq	gland	C551.cancer	MSS	C551_D1_G10	4641294	Tumour	0.223223	FAIL				EPICC_C551_D1_G10_R1	EPICC	C551	D	1	G	10	R	1				EPICC_C551_D1_G10	cancer	RNA-seq	gland	C551.cancer	MSS
			EPICC_C551_D1_G2_R1	EPICC	C551	D	1	G	2	R	1				EPICC_C551_D1_G2	cancer	RNA-seq	gland	C551.cancer	MSS	C551_D1_G2	12237980	Tumour	0.461962	PASS				EPICC_C551_D1_G2_R1	EPICC	C551	D	1	G	2	R	1				EPICC_C551_D1_G2	cancer	RNA-seq	gland	C551.cancer	MSS
			EPICC_C551_D1_G3_R1	EPICC	C551	D	1	G	3	R	1				EPICC_C551_D1_G3	cancer	RNA-seq	gland	C551.cancer	MSS	C551_D1_G3	12121794	Tumour	0.198198	PASS				EPICC_C551_D1_G3_R1	EPICC	C551	D	1	G	3	R	1				EPICC_C551_D1_G3	cancer	RNA-seq	gland	C551.cancer	MSS
			EPICC_C551_D1_G4_R1	EPICC	C551	D	1	G	4	R	1				EPICC_C551_D1_G4	cancer	RNA-seq	gland	C551.cancer	MSS	C551_D1_G4	12989662	Tumour		PASS				EPICC_C551_D1_G4_R1	EPICC	C551	D	1	G	4	R	1				EPICC_C551_D1_G4	cancer	RNA-seq	gland	C551.cancer	MSS
			EPICC_C551_D1_G5_R1	EPICC	C551	D	1	G	5	R	1				EPICC_C551_D1_G5	cancer	RNA-seq	gland	C551.cancer	MSS	C551_D1_G5	2689012	Tumour	0.0790791	FAIL				EPICC_C551_D1_G5_R1	EPICC	C551	D	1	G	5	R	1				EPICC_C551_D1_G5	cancer	RNA-seq	gland	C551.cancer	MSS
			EPICC_C551_D1_G6_R1	EPICC	C551	D	1	G	6	R	1				EPICC_C551_D1_G6	cancer	RNA-seq	gland	C551.cancer	MSS	C551_D1_G6	10164663	Tumour		PASS				EPICC_C551_D1_G6_R1	EPICC	C551	D	1	G	6	R	1				EPICC_C551_D1_G6	cancer	RNA-seq	gland	C551.cancer	MSS
			EPICC_C551_D1_G7_R1	EPICC	C551	D	1	G	7	R	1				EPICC_C551_D1_G7	cancer	RNA-seq	gland	C551.cancer	MSS	C551_D1_G7	425381	Tumour	0.244244	FAIL				EPICC_C551_D1_G7_R1	EPICC	C551	D	1	G	7	R	1				EPICC_C551_D1_G7	cancer	RNA-seq	gland	C551.cancer	MSS
			EPICC_C551_D1_G8_R1	EPICC	C551	D	1	G	8	R	1				EPICC_C551_D1_G8	cancer	RNA-seq	gland	C551.cancer	MSS	C551_D1_G8	2745056	Tumour		FAIL				EPICC_C551_D1_G8_R1	EPICC	C551	D	1	G	8	R	1				EPICC_C551_D1_G8	cancer	RNA-seq	gland	C551.cancer	MSS
			EPICC_C551_D1_G9_R1	EPICC	C551	D	1	G	9	R	1				EPICC_C551_D1_G9	cancer	RNA-seq	gland	C551.cancer	MSS	C551_D1_G9	6614435	Tumour	0.337337	PASS				EPICC_C551_D1_G9_R1	EPICC	C551	D	1	G	9	R	1				EPICC_C551_D1_G9	cancer	RNA-seq	gland	C551.cancer	MSS
			EPICC_C551_E1_B1_R1	EPICC	C551	E	1	B	1	R	1				EPICC_C551_E1_B1	normal	RNA-seq	bulk	C551.normal		C551_E1_B1	3335575	Normal		FAIL				EPICC_C551_E1_B1_R1	EPICC	C551	E	1	B	1	R	1				EPICC_C551_E1_B1	normal	RNA-seq	bulk	C551.normal
			EPICC_C551_E1_G1_R1	EPICC	C551	E	1	G	1	R	1				EPICC_C551_E1_G1	normal	RNA-seq	gland	C551.normal		C551_E1_G1	8220359	Normal		PASS				EPICC_C551_E1_G1_R1	EPICC	C551	E	1	G	1	R	1				EPICC_C551_E1_G1	normal	RNA-seq	gland	C551.normal
			EPICC_C551_E1_G2_R1	EPICC	C551	E	1	G	2	R	1				EPICC_C551_E1_G2	normal	RNA-seq	gland	C551.normal		C551_E1_G2	3327505	Normal		FAIL				EPICC_C551_E1_G2_R1	EPICC	C551	E	1	G	2	R	1				EPICC_C551_E1_G2	normal	RNA-seq	gland	C551.normal
			EPICC_C551_E1_G3_R1	EPICC	C551	E	1	G	3	R	1				EPICC_C551_E1_G3	normal	RNA-seq	gland	C551.normal		C551_E1_G3	5219450	Normal		PASS				EPICC_C551_E1_G3_R1	EPICC	C551	E	1	G	3	R	1				EPICC_C551_E1_G3	normal	RNA-seq	gland	C551.normal
			EPICC_C552_A1_B1_R1	EPICC	C552	A	1	B	1	R	1				EPICC_C552_A1_B1	cancer	RNA-seq	bulk	C552.cancer	MSI	C552_A1_B1	8052710	Tumour		PASS				EPICC_C552_A1_B1_R1	EPICC	C552	A	1	B	1	R	1				EPICC_C552_A1_B1	cancer	RNA-seq	bulk	C552.cancer	MSI
			EPICC_C552_A1_G4_R1	EPICC	C552	A	1	G	4	R	1				EPICC_C552_A1_G4	cancer	RNA-seq	gland	C552.cancer	MSI	C552_A1_G4	6137230	Tumour		PASS				EPICC_C552_A1_G4_R1	EPICC	C552	A	1	G	4	R	1				EPICC_C552_A1_G4	cancer	RNA-seq	gland	C552.cancer	MSI
			EPICC_C552_B1_B1_R1	EPICC	C552	B	1	B	1	R	1				EPICC_C552_B1_B1	cancer	RNA-seq	bulk	C552.cancer	MSI	C552_B1_B1	9370840	Tumour		PASS				EPICC_C552_B1_B1_R1	EPICC	C552	B	1	B	1	R	1				EPICC_C552_B1_B1	cancer	RNA-seq	bulk	C552.cancer	MSI
			EPICC_C552_B1_G10_R1	EPICC	C552	B	1	G	10	R	1				EPICC_C552_B1_G10	cancer	RNA-seq	gland	C552.cancer	MSI	C552_B1_G10	3625123	Tumour	0.035035	FAIL				EPICC_C552_B1_G10_R1	EPICC	C552	B	1	G	10	R	1				EPICC_C552_B1_G10	cancer	RNA-seq	gland	C552.cancer	MSI
			EPICC_C552_B1_G2_R1	EPICC	C552	B	1	G	2	R	1				EPICC_C552_B1_G2	cancer	RNA-seq	gland	C552.cancer	MSI	C552_B1_G2	6269062	Tumour	0.0510511	FAIL				EPICC_C552_B1_G2_R1	EPICC	C552	B	1	G	2	R	1				EPICC_C552_B1_G2	cancer	RNA-seq	gland	C552.cancer	MSI
			EPICC_C552_B1_G4_R1	EPICC	C552	B	1	G	4	R	1				EPICC_C552_B1_G4	cancer	RNA-seq	gland	C552.cancer	MSI	C552_B1_G4	26548457	Tumour	0.13013	PASS				EPICC_C552_B1_G4_R1	EPICC	C552	B	1	G	4	R	1				EPICC_C552_B1_G4	cancer	RNA-seq	gland	C552.cancer	MSI
			EPICC_C552_B1_G8_R1	EPICC	C552	B	1	G	8	R	1				EPICC_C552_B1_G8	cancer	RNA-seq	gland	C552.cancer	MSI	C552_B1_G8	4027082	Tumour	0.125125	FAIL				EPICC_C552_B1_G8_R1	EPICC	C552	B	1	G	8	R	1				EPICC_C552_B1_G8	cancer	RNA-seq	gland	C552.cancer	MSI
			EPICC_C552_B1_G9_R1	EPICC	C552	B	1	G	9	R	1				EPICC_C552_B1_G9	cancer	RNA-seq	gland	C552.cancer	MSI	C552_B1_G9	7908754	Tumour	0.039039	FAIL				EPICC_C552_B1_G9_R1	EPICC	C552	B	1	G	9	R	1				EPICC_C552_B1_G9	cancer	RNA-seq	gland	C552.cancer	MSI
			EPICC_C552_C1_B1_R1	EPICC	C552	C	1	B	1	R	1				EPICC_C552_C1_B1	cancer	RNA-seq	bulk	C552.cancer	MSI	C552_C1_B1	37911259	Tumour		PASS				EPICC_C552_C1_B1_R1	EPICC	C552	C	1	B	1	R	1				EPICC_C552_C1_B1	cancer	RNA-seq	bulk	C552.cancer	MSI
			EPICC_C552_C1_G3_R1	EPICC	C552	C	1	G	3	R	1				EPICC_C552_C1_G3	cancer	RNA-seq	gland	C552.cancer	MSI	C552_C1_G3	7707671	Tumour	0.546547	PASS				EPICC_C552_C1_G3_R1	EPICC	C552	C	1	G	3	R	1				EPICC_C552_C1_G3	cancer	RNA-seq	gland	C552.cancer	MSI
			EPICC_C552_C1_G5_R1	EPICC	C552	C	1	G	5	R	1				EPICC_C552_C1_G5	cancer	RNA-seq	gland	C552.cancer	MSI	C552_C1_G5	6653638	Tumour	0.104104	PASS				EPICC_C552_C1_G5_R1	EPICC	C552	C	1	G	5	R	1				EPICC_C552_C1_G5	cancer	RNA-seq	gland	C552.cancer	MSI
			EPICC_C552_C1_G8_R1	EPICC	C552	C	1	G	8	R	1				EPICC_C552_C1_G8	cancer	RNA-seq	gland	C552.cancer	MSI	C552_C1_G8	9391589	Tumour	0.0670671	FAIL				EPICC_C552_C1_G8_R1	EPICC	C552	C	1	G	8	R	1				EPICC_C552_C1_G8	cancer	RNA-seq	gland	C552.cancer	MSI
			EPICC_C552_C1_G9_R1	EPICC	C552	C	1	G	9	R	1				EPICC_C552_C1_G9	cancer	RNA-seq	gland	C552.cancer	MSI	C552_C1_G9	4711542	Tumour	0.292292	FAIL				EPICC_C552_C1_G9_R1	EPICC	C552	C	1	G	9	R	1				EPICC_C552_C1_G9	cancer	RNA-seq	gland	C552.cancer	MSI
			EPICC_C552_D1_B1_R1	EPICC	C552	D	1	B	1	R	1				EPICC_C552_D1_B1	cancer	RNA-seq	bulk	C552.cancer	MSI	C552_D1_B1	9537494	Tumour		PASS				EPICC_C552_D1_B1_R1	EPICC	C552	D	1	B	1	R	1				EPICC_C552_D1_B1	cancer	RNA-seq	bulk	C552.cancer	MSI
			EPICC_C552_D1_G1_R1	EPICC	C552	D	1	G	1	R	1				EPICC_C552_D1_G1	cancer	RNA-seq	gland	C552.cancer	MSI	C552_D1_G1	7013522	Tumour		PASS				EPICC_C552_D1_G1_R1	EPICC	C552	D	1	G	1	R	1				EPICC_C552_D1_G1	cancer	RNA-seq	gland	C552.cancer	MSI
			EPICC_C552_D1_G10_R1	EPICC	C552	D	1	G	10	R	1				EPICC_C552_D1_G10	cancer	RNA-seq	gland	C552.cancer	MSI	C552_D1_G10	5694971	Tumour		PASS				EPICC_C552_D1_G10_R1	EPICC	C552	D	1	G	10	R	1				EPICC_C552_D1_G10	cancer	RNA-seq	gland	C552.cancer	MSI
			EPICC_C552_D1_G3_R1	EPICC	C552	D	1	G	3	R	1				EPICC_C552_D1_G3	cancer	RNA-seq	gland	C552.cancer	MSI	C552_D1_G3	4784009	Tumour	0.87988	FAIL				EPICC_C552_D1_G3_R1	EPICC	C552	D	1	G	3	R	1				EPICC_C552_D1_G3	cancer	RNA-seq	gland	C552.cancer	MSI
			EPICC_C552_D1_G4_R1	EPICC	C552	D	1	G	4	R	1				EPICC_C552_D1_G4	cancer	RNA-seq	gland	C552.cancer	MSI	C552_D1_G4	2929920	Tumour		FAIL				EPICC_C552_D1_G4_R1	EPICC	C552	D	1	G	4	R	1				EPICC_C552_D1_G4	cancer	RNA-seq	gland	C552.cancer	MSI
			EPICC_C552_D1_G5_R1	EPICC	C552	D	1	G	5	R	1				EPICC_C552_D1_G5	cancer	RNA-seq	gland	C552.cancer	MSI	C552_D1_G5	6712281	Tumour	0.453453	PASS				EPICC_C552_D1_G5_R1	EPICC	C552	D	1	G	5	R	1				EPICC_C552_D1_G5	cancer	RNA-seq	gland	C552.cancer	MSI
			EPICC_C552_D1_G6_R1	EPICC	C552	D	1	G	6	R	1				EPICC_C552_D1_G6	cancer	RNA-seq	gland	C552.cancer	MSI	C552_D1_G6	7307724	Tumour		PASS				EPICC_C552_D1_G6_R1	EPICC	C552	D	1	G	6	R	1				EPICC_C552_D1_G6	cancer	RNA-seq	gland	C552.cancer	MSI
			EPICC_C552_D1_G7_R1	EPICC	C552	D	1	G	7	R	1				EPICC_C552_D1_G7	cancer	RNA-seq	gland	C552.cancer	MSI	C552_D1_G7	5969594	Tumour	0.890891	PASS				EPICC_C552_D1_G7_R1	EPICC	C552	D	1	G	7	R	1				EPICC_C552_D1_G7	cancer	RNA-seq	gland	C552.cancer	MSI
			EPICC_C552_D1_G8_R1	EPICC	C552	D	1	G	8	R	1				EPICC_C552_D1_G8	cancer	RNA-seq	gland	C552.cancer	MSI	C552_D1_G8	8349440	Tumour	0.884885	PASS				EPICC_C552_D1_G8_R1	EPICC	C552	D	1	G	8	R	1				EPICC_C552_D1_G8	cancer	RNA-seq	gland	C552.cancer	MSI
			EPICC_C552_D1_G9_R1	EPICC	C552	D	1	G	9	R	1				EPICC_C552_D1_G9	cancer	RNA-seq	gland	C552.cancer	MSI	C552_D1_G9	5710900	Tumour	0.874875	PASS				EPICC_C552_D1_G9_R1	EPICC	C552	D	1	G	9	R	1				EPICC_C552_D1_G9	cancer	RNA-seq	gland	C552.cancer	MSI
			EPICC_C552_E1_B1_R1	EPICC	C552	E	1	B	1	R	1				EPICC_C552_E1_B1	normal	RNA-seq	bulk	C552.normal		C552_E1_B1	5178638	Normal		PASS				EPICC_C552_E1_B1_R1	EPICC	C552	E	1	B	1	R	1				EPICC_C552_E1_B1	normal	RNA-seq	bulk	C552.normal
			EPICC_C554_A1_B1_R1	EPICC	C554	A	1	B	1	R	1				EPICC_C554_A1_B1	cancer	RNA-seq	bulk	C554.cancer	MSS	C554_A1_B1	44637	Tumour	0.14014	FAIL				EPICC_C554_A1_B1_R1	EPICC	C554	A	1	B	1	R	1				EPICC_C554_A1_B1	cancer	RNA-seq	bulk	C554.cancer	MSS
			EPICC_C554_A1_G10_R1	EPICC	C554	A	1	G	10	R	1				EPICC_C554_A1_G10	cancer	RNA-seq	gland	C554.cancer	MSS	C554_A1_G10	4313698	Tumour		FAIL				EPICC_C554_A1_G10_R1	EPICC	C554	A	1	G	10	R	1				EPICC_C554_A1_G10	cancer	RNA-seq	gland	C554.cancer	MSS
			EPICC_C554_A1_G6_R1	EPICC	C554	A	1	G	6	R	1				EPICC_C554_A1_G6	cancer	RNA-seq	gland	C554.cancer	MSS	C554_A1_G6	5304438	Tumour		PASS				EPICC_C554_A1_G6_R1	EPICC	C554	A	1	G	6	R	1				EPICC_C554_A1_G6	cancer	RNA-seq	gland	C554.cancer	MSS
			EPICC_C554_A1_G9_R1	EPICC	C554	A	1	G	9	R	1				EPICC_C554_A1_G9	cancer	RNA-seq	gland	C554.cancer	MSS	C554_A1_G9	1987355	Tumour		FAIL				EPICC_C554_A1_G9_R1	EPICC	C554	A	1	G	9	R	1				EPICC_C554_A1_G9	cancer	RNA-seq	gland	C554.cancer	MSS
			EPICC_C554_B1_B1_R1	EPICC	C554	B	1	B	1	R	1				EPICC_C554_B1_B1	cancer	RNA-seq	bulk	C554.cancer	MSS	C554_B1_B1	13884358	Tumour		PASS				EPICC_C554_B1_B1_R1	EPICC	C554	B	1	B	1	R	1				EPICC_C554_B1_B1	cancer	RNA-seq	bulk	C554.cancer	MSS
			EPICC_C554_B1_G10_R1	EPICC	C554	B	1	G	10	R	1				EPICC_C554_B1_G10	cancer	RNA-seq	gland	C554.cancer	MSS	C554_B1_G10	18052291	Tumour		PASS				EPICC_C554_B1_G10_R1	EPICC	C554	B	1	G	10	R	1				EPICC_C554_B1_G10	cancer	RNA-seq	gland	C554.cancer	MSS
			EPICC_C554_B1_G6_R1	EPICC	C554	B	1	G	6	R	1				EPICC_C554_B1_G6	cancer	RNA-seq	gland	C554.cancer	MSS	C554_B1_G6	32243	Tumour	0.453453	FAIL				EPICC_C554_B1_G6_R1	EPICC	C554	B	1	G	6	R	1				EPICC_C554_B1_G6	cancer	RNA-seq	gland	C554.cancer	MSS
			EPICC_C554_B1_G7_R1	EPICC	C554	B	1	G	7	R	1				EPICC_C554_B1_G7	cancer	RNA-seq	gland	C554.cancer	MSS	C554_B1_G7	5359040	Tumour		PASS				EPICC_C554_B1_G7_R1	EPICC	C554	B	1	G	7	R	1				EPICC_C554_B1_G7	cancer	RNA-seq	gland	C554.cancer	MSS
			EPICC_C554_B1_G8_R1	EPICC	C554	B	1	G	8	R	1				EPICC_C554_B1_G8	cancer	RNA-seq	gland	C554.cancer	MSS	C554_B1_G8	11862238	Tumour	0.303303	PASS				EPICC_C554_B1_G8_R1	EPICC	C554	B	1	G	8	R	1				EPICC_C554_B1_G8	cancer	RNA-seq	gland	C554.cancer	MSS
			EPICC_C554_B1_G9_R1	EPICC	C554	B	1	G	9	R	1				EPICC_C554_B1_G9	cancer	RNA-seq	gland	C554.cancer	MSS	C554_B1_G9	13756840	Tumour	0.271271	PASS				EPICC_C554_B1_G9_R1	EPICC	C554	B	1	G	9	R	1				EPICC_C554_B1_G9	cancer	RNA-seq	gland	C554.cancer	MSS
			EPICC_C554_C1_B1_R1	EPICC	C554	C	1	B	1	R	1				EPICC_C554_C1_B1	cancer	RNA-seq	bulk	C554.cancer	MSS	C554_C1_B1	52781693	Tumour		PASS				EPICC_C554_C1_B1_R1	EPICC	C554	C	1	B	1	R	1				EPICC_C554_C1_B1	cancer	RNA-seq	bulk	C554.cancer	MSS
			EPICC_C554_C1_G10_R1	EPICC	C554	C	1	G	10	R	1				EPICC_C554_C1_G10	cancer	RNA-seq	gland	C554.cancer	MSS	C554_C1_G10	44841764	Tumour		PASS				EPICC_C554_C1_G10_R1	EPICC	C554	C	1	G	10	R	1				EPICC_C554_C1_G10	cancer	RNA-seq	gland	C554.cancer	MSS
			EPICC_C554_C1_G3_R1	EPICC	C554	C	1	G	3	R	1				EPICC_C554_C1_G3	cancer	RNA-seq	gland	C554.cancer	MSS	C554_C1_G3	99488422	Tumour	0.911912	PASS				EPICC_C554_C1_G3_R1	EPICC	C554	C	1	G	3	R	1				EPICC_C554_C1_G3	cancer	RNA-seq	gland	C554.cancer	MSS
			EPICC_C554_C1_G5_R1	EPICC	C554	C	1	G	5	R	1				EPICC_C554_C1_G5	cancer	RNA-seq	gland	C554.cancer	MSS	C554_C1_G5	16600988	Tumour	0.885886	PASS				EPICC_C554_C1_G5_R1	EPICC	C554	C	1	G	5	R	1				EPICC_C554_C1_G5	cancer	RNA-seq	gland	C554.cancer	MSS
			EPICC_C554_C1_G6_R1	EPICC	C554	C	1	G	6	R	1				EPICC_C554_C1_G6	cancer	RNA-seq	gland	C554.cancer	MSS	C554_C1_G6	16896676	Tumour	0.793794	PASS				EPICC_C554_C1_G6_R1	EPICC	C554	C	1	G	6	R	1				EPICC_C554_C1_G6	cancer	RNA-seq	gland	C554.cancer	MSS
			EPICC_C554_C1_G7_R1	EPICC	C554	C	1	G	7	R	1				EPICC_C554_C1_G7	cancer	RNA-seq	gland	C554.cancer	MSS	C554_C1_G7	13899581	Tumour		PASS				EPICC_C554_C1_G7_R1	EPICC	C554	C	1	G	7	R	1				EPICC_C554_C1_G7	cancer	RNA-seq	gland	C554.cancer	MSS
			EPICC_C554_C1_G8_R1	EPICC	C554	C	1	G	8	R	1				EPICC_C554_C1_G8	cancer	RNA-seq	gland	C554.cancer	MSS	C554_C1_G8	36312091	Tumour	0.917918	PASS				EPICC_C554_C1_G8_R1	EPICC	C554	C	1	G	8	R	1				EPICC_C554_C1_G8	cancer	RNA-seq	gland	C554.cancer	MSS
			EPICC_C554_C1_G9_R1	EPICC	C554	C	1	G	9	R	1				EPICC_C554_C1_G9	cancer	RNA-seq	gland	C554.cancer	MSS	C554_C1_G9	31782125	Tumour		PASS				EPICC_C554_C1_G9_R1	EPICC	C554	C	1	G	9	R	1				EPICC_C554_C1_G9	cancer	RNA-seq	gland	C554.cancer	MSS
			EPICC_C554_D1_B1_R1	EPICC	C554	D	1	B	1	R	1				EPICC_C554_D1_B1	cancer	RNA-seq	bulk	C554.cancer	MSS	C554_D1_B1	7069514	Tumour		PASS				EPICC_C554_D1_B1_R1	EPICC	C554	D	1	B	1	R	1				EPICC_C554_D1_B1	cancer	RNA-seq	bulk	C554.cancer	MSS
			EPICC_C554_D1_G1_R1	EPICC	C554	D	1	G	1	R	1				EPICC_C554_D1_G1	cancer	RNA-seq	gland	C554.cancer	MSS	C554_D1_G1	6726529	Tumour	0.456456	PASS				EPICC_C554_D1_G1_R1	EPICC	C554	D	1	G	1	R	1				EPICC_C554_D1_G1	cancer	RNA-seq	gland	C554.cancer	MSS
			EPICC_C554_D1_G10_R1	EPICC	C554	D	1	G	10	R	1				EPICC_C554_D1_G10	cancer	RNA-seq	gland	C554.cancer	MSS	C554_D1_G10	3670614	Tumour	0.205205	FAIL				EPICC_C554_D1_G10_R1	EPICC	C554	D	1	G	10	R	1				EPICC_C554_D1_G10	cancer	RNA-seq	gland	C554.cancer	MSS
			EPICC_C554_D1_G4_R1	EPICC	C554	D	1	G	4	R	1				EPICC_C554_D1_G4	cancer	RNA-seq	gland	C554.cancer	MSS	C554_D1_G4	8882582	Tumour	0.565566	PASS				EPICC_C554_D1_G4_R1	EPICC	C554	D	1	G	4	R	1				EPICC_C554_D1_G4	cancer	RNA-seq	gland	C554.cancer	MSS
			EPICC_C554_D1_G5_R1	EPICC	C554	D	1	G	5	R	1				EPICC_C554_D1_G5	cancer	RNA-seq	gland	C554.cancer	MSS	C554_D1_G5	2628559	Tumour		FAIL				EPICC_C554_D1_G5_R1	EPICC	C554	D	1	G	5	R	1				EPICC_C554_D1_G5	cancer	RNA-seq	gland	C554.cancer	MSS
			EPICC_C554_E1_B1_R1	EPICC	C554	E	1	B	1	R	1				EPICC_C554_E1_B1	normal	RNA-seq	bulk	C554.normal		C554_E1_B1	8366095	Normal		PASS				EPICC_C554_E1_B1_R1	EPICC	C554	E	1	B	1	R	1				EPICC_C554_E1_B1	normal	RNA-seq	bulk	C554.normal
			EPICC_C555_A1_G10_R1	EPICC	C555	A	1	G	10	R	1				EPICC_C555_A1_G10	cancer	RNA-seq	gland	C555.cancer	MSS	C555_A1_G10	651167	Tumour		FAIL				EPICC_C555_A1_G10_R1	EPICC	C555	A	1	G	10	R	1				EPICC_C555_A1_G10	cancer	RNA-seq	gland	C555.cancer	MSS
			EPICC_C555_B1_G4_R1	EPICC	C555	B	1	G	4	R	1				EPICC_C555_B1_G4	cancer	RNA-seq	gland	C555.cancer	MSS	C555_B1_G4	1636655	Tumour		FAIL				EPICC_C555_B1_G4_R1	EPICC	C555	B	1	G	4	R	1				EPICC_C555_B1_G4	cancer	RNA-seq	gland	C555.cancer	MSS
			EPICC_C555_C1_G1_R1	EPICC	C555	C	1	G	1	R	1				EPICC_C555_C1_G1	cancer	RNA-seq	gland	C555.cancer	MSS	C555_C1_G1	5492588	Tumour	0.016016	FAIL				EPICC_C555_C1_G1_R1	EPICC	C555	C	1	G	1	R	1				EPICC_C555_C1_G1	cancer	RNA-seq	gland	C555.cancer	MSS
			EPICC_C555_C1_G2_R1	EPICC	C555	C	1	G	2	R	1				EPICC_C555_C1_G2	cancer	RNA-seq	gland	C555.cancer	MSS	C555_C1_G2	16656510	Tumour		PASS				EPICC_C555_C1_G2_R1	EPICC	C555	C	1	G	2	R	1				EPICC_C555_C1_G2	cancer	RNA-seq	gland	C555.cancer	MSS
			EPICC_C559_A1_B1_R1	EPICC	C559	A	1	B	1	R	1				EPICC_C559_A1_B1	cancer	RNA-seq	bulk	C559.cancer	MSS	C559_A1_B1	14604327	Tumour		PASS				EPICC_C559_A1_B1_R1	EPICC	C559	A	1	B	1	R	1				EPICC_C559_A1_B1	cancer	RNA-seq	bulk	C559.cancer	MSS
			EPICC_C559_A1_G1_R1	EPICC	C559	A	1	G	1	R	1				EPICC_C559_A1_G1	cancer	RNA-seq	gland	C559.cancer	MSS	C559_A1_G1	56193763	Tumour	0.852352	PASS				EPICC_C559_A1_G1_R1	EPICC	C559	A	1	G	1	R	1				EPICC_C559_A1_G1	cancer	RNA-seq	gland	C559.cancer	MSS
			EPICC_C559_A1_G10_R1	EPICC	C559	A	1	G	10	R	1				EPICC_C559_A1_G10	cancer	RNA-seq	gland	C559.cancer	MSS	C559_A1_G10	15201273	Tumour	0.856857	PASS				EPICC_C559_A1_G10_R1	EPICC	C559	A	1	G	10	R	1				EPICC_C559_A1_G10	cancer	RNA-seq	gland	C559.cancer	MSS
			EPICC_C559_A1_G2_R1	EPICC	C559	A	1	G	2	R	1				EPICC_C559_A1_G2	cancer	RNA-seq	gland	C559.cancer	MSS	C559_A1_G2	32675447	Tumour	0.8999	PASS				EPICC_C559_A1_G2_R1	EPICC	C559	A	1	G	2	R	1				EPICC_C559_A1_G2	cancer	RNA-seq	gland	C559.cancer	MSS
			EPICC_C559_A1_G3_R1	EPICC	C559	A	1	G	3	R	1				EPICC_C559_A1_G3	cancer	RNA-seq	gland	C559.cancer	MSS	C559_A1_G3	25021508	Tumour	0.93994	PASS				EPICC_C559_A1_G3_R1	EPICC	C559	A	1	G	3	R	1				EPICC_C559_A1_G3	cancer	RNA-seq	gland	C559.cancer	MSS
			EPICC_C559_A1_G4_R1	EPICC	C559	A	1	G	4	R	1				EPICC_C559_A1_G4	cancer	RNA-seq	gland	C559.cancer	MSS	C559_A1_G4	34482158	Tumour		PASS				EPICC_C559_A1_G4_R1	EPICC	C559	A	1	G	4	R	1				EPICC_C559_A1_G4	cancer	RNA-seq	gland	C559.cancer	MSS
			EPICC_C559_A1_G5_R1	EPICC	C559	A	1	G	5	R	1				EPICC_C559_A1_G5	cancer	RNA-seq	gland	C559.cancer	MSS	C559_A1_G5	12577930	Tumour	0.8999	PASS				EPICC_C559_A1_G5_R1	EPICC	C559	A	1	G	5	R	1				EPICC_C559_A1_G5	cancer	RNA-seq	gland	C559.cancer	MSS
			EPICC_C559_A1_G6_R1	EPICC	C559	A	1	G	6	R	1				EPICC_C559_A1_G6	cancer	RNA-seq	gland	C559.cancer	MSS	C559_A1_G6	21615640	Tumour	0.70971	PASS				EPICC_C559_A1_G6_R1	EPICC	C559	A	1	G	6	R	1				EPICC_C559_A1_G6	cancer	RNA-seq	gland	C559.cancer	MSS
			EPICC_C559_A1_G7_R1	EPICC	C559	A	1	G	7	R	1				EPICC_C559_A1_G7	cancer	RNA-seq	gland	C559.cancer	MSS	C559_A1_G7	11386282	Tumour	0.852853	PASS				EPICC_C559_A1_G7_R1	EPICC	C559	A	1	G	7	R	1				EPICC_C559_A1_G7	cancer	RNA-seq	gland	C559.cancer	MSS
			EPICC_C559_A1_G8_R1	EPICC	C559	A	1	G	8	R	1				EPICC_C559_A1_G8	cancer	RNA-seq	gland	C559.cancer	MSS	C559_A1_G8	12756229	Tumour	0.71972	PASS				EPICC_C559_A1_G8_R1	EPICC	C559	A	1	G	8	R	1				EPICC_C559_A1_G8	cancer	RNA-seq	gland	C559.cancer	MSS
			EPICC_C559_A1_G9_R1	EPICC	C559	A	1	G	9	R	1				EPICC_C559_A1_G9	cancer	RNA-seq	gland	C559.cancer	MSS	C559_A1_G9	21626885	Tumour	0.924925	PASS				EPICC_C559_A1_G9_R1	EPICC	C559	A	1	G	9	R	1				EPICC_C559_A1_G9	cancer	RNA-seq	gland	C559.cancer	MSS
			EPICC_C559_B1_B1_R1	EPICC	C559	B	1	B	1	R	1				EPICC_C559_B1_B1	cancer	RNA-seq	bulk	C559.cancer	MSS	C559_B1_B1	29474313	Tumour		PASS				EPICC_C559_B1_B1_R1	EPICC	C559	B	1	B	1	R	1				EPICC_C559_B1_B1	cancer	RNA-seq	bulk	C559.cancer	MSS
			EPICC_C559_B1_G1_R1	EPICC	C559	B	1	G	1	R	1				EPICC_C559_B1_G1	cancer	RNA-seq	gland	C559.cancer	MSS	C559_B1_G1	18773837	Tumour	0.900901	PASS				EPICC_C559_B1_G1_R1	EPICC	C559	B	1	G	1	R	1				EPICC_C559_B1_G1	cancer	RNA-seq	gland	C559.cancer	MSS
			EPICC_C559_B1_G10_R1	EPICC	C559	B	1	G	10	R	1				EPICC_C559_B1_G10	cancer	RNA-seq	gland	C559.cancer	MSS	C559_B1_G10	21045789	Tumour	0.803804	PASS				EPICC_C559_B1_G10_R1	EPICC	C559	B	1	G	10	R	1				EPICC_C559_B1_G10	cancer	RNA-seq	gland	C559.cancer	MSS
			EPICC_C559_B1_G2_R1	EPICC	C559	B	1	G	2	R	1				EPICC_C559_B1_G2	cancer	RNA-seq	gland	C559.cancer	MSS	C559_B1_G2	24612376	Tumour	0.881882	PASS				EPICC_C559_B1_G2_R1	EPICC	C559	B	1	G	2	R	1				EPICC_C559_B1_G2	cancer	RNA-seq	gland	C559.cancer	MSS
			EPICC_C559_B1_G3_R1	EPICC	C559	B	1	G	3	R	1				EPICC_C559_B1_G3	cancer	RNA-seq	gland	C559.cancer	MSS	C559_B1_G3	26463838	Tumour	0.907908	PASS				EPICC_C559_B1_G3_R1	EPICC	C559	B	1	G	3	R	1				EPICC_C559_B1_G3	cancer	RNA-seq	gland	C559.cancer	MSS
			EPICC_C559_B1_G4_R1	EPICC	C559	B	1	G	4	R	1				EPICC_C559_B1_G4	cancer	RNA-seq	gland	C559.cancer	MSS	C559_B1_G4	20384198	Tumour	0.870871	PASS				EPICC_C559_B1_G4_R1	EPICC	C559	B	1	G	4	R	1				EPICC_C559_B1_G4	cancer	RNA-seq	gland	C559.cancer	MSS
			EPICC_C559_B1_G5_R1	EPICC	C559	B	1	G	5	R	1				EPICC_C559_B1_G5	cancer	RNA-seq	gland	C559.cancer	MSS	C559_B1_G5	20472716	Tumour	0.807808	PASS				EPICC_C559_B1_G5_R1	EPICC	C559	B	1	G	5	R	1				EPICC_C559_B1_G5	cancer	RNA-seq	gland	C559.cancer	MSS
			EPICC_C559_B1_G6_R1	EPICC	C559	B	1	G	6	R	1				EPICC_C559_B1_G6	cancer	RNA-seq	gland	C559.cancer	MSS	C559_B1_G6	3791898	Tumour		FAIL				EPICC_C559_B1_G6_R1	EPICC	C559	B	1	G	6	R	1				EPICC_C559_B1_G6	cancer	RNA-seq	gland	C559.cancer	MSS
			EPICC_C559_B1_G7_R1	EPICC	C559	B	1	G	7	R	1				EPICC_C559_B1_G7	cancer	RNA-seq	gland	C559.cancer	MSS	C559_B1_G7	24986632	Tumour	0.887888	PASS				EPICC_C559_B1_G7_R1	EPICC	C559	B	1	G	7	R	1				EPICC_C559_B1_G7	cancer	RNA-seq	gland	C559.cancer	MSS
			EPICC_C559_B1_G8_R1	EPICC	C559	B	1	G	8	R	1				EPICC_C559_B1_G8	cancer	RNA-seq	gland	C559.cancer	MSS	C559_B1_G8	22141084	Tumour	0.914915	PASS				EPICC_C559_B1_G8_R1	EPICC	C559	B	1	G	8	R	1				EPICC_C559_B1_G8	cancer	RNA-seq	gland	C559.cancer	MSS
			EPICC_C559_B1_G9_R1	EPICC	C559	B	1	G	9	R	1				EPICC_C559_B1_G9	cancer	RNA-seq	gland	C559.cancer	MSS	C559_B1_G9	22429875	Tumour	0.898899	PASS				EPICC_C559_B1_G9_R1	EPICC	C559	B	1	G	9	R	1				EPICC_C559_B1_G9	cancer	RNA-seq	gland	C559.cancer	MSS
			EPICC_C559_C1_B1_R1	EPICC	C559	C	1	B	1	R	1				EPICC_C559_C1_B1	cancer	RNA-seq	bulk	C559.cancer	MSS	C559_C1_B1	38600014	Tumour		PASS				EPICC_C559_C1_B1_R1	EPICC	C559	C	1	B	1	R	1				EPICC_C559_C1_B1	cancer	RNA-seq	bulk	C559.cancer	MSS
			EPICC_C559_C1_G1_R1	EPICC	C559	C	1	G	1	R	1				EPICC_C559_C1_G1	cancer	RNA-seq	gland	C559.cancer	MSS	C559_C1_G1	34971849	Tumour	0.83984	PASS				EPICC_C559_C1_G1_R1	EPICC	C559	C	1	G	1	R	1				EPICC_C559_C1_G1	cancer	RNA-seq	gland	C559.cancer	MSS
			EPICC_C559_C1_G10_R1	EPICC	C559	C	1	G	10	R	1				EPICC_C559_C1_G10	cancer	RNA-seq	gland	C559.cancer	MSS	C559_C1_G10	20311985	Tumour	0.872873	PASS				EPICC_C559_C1_G10_R1	EPICC	C559	C	1	G	10	R	1				EPICC_C559_C1_G10	cancer	RNA-seq	gland	C559.cancer	MSS
			EPICC_C559_C1_G2_R1	EPICC	C559	C	1	G	2	R	1				EPICC_C559_C1_G2	cancer	RNA-seq	gland	C559.cancer	MSS	C559_C1_G2	33119476	Tumour	0.698699	PASS				EPICC_C559_C1_G2_R1	EPICC	C559	C	1	G	2	R	1				EPICC_C559_C1_G2	cancer	RNA-seq	gland	C559.cancer	MSS
			EPICC_C559_C1_G3_R1	EPICC	C559	C	1	G	3	R	1				EPICC_C559_C1_G3	cancer	RNA-seq	gland	C559.cancer	MSS	C559_C1_G3	21281045	Tumour	0.804805	PASS				EPICC_C559_C1_G3_R1	EPICC	C559	C	1	G	3	R	1				EPICC_C559_C1_G3	cancer	RNA-seq	gland	C559.cancer	MSS
			EPICC_C559_C1_G4_R1	EPICC	C559	C	1	G	4	R	1				EPICC_C559_C1_G4	cancer	RNA-seq	gland	C559.cancer	MSS	C559_C1_G4	23582909	Tumour	0.788789	PASS				EPICC_C559_C1_G4_R1	EPICC	C559	C	1	G	4	R	1				EPICC_C559_C1_G4	cancer	RNA-seq	gland	C559.cancer	MSS
			EPICC_C559_C1_G5_R1	EPICC	C559	C	1	G	5	R	1				EPICC_C559_C1_G5	cancer	RNA-seq	gland	C559.cancer	MSS	C559_C1_G5	18833301	Tumour	0.798799	PASS				EPICC_C559_C1_G5_R1	EPICC	C559	C	1	G	5	R	1				EPICC_C559_C1_G5	cancer	RNA-seq	gland	C559.cancer	MSS
			EPICC_C559_C1_G6_R1	EPICC	C559	C	1	G	6	R	1				EPICC_C559_C1_G6	cancer	RNA-seq	gland	C559.cancer	MSS	C559_C1_G6	18277321	Tumour		PASS				EPICC_C559_C1_G6_R1	EPICC	C559	C	1	G	6	R	1				EPICC_C559_C1_G6	cancer	RNA-seq	gland	C559.cancer	MSS
			EPICC_C559_C1_G7_R1	EPICC	C559	C	1	G	7	R	1				EPICC_C559_C1_G7	cancer	RNA-seq	gland	C559.cancer	MSS	C559_C1_G7	11320045	Tumour	0.865866	PASS				EPICC_C559_C1_G7_R1	EPICC	C559	C	1	G	7	R	1				EPICC_C559_C1_G7	cancer	RNA-seq	gland	C559.cancer	MSS
			EPICC_C559_C1_G8_R1	EPICC	C559	C	1	G	8	R	1				EPICC_C559_C1_G8	cancer	RNA-seq	gland	C559.cancer	MSS	C559_C1_G8	24332648	Tumour	0.790791	PASS				EPICC_C559_C1_G8_R1	EPICC	C559	C	1	G	8	R	1				EPICC_C559_C1_G8	cancer	RNA-seq	gland	C559.cancer	MSS
			EPICC_C559_C1_G9_R1	EPICC	C559	C	1	G	9	R	1				EPICC_C559_C1_G9	cancer	RNA-seq	gland	C559.cancer	MSS	C559_C1_G9	15445851	Tumour	0.810811	PASS				EPICC_C559_C1_G9_R1	EPICC	C559	C	1	G	9	R	1				EPICC_C559_C1_G9	cancer	RNA-seq	gland	C559.cancer	MSS
			EPICC_C559_D1_B1_R1	EPICC	C559	D	1	B	1	R	1				EPICC_C559_D1_B1	cancer	RNA-seq	bulk	C559.cancer	MSS	C559_D1_B1	4958824	Tumour		FAIL				EPICC_C559_D1_B1_R1	EPICC	C559	D	1	B	1	R	1				EPICC_C559_D1_B1	cancer	RNA-seq	bulk	C559.cancer	MSS
			EPICC_C559_D1_G1_R1	EPICC	C559	D	1	G	1	R	1				EPICC_C559_D1_G1	cancer	RNA-seq	gland	C559.cancer	MSS	C559_D1_G1	5677795	Tumour	0.372372	PASS				EPICC_C559_D1_G1_R1	EPICC	C559	D	1	G	1	R	1				EPICC_C559_D1_G1	cancer	RNA-seq	gland	C559.cancer	MSS
			EPICC_C559_D1_G10_R1	EPICC	C559	D	1	G	10	R	1				EPICC_C559_D1_G10	cancer	RNA-seq	gland	C559.cancer	MSS	C559_D1_G10	12953673	Tumour	0.874875	PASS				EPICC_C559_D1_G10_R1	EPICC	C559	D	1	G	10	R	1				EPICC_C559_D1_G10	cancer	RNA-seq	gland	C559.cancer	MSS
			EPICC_C559_D1_G2_R1	EPICC	C559	D	1	G	2	R	1				EPICC_C559_D1_G2	cancer	RNA-seq	gland	C559.cancer	MSS	C559_D1_G2	2654191	Tumour	0.264264	FAIL				EPICC_C559_D1_G2_R1	EPICC	C559	D	1	G	2	R	1				EPICC_C559_D1_G2	cancer	RNA-seq	gland	C559.cancer	MSS
			EPICC_C559_D1_G3_R1	EPICC	C559	D	1	G	3	R	1				EPICC_C559_D1_G3	cancer	RNA-seq	gland	C559.cancer	MSS	C559_D1_G3	2086721	Tumour	0.41041	FAIL				EPICC_C559_D1_G3_R1	EPICC	C559	D	1	G	3	R	1				EPICC_C559_D1_G3	cancer	RNA-seq	gland	C559.cancer	MSS
			EPICC_C559_D1_G4_R1	EPICC	C559	D	1	G	4	R	1				EPICC_C559_D1_G4	cancer	RNA-seq	gland	C559.cancer	MSS	C559_D1_G4	5257808	Tumour		PASS				EPICC_C559_D1_G4_R1	EPICC	C559	D	1	G	4	R	1				EPICC_C559_D1_G4	cancer	RNA-seq	gland	C559.cancer	MSS
			EPICC_C559_D1_G5_R1	EPICC	C559	D	1	G	5	R	1				EPICC_C559_D1_G5	cancer	RNA-seq	gland	C559.cancer	MSS	C559_D1_G5	6813519	Tumour	0.562563	PASS				EPICC_C559_D1_G5_R1	EPICC	C559	D	1	G	5	R	1				EPICC_C559_D1_G5	cancer	RNA-seq	gland	C559.cancer	MSS
			EPICC_C559_D1_G6_R1	EPICC	C559	D	1	G	6	R	1				EPICC_C559_D1_G6	cancer	RNA-seq	gland	C559.cancer	MSS	C559_D1_G6	26490	Tumour	0.041041	FAIL				EPICC_C559_D1_G6_R1	EPICC	C559	D	1	G	6	R	1				EPICC_C559_D1_G6	cancer	RNA-seq	gland	C559.cancer	MSS
			EPICC_C559_D1_G7_R1	EPICC	C559	D	1	G	7	R	1				EPICC_C559_D1_G7	cancer	RNA-seq	gland	C559.cancer	MSS	C559_D1_G7	1137678	Tumour	0.049049	FAIL				EPICC_C559_D1_G7_R1	EPICC	C559	D	1	G	7	R	1				EPICC_C559_D1_G7	cancer	RNA-seq	gland	C559.cancer	MSS
			EPICC_C559_D1_G8_R1	EPICC	C559	D	1	G	8	R	1				EPICC_C559_D1_G8	cancer	RNA-seq	gland	C559.cancer	MSS	C559_D1_G8	4293185	Tumour	0.04004	FAIL				EPICC_C559_D1_G8_R1	EPICC	C559	D	1	G	8	R	1				EPICC_C559_D1_G8	cancer	RNA-seq	gland	C559.cancer	MSS
			EPICC_C559_D1_G9_R1	EPICC	C559	D	1	G	9	R	1				EPICC_C559_D1_G9	cancer	RNA-seq	gland	C559.cancer	MSS	C559_D1_G9	20254012	Tumour	0.843844	PASS				EPICC_C559_D1_G9_R1	EPICC	C559	D	1	G	9	R	1				EPICC_C559_D1_G9	cancer	RNA-seq	gland	C559.cancer	MSS
			EPICC_C559_E1_B1_R1	EPICC	C559	E	1	B	1	R	1				EPICC_C559_E1_B1	normal	RNA-seq	bulk	C559.normal		C559_E1_B1	5177426	Normal		PASS				EPICC_C559_E1_B1_R1	EPICC	C559	E	1	B	1	R	1				EPICC_C559_E1_B1	normal	RNA-seq	bulk	C559.normal
			EPICC_C559_E1_G1_R1	EPICC	C559	E	1	G	1	R	1				EPICC_C559_E1_G1	normal	RNA-seq	gland	C559.normal		C559_E1_G1	889631	Normal		FAIL				EPICC_C559_E1_G1_R1	EPICC	C559	E	1	G	1	R	1				EPICC_C559_E1_G1	normal	RNA-seq	gland	C559.normal
			EPICC_C559_E1_G2_R1	EPICC	C559	E	1	G	2	R	1				EPICC_C559_E1_G2	normal	RNA-seq	gland	C559.normal		C559_E1_G2	692053	Normal		FAIL				EPICC_C559_E1_G2_R1	EPICC	C559	E	1	G	2	R	1				EPICC_C559_E1_G2	normal	RNA-seq	gland	C559.normal
			EPICC_C559_E1_G3_R1	EPICC	C559	E	1	G	3	R	1				EPICC_C559_E1_G3	normal	RNA-seq	gland	C559.normal		C559_E1_G3	7189827	Normal		PASS				EPICC_C559_E1_G3_R1	EPICC	C559	E	1	G	3	R	1				EPICC_C559_E1_G3	normal	RNA-seq	gland	C559.normal
			EPICC_C560_A1_B1_R1	EPICC	C560	A	1	B	1	R	1				EPICC_C560_A1_B1	cancer	RNA-seq	bulk	C560.cancer	MSS	C560_A1_B1	5371660	Tumour		PASS				EPICC_C560_A1_B1_R1	EPICC	C560	A	1	B	1	R	1				EPICC_C560_A1_B1	cancer	RNA-seq	bulk	C560.cancer	MSS
			EPICC_C560_A1_G1_R1	EPICC	C560	A	1	G	1	R	1				EPICC_C560_A1_G1	cancer	RNA-seq	gland	C560.cancer	MSS	C560_A1_G1	3661418	Tumour		FAIL				EPICC_C560_A1_G1_R1	EPICC	C560	A	1	G	1	R	1				EPICC_C560_A1_G1	cancer	RNA-seq	gland	C560.cancer	MSS
			EPICC_C560_A1_G10_R1	EPICC	C560	A	1	G	10	R	1				EPICC_C560_A1_G10	cancer	RNA-seq	gland	C560.cancer	MSS	C560_A1_G10	3587697	Tumour	0.717718	FAIL				EPICC_C560_A1_G10_R1	EPICC	C560	A	1	G	10	R	1				EPICC_C560_A1_G10	cancer	RNA-seq	gland	C560.cancer	MSS
			EPICC_C560_A1_G2_R1	EPICC	C560	A	1	G	2	R	1				EPICC_C560_A1_G2	cancer	RNA-seq	gland	C560.cancer	MSS	C560_A1_G2	1841394	Tumour		FAIL				EPICC_C560_A1_G2_R1	EPICC	C560	A	1	G	2	R	1				EPICC_C560_A1_G2	cancer	RNA-seq	gland	C560.cancer	MSS
			EPICC_C560_A1_G3_R1	EPICC	C560	A	1	G	3	R	1				EPICC_C560_A1_G3	cancer	RNA-seq	gland	C560.cancer	MSS	C560_A1_G3	9803802	Tumour	0.103103	PASS				EPICC_C560_A1_G3_R1	EPICC	C560	A	1	G	3	R	1				EPICC_C560_A1_G3	cancer	RNA-seq	gland	C560.cancer	MSS
			EPICC_C560_A1_G4_R1	EPICC	C560	A	1	G	4	R	1				EPICC_C560_A1_G4	cancer	RNA-seq	gland	C560.cancer	MSS	C560_A1_G4	29861	Tumour	0.635636	FAIL				EPICC_C560_A1_G4_R1	EPICC	C560	A	1	G	4	R	1				EPICC_C560_A1_G4	cancer	RNA-seq	gland	C560.cancer	MSS
			EPICC_C560_A1_G5_R1	EPICC	C560	A	1	G	5	R	1				EPICC_C560_A1_G5	cancer	RNA-seq	gland	C560.cancer	MSS	C560_A1_G5	20749011	Tumour	0.67968	PASS				EPICC_C560_A1_G5_R1	EPICC	C560	A	1	G	5	R	1				EPICC_C560_A1_G5	cancer	RNA-seq	gland	C560.cancer	MSS
			EPICC_C560_A1_G6_R1	EPICC	C560	A	1	G	6	R	1				EPICC_C560_A1_G6	cancer	RNA-seq	gland	C560.cancer	MSS	C560_A1_G6	118885	Tumour	0.718719	FAIL				EPICC_C560_A1_G6_R1	EPICC	C560	A	1	G	6	R	1				EPICC_C560_A1_G6	cancer	RNA-seq	gland	C560.cancer	MSS
			EPICC_C560_A1_G7_R1	EPICC	C560	A	1	G	7	R	1				EPICC_C560_A1_G7	cancer	RNA-seq	gland	C560.cancer	MSS	C560_A1_G7	9123	Tumour	0.0680681	FAIL				EPICC_C560_A1_G7_R1	EPICC	C560	A	1	G	7	R	1				EPICC_C560_A1_G7	cancer	RNA-seq	gland	C560.cancer	MSS
			EPICC_C560_A1_G8_R1	EPICC	C560	A	1	G	8	R	1				EPICC_C560_A1_G8	cancer	RNA-seq	gland	C560.cancer	MSS	C560_A1_G8	385212	Tumour	0.0610611	FAIL				EPICC_C560_A1_G8_R1	EPICC	C560	A	1	G	8	R	1				EPICC_C560_A1_G8	cancer	RNA-seq	gland	C560.cancer	MSS
			EPICC_C560_A1_G9_R1	EPICC	C560	A	1	G	9	R	1				EPICC_C560_A1_G9	cancer	RNA-seq	gland	C560.cancer	MSS	C560_A1_G9	5934536	Tumour		PASS				EPICC_C560_A1_G9_R1	EPICC	C560	A	1	G	9	R	1				EPICC_C560_A1_G9	cancer	RNA-seq	gland	C560.cancer	MSS
			EPICC_C560_B1_B1_R1	EPICC	C560	B	1	B	1	R	1				EPICC_C560_B1_B1	cancer	RNA-seq	bulk	C560.cancer	MSS	C560_B1_B1	1348825	Tumour		FAIL				EPICC_C560_B1_B1_R1	EPICC	C560	B	1	B	1	R	1				EPICC_C560_B1_B1	cancer	RNA-seq	bulk	C560.cancer	MSS
			EPICC_C560_B1_G4_R1	EPICC	C560	B	1	G	4	R	1				EPICC_C560_B1_G4	cancer	RNA-seq	gland	C560.cancer	MSS	C560_B1_G4	310302001	Tumour		PASS				EPICC_C560_B1_G4_R1	EPICC	C560	B	1	G	4	R	1				EPICC_C560_B1_G4	cancer	RNA-seq	gland	C560.cancer	MSS
			EPICC_C560_B1_G6_R1	EPICC	C560	B	1	G	6	R	1				EPICC_C560_B1_G6	cancer	RNA-seq	gland	C560.cancer	MSS	C560_B1_G6	8518672	Tumour	0.844845	PASS				EPICC_C560_B1_G6_R1	EPICC	C560	B	1	G	6	R	1				EPICC_C560_B1_G6	cancer	RNA-seq	gland	C560.cancer	MSS
			EPICC_C560_C1_B1_R1	EPICC	C560	C	1	B	1	R	1				EPICC_C560_C1_B1	cancer	RNA-seq	bulk	C560.cancer	MSS	C560_C1_B1	5021655	Tumour		PASS				EPICC_C560_C1_B1_R1	EPICC	C560	C	1	B	1	R	1				EPICC_C560_C1_B1	cancer	RNA-seq	bulk	C560.cancer	MSS
			EPICC_C560_C1_G1_R1	EPICC	C560	C	1	G	1	R	1				EPICC_C560_C1_G1	cancer	RNA-seq	gland	C560.cancer	MSS	C560_C1_G1	5920804	Tumour	0.0790791	FAIL				EPICC_C560_C1_G1_R1	EPICC	C560	C	1	G	1	R	1				EPICC_C560_C1_G1	cancer	RNA-seq	gland	C560.cancer	MSS
			EPICC_C560_C1_G10_R1	EPICC	C560	C	1	G	10	R	1				EPICC_C560_C1_G10	cancer	RNA-seq	gland	C560.cancer	MSS	C560_C1_G10	28283642	Tumour		PASS				EPICC_C560_C1_G10_R1	EPICC	C560	C	1	G	10	R	1				EPICC_C560_C1_G10	cancer	RNA-seq	gland	C560.cancer	MSS
			EPICC_C560_C1_G2_R1	EPICC	C560	C	1	G	2	R	1				EPICC_C560_C1_G2	cancer	RNA-seq	gland	C560.cancer	MSS	C560_C1_G2	37723197	Tumour	0.902903	PASS				EPICC_C560_C1_G2_R1	EPICC	C560	C	1	G	2	R	1				EPICC_C560_C1_G2	cancer	RNA-seq	gland	C560.cancer	MSS
			EPICC_C560_C1_G3_R1	EPICC	C560	C	1	G	3	R	1				EPICC_C560_C1_G3	cancer	RNA-seq	gland	C560.cancer	MSS	C560_C1_G3	204175	Tumour	0.827828	FAIL				EPICC_C560_C1_G3_R1	EPICC	C560	C	1	G	3	R	1				EPICC_C560_C1_G3	cancer	RNA-seq	gland	C560.cancer	MSS
			EPICC_C560_C1_G4_R1	EPICC	C560	C	1	G	4	R	1				EPICC_C560_C1_G4	cancer	RNA-seq	gland	C560.cancer	MSS	C560_C1_G4	16068454	Tumour	0.935936	PASS				EPICC_C560_C1_G4_R1	EPICC	C560	C	1	G	4	R	1				EPICC_C560_C1_G4	cancer	RNA-seq	gland	C560.cancer	MSS
			EPICC_C560_C1_G5_R1	EPICC	C560	C	1	G	5	R	1				EPICC_C560_C1_G5	cancer	RNA-seq	gland	C560.cancer	MSS	C560_C1_G5	67855223	Tumour	0.903904	PASS				EPICC_C560_C1_G5_R1	EPICC	C560	C	1	G	5	R	1				EPICC_C560_C1_G5	cancer	RNA-seq	gland	C560.cancer	MSS
			EPICC_C560_C1_G7_R1	EPICC	C560	C	1	G	7	R	1				EPICC_C560_C1_G7	cancer	RNA-seq	gland	C560.cancer	MSS	C560_C1_G7	30064737	Tumour	0.914915	PASS				EPICC_C560_C1_G7_R1	EPICC	C560	C	1	G	7	R	1				EPICC_C560_C1_G7	cancer	RNA-seq	gland	C560.cancer	MSS
			EPICC_C560_C1_G9_R1	EPICC	C560	C	1	G	9	R	1				EPICC_C560_C1_G9	cancer	RNA-seq	gland	C560.cancer	MSS	C560_C1_G9	2981112	Tumour	0.634635	FAIL				EPICC_C560_C1_G9_R1	EPICC	C560	C	1	G	9	R	1				EPICC_C560_C1_G9	cancer	RNA-seq	gland	C560.cancer	MSS
			EPICC_C560_D1_B1_R1	EPICC	C560	D	1	B	1	R	1				EPICC_C560_D1_B1	cancer	RNA-seq	bulk	C560.cancer	MSS	C560_D1_B1	907545	Tumour		FAIL				EPICC_C560_D1_B1_R1	EPICC	C560	D	1	B	1	R	1				EPICC_C560_D1_B1	cancer	RNA-seq	bulk	C560.cancer	MSS
			EPICC_C560_D1_G1_R1	EPICC	C560	D	1	G	1	R	1				EPICC_C560_D1_G1	cancer	RNA-seq	gland	C560.cancer	MSS	C560_D1_G1	13777465	Tumour	0.049049	FAIL				EPICC_C560_D1_G1_R1	EPICC	C560	D	1	G	1	R	1				EPICC_C560_D1_G1	cancer	RNA-seq	gland	C560.cancer	MSS
			EPICC_C560_D1_G10_R1	EPICC	C560	D	1	G	10	R	1				EPICC_C560_D1_G10	cancer	RNA-seq	gland	C560.cancer	MSS	C560_D1_G10	445319	Tumour	0.245245	FAIL				EPICC_C560_D1_G10_R1	EPICC	C560	D	1	G	10	R	1				EPICC_C560_D1_G10	cancer	RNA-seq	gland	C560.cancer	MSS
			EPICC_C560_D1_G2_R1	EPICC	C560	D	1	G	2	R	1				EPICC_C560_D1_G2	cancer	RNA-seq	gland	C560.cancer	MSS	C560_D1_G2	11859210	Tumour	0.0880881	FAIL				EPICC_C560_D1_G2_R1	EPICC	C560	D	1	G	2	R	1				EPICC_C560_D1_G2	cancer	RNA-seq	gland	C560.cancer	MSS
			EPICC_C560_D1_G3_R1	EPICC	C560	D	1	G	3	R	1				EPICC_C560_D1_G3	cancer	RNA-seq	gland	C560.cancer	MSS	C560_D1_G3	2474610	Tumour		FAIL				EPICC_C560_D1_G3_R1	EPICC	C560	D	1	G	3	R	1				EPICC_C560_D1_G3	cancer	RNA-seq	gland	C560.cancer	MSS
			EPICC_C560_D1_G4_R1	EPICC	C560	D	1	G	4	R	1				EPICC_C560_D1_G4	cancer	RNA-seq	gland	C560.cancer	MSS	C560_D1_G4	1322980	Tumour		FAIL				EPICC_C560_D1_G4_R1	EPICC	C560	D	1	G	4	R	1				EPICC_C560_D1_G4	cancer	RNA-seq	gland	C560.cancer	MSS
			EPICC_C560_D1_G5_R1	EPICC	C560	D	1	G	5	R	1				EPICC_C560_D1_G5	cancer	RNA-seq	gland	C560.cancer	MSS	C560_D1_G5	784350	Tumour	0.153153	FAIL				EPICC_C560_D1_G5_R1	EPICC	C560	D	1	G	5	R	1				EPICC_C560_D1_G5	cancer	RNA-seq	gland	C560.cancer	MSS
			EPICC_C560_D1_G6_R1	EPICC	C560	D	1	G	6	R	1				EPICC_C560_D1_G6	cancer	RNA-seq	gland	C560.cancer	MSS	C560_D1_G6	4093180	Tumour		FAIL				EPICC_C560_D1_G6_R1	EPICC	C560	D	1	G	6	R	1				EPICC_C560_D1_G6	cancer	RNA-seq	gland	C560.cancer	MSS
			EPICC_C560_D1_G7_R1	EPICC	C560	D	1	G	7	R	1				EPICC_C560_D1_G7	cancer	RNA-seq	gland	C560.cancer	MSS	C560_D1_G7	1116024	Tumour		FAIL				EPICC_C560_D1_G7_R1	EPICC	C560	D	1	G	7	R	1				EPICC_C560_D1_G7	cancer	RNA-seq	gland	C560.cancer	MSS
			EPICC_C560_D1_G8_R1	EPICC	C560	D	1	G	8	R	1				EPICC_C560_D1_G8	cancer	RNA-seq	gland	C560.cancer	MSS	C560_D1_G8	2946436	Tumour		FAIL				EPICC_C560_D1_G8_R1	EPICC	C560	D	1	G	8	R	1				EPICC_C560_D1_G8	cancer	RNA-seq	gland	C560.cancer	MSS
			EPICC_C560_D1_G9_R1	EPICC	C560	D	1	G	9	R	1				EPICC_C560_D1_G9	cancer	RNA-seq	gland	C560.cancer	MSS	C560_D1_G9	609721	Tumour	0.0910911	FAIL				EPICC_C560_D1_G9_R1	EPICC	C560	D	1	G	9	R	1				EPICC_C560_D1_G9	cancer	RNA-seq	gland	C560.cancer	MSS
			EPICC_C560_E1_B1_R1	EPICC	C560	E	1	B	1	R	1				EPICC_C560_E1_B1	normal	RNA-seq	bulk	C560.normal		C560_E1_B1	9115138	Normal		PASS				EPICC_C560_E1_B1_R1	EPICC	C560	E	1	B	1	R	1				EPICC_C560_E1_B1	normal	RNA-seq	bulk	C560.normal
			EPICC_C560_E1_G3_R1	EPICC	C560	E	1	G	3	R	1				EPICC_C560_E1_G3	normal	RNA-seq	gland	C560.normal		C560_E1_G3	10454316	Normal		PASS				EPICC_C560_E1_G3_R1	EPICC	C560	E	1	G	3	R	1				EPICC_C560_E1_G3	normal	RNA-seq	gland	C560.normal
			EPICC_C561_A1_B1_R1	EPICC	C561	A	1	B	1	R	1				EPICC_C561_A1_B1	cancer	RNA-seq	bulk	C561.cancer	MSS	C561_A1_B1	3472304	Tumour		FAIL				EPICC_C561_A1_B1_R1	EPICC	C561	A	1	B	1	R	1				EPICC_C561_A1_B1	cancer	RNA-seq	bulk	C561.cancer	MSS
			EPICC_C561_A1_G1_R1	EPICC	C561	A	1	G	1	R	1				EPICC_C561_A1_G1	cancer	RNA-seq	gland	C561.cancer	MSS	C561_A1_G1	4702829	Tumour	0.944945	FAIL				EPICC_C561_A1_G1_R1	EPICC	C561	A	1	G	1	R	1				EPICC_C561_A1_G1	cancer	RNA-seq	gland	C561.cancer	MSS
			EPICC_C561_A1_G10_R1	EPICC	C561	A	1	G	10	R	1				EPICC_C561_A1_G10	cancer	RNA-seq	gland	C561.cancer	MSS	C561_A1_G10	6778992	Tumour		PASS				EPICC_C561_A1_G10_R1	EPICC	C561	A	1	G	10	R	1				EPICC_C561_A1_G10	cancer	RNA-seq	gland	C561.cancer	MSS
			EPICC_C561_A1_G2_R1	EPICC	C561	A	1	G	2	R	1				EPICC_C561_A1_G2	cancer	RNA-seq	gland	C561.cancer	MSS	C561_A1_G2	41967499	Tumour		PASS				EPICC_C561_A1_G2_R1	EPICC	C561	A	1	G	2	R	1				EPICC_C561_A1_G2	cancer	RNA-seq	gland	C561.cancer	MSS
			EPICC_C561_A1_G3_R1	EPICC	C561	A	1	G	3	R	1				EPICC_C561_A1_G3	cancer	RNA-seq	gland	C561.cancer	MSS	C561_A1_G3	24892601	Tumour		PASS				EPICC_C561_A1_G3_R1	EPICC	C561	A	1	G	3	R	1				EPICC_C561_A1_G3	cancer	RNA-seq	gland	C561.cancer	MSS
			EPICC_C561_A1_G4_R1	EPICC	C561	A	1	G	4	R	1				EPICC_C561_A1_G4	cancer	RNA-seq	gland	C561.cancer	MSS	C561_A1_G4	5275220	Tumour	0.57958	PASS				EPICC_C561_A1_G4_R1	EPICC	C561	A	1	G	4	R	1				EPICC_C561_A1_G4	cancer	RNA-seq	gland	C561.cancer	MSS
			EPICC_C561_A1_G5_R1	EPICC	C561	A	1	G	5	R	1				EPICC_C561_A1_G5	cancer	RNA-seq	gland	C561.cancer	MSS	C561_A1_G5	1427116	Tumour	0.926927	FAIL				EPICC_C561_A1_G5_R1	EPICC	C561	A	1	G	5	R	1				EPICC_C561_A1_G5	cancer	RNA-seq	gland	C561.cancer	MSS
			EPICC_C561_A1_G6_R1	EPICC	C561	A	1	G	6	R	1				EPICC_C561_A1_G6	cancer	RNA-seq	gland	C561.cancer	MSS	C561_A1_G6	1853868	Tumour		FAIL				EPICC_C561_A1_G6_R1	EPICC	C561	A	1	G	6	R	1				EPICC_C561_A1_G6	cancer	RNA-seq	gland	C561.cancer	MSS
			EPICC_C561_A1_G7_R1	EPICC	C561	A	1	G	7	R	1				EPICC_C561_A1_G7	cancer	RNA-seq	gland	C561.cancer	MSS	C561_A1_G7	29258864	Tumour		PASS				EPICC_C561_A1_G7_R1	EPICC	C561	A	1	G	7	R	1				EPICC_C561_A1_G7	cancer	RNA-seq	gland	C561.cancer	MSS
			EPICC_C561_A1_G8_R1	EPICC	C561	A	1	G	8	R	1				EPICC_C561_A1_G8	cancer	RNA-seq	gland	C561.cancer	MSS	C561_A1_G8	706237	Tumour	0.944945	FAIL				EPICC_C561_A1_G8_R1	EPICC	C561	A	1	G	8	R	1				EPICC_C561_A1_G8	cancer	RNA-seq	gland	C561.cancer	MSS
			EPICC_C561_A1_G9_R1	EPICC	C561	A	1	G	9	R	1				EPICC_C561_A1_G9	cancer	RNA-seq	gland	C561.cancer	MSS	C561_A1_G9	1547504	Tumour	0.937938	FAIL				EPICC_C561_A1_G9_R1	EPICC	C561	A	1	G	9	R	1				EPICC_C561_A1_G9	cancer	RNA-seq	gland	C561.cancer	MSS
			EPICC_C561_B1_B1_R1	EPICC	C561	B	1	B	1	R	1				EPICC_C561_B1_B1	cancer	RNA-seq	bulk	C561.cancer	MSS	C561_B1_B1	4485136	Tumour		FAIL				EPICC_C561_B1_B1_R1	EPICC	C561	B	1	B	1	R	1				EPICC_C561_B1_B1	cancer	RNA-seq	bulk	C561.cancer	MSS
			EPICC_C561_B1_G1_R1	EPICC	C561	B	1	G	1	R	1				EPICC_C561_B1_G1	cancer	RNA-seq	gland	C561.cancer	MSS	C561_B1_G1	1251470	Tumour	0.875876	FAIL				EPICC_C561_B1_G1_R1	EPICC	C561	B	1	G	1	R	1				EPICC_C561_B1_G1	cancer	RNA-seq	gland	C561.cancer	MSS
			EPICC_C561_B1_G10_R1	EPICC	C561	B	1	G	10	R	1				EPICC_C561_B1_G10	cancer	RNA-seq	gland	C561.cancer	MSS	C561_B1_G10	813726	Tumour	0.806807	FAIL				EPICC_C561_B1_G10_R1	EPICC	C561	B	1	G	10	R	1				EPICC_C561_B1_G10	cancer	RNA-seq	gland	C561.cancer	MSS
			EPICC_C561_B1_G2_R1	EPICC	C561	B	1	G	2	R	1				EPICC_C561_B1_G2	cancer	RNA-seq	gland	C561.cancer	MSS	C561_B1_G2	2894067	Tumour	0.910911	FAIL				EPICC_C561_B1_G2_R1	EPICC	C561	B	1	G	2	R	1				EPICC_C561_B1_G2	cancer	RNA-seq	gland	C561.cancer	MSS
			EPICC_C561_B1_G3_R1	EPICC	C561	B	1	G	3	R	1				EPICC_C561_B1_G3	cancer	RNA-seq	gland	C561.cancer	MSS	C561_B1_G3	7791812	Tumour	0.945946	PASS				EPICC_C561_B1_G3_R1	EPICC	C561	B	1	G	3	R	1				EPICC_C561_B1_G3	cancer	RNA-seq	gland	C561.cancer	MSS
			EPICC_C561_B1_G4_R1	EPICC	C561	B	1	G	4	R	1				EPICC_C561_B1_G4	cancer	RNA-seq	gland	C561.cancer	MSS	C561_B1_G4	1746101	Tumour	0.847848	FAIL				EPICC_C561_B1_G4_R1	EPICC	C561	B	1	G	4	R	1				EPICC_C561_B1_G4	cancer	RNA-seq	gland	C561.cancer	MSS
			EPICC_C561_B1_G5_R1	EPICC	C561	B	1	G	5	R	1				EPICC_C561_B1_G5	cancer	RNA-seq	gland	C561.cancer	MSS	C561_B1_G5	348583	Tumour	0.855856	FAIL				EPICC_C561_B1_G5_R1	EPICC	C561	B	1	G	5	R	1				EPICC_C561_B1_G5	cancer	RNA-seq	gland	C561.cancer	MSS
			EPICC_C561_B1_G6_R1	EPICC	C561	B	1	G	6	R	1				EPICC_C561_B1_G6	cancer	RNA-seq	gland	C561.cancer	MSS	C561_B1_G6	1266788	Tumour	0.918919	FAIL				EPICC_C561_B1_G6_R1	EPICC	C561	B	1	G	6	R	1				EPICC_C561_B1_G6	cancer	RNA-seq	gland	C561.cancer	MSS
			EPICC_C561_B1_G7_R1	EPICC	C561	B	1	G	7	R	1				EPICC_C561_B1_G7	cancer	RNA-seq	gland	C561.cancer	MSS	C561_B1_G7	681913	Tumour	0.894895	FAIL				EPICC_C561_B1_G7_R1	EPICC	C561	B	1	G	7	R	1				EPICC_C561_B1_G7	cancer	RNA-seq	gland	C561.cancer	MSS
			EPICC_C561_B1_G8_R1	EPICC	C561	B	1	G	8	R	1				EPICC_C561_B1_G8	cancer	RNA-seq	gland	C561.cancer	MSS	C561_B1_G8	1154511	Tumour	0.91992	FAIL				EPICC_C561_B1_G8_R1	EPICC	C561	B	1	G	8	R	1				EPICC_C561_B1_G8	cancer	RNA-seq	gland	C561.cancer	MSS
			EPICC_C561_B1_G9_R1	EPICC	C561	B	1	G	9	R	1				EPICC_C561_B1_G9	cancer	RNA-seq	gland	C561.cancer	MSS	C561_B1_G9	606671	Tumour	0.871872	FAIL				EPICC_C561_B1_G9_R1	EPICC	C561	B	1	G	9	R	1				EPICC_C561_B1_G9	cancer	RNA-seq	gland	C561.cancer	MSS
			EPICC_C561_C1_B1_R1	EPICC	C561	C	1	B	1	R	1				EPICC_C561_C1_B1	cancer	RNA-seq	bulk	C561.cancer	MSS	C561_C1_B1	1431019	Tumour		FAIL				EPICC_C561_C1_B1_R1	EPICC	C561	C	1	B	1	R	1				EPICC_C561_C1_B1	cancer	RNA-seq	bulk	C561.cancer	MSS
			EPICC_C561_C1_G10_R1	EPICC	C561	C	1	G	10	R	1				EPICC_C561_C1_G10	cancer	RNA-seq	gland	C561.cancer	MSS	C561_C1_G10	991973	Tumour	0.515516	FAIL				EPICC_C561_C1_G10_R1	EPICC	C561	C	1	G	10	R	1				EPICC_C561_C1_G10	cancer	RNA-seq	gland	C561.cancer	MSS
			EPICC_C561_C1_G9_R1	EPICC	C561	C	1	G	9	R	1				EPICC_C561_C1_G9	cancer	RNA-seq	gland	C561.cancer	MSS	C561_C1_G9	370813	Tumour	0.616617	FAIL				EPICC_C561_C1_G9_R1	EPICC	C561	C	1	G	9	R	1				EPICC_C561_C1_G9	cancer	RNA-seq	gland	C561.cancer	MSS
			EPICC_C561_D1_B1_R1	EPICC	C561	D	1	B	1	R	1				EPICC_C561_D1_B1	cancer	RNA-seq	bulk	C561.cancer	MSS	C561_D1_B1	4459419	Tumour		FAIL				EPICC_C561_D1_B1_R1	EPICC	C561	D	1	B	1	R	1				EPICC_C561_D1_B1	cancer	RNA-seq	bulk	C561.cancer	MSS
			EPICC_C561_D1_G10_R1	EPICC	C561	D	1	G	10	R	1				EPICC_C561_D1_G10	cancer	RNA-seq	gland	C561.cancer	MSS	C561_D1_G10	638074	Tumour	0.876877	FAIL				EPICC_C561_D1_G10_R1	EPICC	C561	D	1	G	10	R	1				EPICC_C561_D1_G10	cancer	RNA-seq	gland	C561.cancer	MSS
			EPICC_C561_D1_G3_R1	EPICC	C561	D	1	G	3	R	1				EPICC_C561_D1_G3	cancer	RNA-seq	gland	C561.cancer	MSS	C561_D1_G3	729422	Tumour	1	FAIL				EPICC_C561_D1_G3_R1	EPICC	C561	D	1	G	3	R	1				EPICC_C561_D1_G3	cancer	RNA-seq	gland	C561.cancer	MSS
			EPICC_C561_D1_G8_R1	EPICC	C561	D	1	G	8	R	1				EPICC_C561_D1_G8	cancer	RNA-seq	gland	C561.cancer	MSS	C561_D1_G8	475481	Tumour	0.894895	FAIL				EPICC_C561_D1_G8_R1	EPICC	C561	D	1	G	8	R	1				EPICC_C561_D1_G8	cancer	RNA-seq	gland	C561.cancer	MSS
			EPICC_C561_E1_B1_R1	EPICC	C561	E	1	B	1	R	1				EPICC_C561_E1_B1	normal	RNA-seq	bulk	C561.normal		C561_E1_B1	3482316	Normal		FAIL				EPICC_C561_E1_B1_R1	EPICC	C561	E	1	B	1	R	1				EPICC_C561_E1_B1	normal	RNA-seq	bulk	C561.normal
			EPICC_C561_E1_G1_R1	EPICC	C561	E	1	G	1	R	1				EPICC_C561_E1_G1	normal	RNA-seq	gland	C561.normal		C561_E1_G1	13491980	Normal		PASS				EPICC_C561_E1_G1_R1	EPICC	C561	E	1	G	1	R	1				EPICC_C561_E1_G1	normal	RNA-seq	gland	C561.normal
			EPICC_C561_E1_G2_R1	EPICC	C561	E	1	G	2	R	1				EPICC_C561_E1_G2	normal	RNA-seq	gland	C561.normal		C561_E1_G2	2834006	Normal		FAIL				EPICC_C561_E1_G2_R1	EPICC	C561	E	1	G	2	R	1				EPICC_C561_E1_G2	normal	RNA-seq	gland	C561.normal
			EPICC_C562_A1_B1_R1	EPICC	C562	A	1	B	1	R	1				EPICC_C562_A1_B1	cancer	RNA-seq	bulk	C562.cancer	MSI	C562_A1_B1	279001	Tumour		FAIL				EPICC_C562_A1_B1_R1	EPICC	C562	A	1	B	1	R	1				EPICC_C562_A1_B1	cancer	RNA-seq	bulk	C562.cancer	MSI
			EPICC_C562_A1_G1_R1	EPICC	C562	A	1	G	1	R	1				EPICC_C562_A1_G1	cancer	RNA-seq	gland	C562.cancer	MSI	C562_A1_G1	424611	Tumour	0.376376	FAIL				EPICC_C562_A1_G1_R1	EPICC	C562	A	1	G	1	R	1				EPICC_C562_A1_G1	cancer	RNA-seq	gland	C562.cancer	MSI
			EPICC_C562_A1_G2_R1	EPICC	C562	A	1	G	2	R	1				EPICC_C562_A1_G2	cancer	RNA-seq	gland	C562.cancer	MSI	C562_A1_G2	9525808	Tumour	0.331331	PASS				EPICC_C562_A1_G2_R1	EPICC	C562	A	1	G	2	R	1				EPICC_C562_A1_G2	cancer	RNA-seq	gland	C562.cancer	MSI
			EPICC_C562_A1_G3_R1	EPICC	C562	A	1	G	3	R	1				EPICC_C562_A1_G3	cancer	RNA-seq	gland	C562.cancer	MSI	C562_A1_G3	622725	Tumour	0.257257	FAIL				EPICC_C562_A1_G3_R1	EPICC	C562	A	1	G	3	R	1				EPICC_C562_A1_G3	cancer	RNA-seq	gland	C562.cancer	MSI
			EPICC_C562_A1_G4_R1	EPICC	C562	A	1	G	4	R	1				EPICC_C562_A1_G4	cancer	RNA-seq	gland	C562.cancer	MSI	C562_A1_G4	1488645	Tumour	0.173173	FAIL				EPICC_C562_A1_G4_R1	EPICC	C562	A	1	G	4	R	1				EPICC_C562_A1_G4	cancer	RNA-seq	gland	C562.cancer	MSI
			EPICC_C562_A1_G5_R1	EPICC	C562	A	1	G	5	R	1				EPICC_C562_A1_G5	cancer	RNA-seq	gland	C562.cancer	MSI	C562_A1_G5	973714	Tumour	0.253253	FAIL				EPICC_C562_A1_G5_R1	EPICC	C562	A	1	G	5	R	1				EPICC_C562_A1_G5	cancer	RNA-seq	gland	C562.cancer	MSI
			EPICC_C562_A1_G6_R1	EPICC	C562	A	1	G	6	R	1				EPICC_C562_A1_G6	cancer	RNA-seq	gland	C562.cancer	MSI	C562_A1_G6	426487	Tumour	0.237237	FAIL				EPICC_C562_A1_G6_R1	EPICC	C562	A	1	G	6	R	1				EPICC_C562_A1_G6	cancer	RNA-seq	gland	C562.cancer	MSI
			EPICC_C562_A1_G7_R1	EPICC	C562	A	1	G	7	R	1				EPICC_C562_A1_G7	cancer	RNA-seq	gland	C562.cancer	MSI	C562_A1_G7	1291060	Tumour	0.197197	FAIL				EPICC_C562_A1_G7_R1	EPICC	C562	A	1	G	7	R	1				EPICC_C562_A1_G7	cancer	RNA-seq	gland	C562.cancer	MSI
			EPICC_C562_A1_G8_R1	EPICC	C562	A	1	G	8	R	1				EPICC_C562_A1_G8	cancer	RNA-seq	gland	C562.cancer	MSI	C562_A1_G8	4973271	Tumour	0.25025	FAIL				EPICC_C562_A1_G8_R1	EPICC	C562	A	1	G	8	R	1				EPICC_C562_A1_G8	cancer	RNA-seq	gland	C562.cancer	MSI
			EPICC_C562_A1_G9_R1	EPICC	C562	A	1	G	9	R	1				EPICC_C562_A1_G9	cancer	RNA-seq	gland	C562.cancer	MSI	C562_A1_G9	4516136	Tumour	0.12012	FAIL				EPICC_C562_A1_G9_R1	EPICC	C562	A	1	G	9	R	1				EPICC_C562_A1_G9	cancer	RNA-seq	gland	C562.cancer	MSI
			EPICC_C562_B1_B1_R1	EPICC	C562	B	1	B	1	R	1				EPICC_C562_B1_B1	cancer	RNA-seq	bulk	C562.cancer	MSI	C562_B1_B1	296477	Tumour		FAIL				EPICC_C562_B1_B1_R1	EPICC	C562	B	1	B	1	R	1				EPICC_C562_B1_B1	cancer	RNA-seq	bulk	C562.cancer	MSI
			EPICC_C562_B1_G1_R1	EPICC	C562	B	1	G	1	R	1				EPICC_C562_B1_G1	cancer	RNA-seq	gland	C562.cancer	MSI	C562_B1_G1	1238565	Tumour	0.038038	FAIL				EPICC_C562_B1_G1_R1	EPICC	C562	B	1	G	1	R	1				EPICC_C562_B1_G1	cancer	RNA-seq	gland	C562.cancer	MSI
			EPICC_C562_B1_G10_R1	EPICC	C562	B	1	G	10	R	1				EPICC_C562_B1_G10	cancer	RNA-seq	gland	C562.cancer	MSI	C562_B1_G10	2471546	Tumour		FAIL				EPICC_C562_B1_G10_R1	EPICC	C562	B	1	G	10	R	1				EPICC_C562_B1_G10	cancer	RNA-seq	gland	C562.cancer	MSI
			EPICC_C562_B1_G2_R1	EPICC	C562	B	1	G	2	R	1				EPICC_C562_B1_G2	cancer	RNA-seq	gland	C562.cancer	MSI	C562_B1_G2	5771518	Tumour	0.0700701	FAIL				EPICC_C562_B1_G2_R1	EPICC	C562	B	1	G	2	R	1				EPICC_C562_B1_G2	cancer	RNA-seq	gland	C562.cancer	MSI
			EPICC_C562_B1_G7_R1	EPICC	C562	B	1	G	7	R	1				EPICC_C562_B1_G7	cancer	RNA-seq	gland	C562.cancer	MSI	C562_B1_G7	565815	Tumour		FAIL				EPICC_C562_B1_G7_R1	EPICC	C562	B	1	G	7	R	1				EPICC_C562_B1_G7	cancer	RNA-seq	gland	C562.cancer	MSI
			EPICC_C562_C1_B1_R1	EPICC	C562	C	1	B	1	R	1				EPICC_C562_C1_B1	cancer	RNA-seq	bulk	C562.cancer	MSI	C562_C1_B1	1157803	Tumour		FAIL				EPICC_C562_C1_B1_R1	EPICC	C562	C	1	B	1	R	1				EPICC_C562_C1_B1	cancer	RNA-seq	bulk	C562.cancer	MSI
			EPICC_C562_C1_G3_R1	EPICC	C562	C	1	G	3	R	1				EPICC_C562_C1_G3	cancer	RNA-seq	gland	C562.cancer	MSI	C562_C1_G3	1039357	Tumour	0.015015	FAIL				EPICC_C562_C1_G3_R1	EPICC	C562	C	1	G	3	R	1				EPICC_C562_C1_G3	cancer	RNA-seq	gland	C562.cancer	MSI
			EPICC_C562_C1_G4_R1	EPICC	C562	C	1	G	4	R	1				EPICC_C562_C1_G4	cancer	RNA-seq	gland	C562.cancer	MSI	C562_C1_G4	4904488	Tumour		FAIL				EPICC_C562_C1_G4_R1	EPICC	C562	C	1	G	4	R	1				EPICC_C562_C1_G4	cancer	RNA-seq	gland	C562.cancer	MSI
			EPICC_C562_D1_B1_R1	EPICC	C562	D	1	B	1	R	1				EPICC_C562_D1_B1	cancer	RNA-seq	bulk	C562.cancer	MSI	C562_D1_B1	101522	Tumour		FAIL				EPICC_C562_D1_B1_R1	EPICC	C562	D	1	B	1	R	1				EPICC_C562_D1_B1	cancer	RNA-seq	bulk	C562.cancer	MSI
			EPICC_C562_D1_G10_R1	EPICC	C562	D	1	G	10	R	1				EPICC_C562_D1_G10	cancer	RNA-seq	gland	C562.cancer	MSI	C562_D1_G10	276372	Tumour	0.02002	FAIL				EPICC_C562_D1_G10_R1	EPICC	C562	D	1	G	10	R	1				EPICC_C562_D1_G10	cancer	RNA-seq	gland	C562.cancer	MSI
			EPICC_C562_D1_G3_R1	EPICC	C562	D	1	G	3	R	1				EPICC_C562_D1_G3	cancer	RNA-seq	gland	C562.cancer	MSI	C562_D1_G3	567656	Tumour	0.0530531	FAIL				EPICC_C562_D1_G3_R1	EPICC	C562	D	1	G	3	R	1				EPICC_C562_D1_G3	cancer	RNA-seq	gland	C562.cancer	MSI
			EPICC_C562_D1_G6_R1	EPICC	C562	D	1	G	6	R	1				EPICC_C562_D1_G6	cancer	RNA-seq	gland	C562.cancer	MSI	C562_D1_G6	8639	Tumour	0.032032	FAIL				EPICC_C562_D1_G6_R1	EPICC	C562	D	1	G	6	R	1				EPICC_C562_D1_G6	cancer	RNA-seq	gland	C562.cancer	MSI
			EPICC_C562_D1_G9_R1	EPICC	C562	D	1	G	9	R	1				EPICC_C562_D1_G9	cancer	RNA-seq	gland	C562.cancer	MSI	C562_D1_G9	340335	Tumour	0.015015	FAIL				EPICC_C562_D1_G9_R1	EPICC	C562	D	1	G	9	R	1				EPICC_C562_D1_G9	cancer	RNA-seq	gland	C562.cancer	MSI
			EPICC_C562_E1_B1_R1	EPICC	C562	E	1	B	1	R	1				EPICC_C562_E1_B1	normal	RNA-seq	bulk	C562.normal		C562_E1_B1	1046355	Normal		FAIL				EPICC_C562_E1_B1_R1	EPICC	C562	E	1	B	1	R	1				EPICC_C562_E1_B1	normal	RNA-seq	bulk	C562.normal
