# Supplementary material for: The co-evolution of the genome and epigenome in colorectal cancer
Source: Nature. 2022 Oct 26;611(7937):733–43. doi: 10.1038/s41586-022-05202-1 (PMC9684080; doi:10.1038/s41586-022-05202-1)
Supplement: Supplementary file 7 — List of chromatin modifier genes. [file 41586_2022_5202_MOESM7_ESM.xlsx]

## Sheet: cmgs
CMG
ACTL6B
ACTR5
ACTR8
ARID1A
ARID1B
ASH1L
CARM1
CDY1
CDYL
CHD2
CHD3
CHD4
CHRAC1
CREBBP
DNMT1
DNMT3A
DNMT3B
DOT1L
EHMT1
EHMT2
ELP3
EP300
EZH1
EZH2
FBXO10
GTF3C4
HAT1
HDAC1
HDAC10
HDAC11
HDAC2
HDAC3
HDAC4
HDAC5
HDAC6
HDAC7
HDAC8
HDAC9
HIF1AN
HINFP
HR
HSPBAP1
ING1
ING2
ING3
ING4
ING5
INO80
INO80B
INO80C
INO80D
INO80E
JARID2
JMJD1C
JMJD4
JMJD6
JMJD7
JMJD8
KAT2A
KAT2B
KAT5
KAT6A
KAT6B
KAT7
KAT8
KDM1A
KDM1B
KDM2A
KDM2B
KDM3A
KDM3B
KDM4A
KDM4B
KDM4C
KDM4D
KDM5A
KDM5B
KDM5C
KDM5D
KDM6A
KDM6B
KDM7A
KDM8
KMT2A
KMT2B
KMT2C
KMT2D
KMT2E
MBD1
MBD2
MBD3
MBD4
MCRS1
MECP2
MGEA5
MINA
MTA1
MTA2
MTA3
NAT10
NCOA1
NCOA3
NFRKB
NSD1
PHF2
PHF8
PRDM2
PRDM9
PRMT1
PRMT10
PRMT2
PRMT3
PRMT5
PRMT6
PRMT7
PRMT8
RBBP4
RBBP7
RING1
RUVBL1
RUVBL2
SETD1A
SETD1B
SETD2
SETD3
SETD4
SETD5
SETD6
SETD7
SETD8
SETD9
SETDB1
SETDB2
SETMAR
SIRT1
SIRT2
SIRT3
SIRT4
SIRT5
SIRT6
SIRT7
SMARCA1
SMARCA4
SMARCA5
SMARCC1
SMARCC2
SMARCD1
SMARCD2
SMARCD3
SMYD1
SMYD2
SMYD3
SMYD4
SMYD5
SUV39H1
SUV39H2
SUV420H1
SUV420H2
TAF1
TET1
TET2
TFPT
UCHL5
UTY
WHSC1
WHSC1L1
YY1
