# Supplementary material for: The co-evolution of the genome and epigenome in colorectal cancer
Source: Nature. 2022 Oct 26;611(7937):733–43. doi: 10.1038/s41586-022-05202-1 (PMC9684080; doi:10.1038/s41586-022-05202-1)
Supplement: Supplementary file 8 — List of driver genes. [file 41586_2022_5202_MOESM8_ESM.xlsx]

## Sheet: Martincorena
Martincorena
ABL1
CCDC6
EIF1AX
HIST1H2BD
MED12
POLE
SMARCB1
UPF3A
ACO1
CCND1
EIF2S2
HIST1H3B
MED23
POT1
SMC1A
VHL
ACVR1
CD1D
ELF3
HIST1H4E
MEN1
POU2AF1
SMC3
WASF3
ACVR1B
CD58
EML4
HLA-A
MET
POU2F2
SMO
WT1
ACVR2A
CD70
EP300
HLA-B
MGA
PPM1D
SMTNL2
XIRP2
ACVR2B
CD79A
EPAS1
HLA-C
MLH1
PPP2R1A
SNX25
XPO1
ADNP
CD79B
EPHA2
HNF1A
MPL
PPP6C
SOCS1
ZBTB20
AJUBA
CDC27
EPS8
HOXB3
MPO
PRDM1
SOX17
ZBTB7B
AKT1
CDC73
ERBB2
HRAS
MSH2
PRKAR1A
SOX9
ZFHX3
ALB
CDH1
ERBB3
IDH1
MSH6
PSG4
SPEN
ZFP36L1
ALK
CDH10
ERCC2
IDH2
MTOR
PSIP1
SPOP
ZFP36L2
ALPK2
CDK12
ERG
IKBKB
MUC17
PTCH1
SPTAN1
ZFX
AMER1
CDK4
ESR1
IKZF1
MUC6
PTEN
SRC
ZMYM3
APC
CDKN1A
ETNK1
IL6ST
MXRA5
PTPN11
SRSF2
ZNF471
APOL2
CDKN1B
EZH2
IL7R
MYD88
PTPRB
STAG2
ZNF620
ARHGAP35
CDKN2A.p14arf
CDKN2A.p16INK4a
FAM104A
ING1
MYOCD
QKI
STAT3
ZNF750
ARHGAP5
CDKN2C
FAM166A
INTS12
MYOD1
RAC1
STAT5B
ZNF800
ARID1A
CEBPA
FAM46C
IPO7
NBPF1
RACGAP1
STK11
ZNRF3
ARID1B
CHD4
FAT1
IRF4
NCOR1
RAD21
STK19
ZRSR2
ARID2
CHD8
FBXO11
ITGB7
NF1
RASA1
STX2
ARID5B
CIB3
FBXW7
ITPKB
NF2
RB1
SUFU
ASXL1
CIC
FGFR1
JAK1
NFE2L2
RBM10
TBC1D12
ATM
CMTR2
FGFR2
JAK2
NIPBL
RET
TBL1XR1
ATP1A1
CNBD1
FGFR3
JAK3
NOTCH1
RHEB
TBX3
ATP1B1
CNOT3
FLG
KANSL1
NOTCH2
RHOA
TCEB1
ATP2B3
COL2A1
FLT3
KCNJ5
NPM1
RHOB
TCF12
ATRX
COL5A1
FOSL2
KDM5C
NRAS
RIT1
TCF7L2
AXIN1
COL5A3
FOXA1
KDM6A
NSD1
RNF43
TCP11L2
AXIN2
CREBBP
FOXA2
KDR
NT5C2
RPL10
TDRD10
AZGP1
CRLF2
FOXL2
KEAP1
NTN4
RPL22
TERT
B2M
CSDE1
FOXQ1
KEL
NTRK3
RPL5
TET2
BAP1
CSF1R
FRMD7
KIT
NUP210L
RPS15
TG
BCLAF1
CSF3R
FUBP1
KLF4
OMA1
RPS2
TGFBR2
BCOR
CTCF
GAGE12J
KLF5
OR4A16
RPS6KA3
TGIF1
BHMT2
CTNNA1
GATA1
KLHL8
OR4N2
RREB1
TIMM17A
BIRC3
CTNNB1
GATA2
KMT2A
OR52N1
RUNX1
TNF
BMPR2
CUL3
GATA3
KMT2B
OTUD7A
RXRA
TNFAIP3
BRAF
CUL4B
GNA11
KMT2C
PAPD5
SELP
TNFRSF14
BRCA1
CUX1
GNA13
KMT2D
PAX5
SETBP1
TOP2A
BRCA2
CYLD
GNAQ
KRAS
PBRM1
SETD2
TP53
BRD7
DAXX
GNAS
KRT5
PCBP1
SF3B1
TRAF3
C3orf70
DDX3X
GNB1
LATS2
PDAP1
SGK1
TRAF7
CACNA1D
DDX5
GNPTAB
LCTL
PDGFRA
SH2B3
TRIM23
CALR
DIAPH1
GPS2
LZTR1
PDSS2
SLC1A3
TSC1
CARD11
DICER1
GTF2I
MAP2K1
PDYN
SLC26A3
TSC2
CASP8
DIS3
GUSB
MAP2K2
PHF6
SLC44A3
TSHR
CBFB
DNM2
H3F3A
MAP2K4
PHOX2B
SLC4A5
TTLL9
CBL
DNMT3A
H3F3B
MAP2K7
PIK3CA
SMAD2
TYRO3
CBLB
EEF1A1
HIST1H1C
MAP3K1
PIK3R1
SMAD4
U2AF1
CCDC120
EGFR
HIST1H1E
MAX
PLCG1
SMARCA4
UBR5

## Sheet: IntOGen
IntOGen
ABCB1
ABI1
ABL1
ABL2
ACKR3
ACSL3
ACVR1
ACVR2A
ADGRB1
AFF1
AFF3
AJUBA
AKT1
AKT3
ALB
ALK
AMER1
APC
AR
ARAF
ARHGAP35
ARHGAP5
ARHGEF10
ARHGEF10L
ARHGEF12
ARID1A
ARID1B
ARID2
ASXL1
ASXL2
ATF7IP
ATG7
ATM
ATR
ATRX
AXIN1
AXIN2
B2M
BAP1
BCL10
BCL11A
BCL11B
BCL2
BCL2L12
BCL6
BCL7A
BCL9
BCL9L
BCLAF1
BCOR
BCORL1
BCR
BIRC3
BIRC6
BMPR1A
BMPR2
BRAF
BRCA1
BRCA2
BRD4
BRD7
BTG1
BTK
CACNA1D
CAMTA1
CARD11
CARS
CASP8
CASZ1
CBFA2T3
CBFB
CBL
CCDC6
CCND1
CCND2
CCND3
CCR7
CD58
CD79B
CDC73
CDH1
CDH10
CDH11
CDK12
CDK4
CDKN1A
CDKN1B
CDKN2A
CDKN2C
CDX2
CEBPA
CHD2
CHD4
CHEK2
CIC
CIITA
CLIP1
CLTC
CLTCL1
CMTR2
CNOT3
CNOT9
COL1A1
CPEB3
CR1
CREBBP
CRNKL1
CRTC1
CSF3R
CTCF
CTNNB1
CUL3
CUX1
CXCR4
CYLD
CYP2C8
CYSLTR2
DAXX
DAZAP1
DCAF12L2
DCC
DCSTAMP
DDB2
DDX3X
DDX6
DGCR8
DHX9
DICER1
DIS3
DNAJB1
DNMT3A
DOT1L
DROSHA
DTX1
DUSP16
EBF1
EFTUD2
EGFR
EGR2
EHD2
EIF1AX
EIF3E
ELF3
ELF4
ELL
ELN
EML4
ENPEP
EP300
EPAS1
EPHA2
EPHA3
EPHA7
EPS15
ERBB2
ERBB3
ERBB4
ERCC2
ERCC3
ERG
ESR1
ESRRA
ETV4
ETV5
ETV6
EWSR1
EXT2
EZH2
FAM135B
FAM174B
FAM186A
FAM46C
FANCA
FANCC
FANCD2
FANCF
FAS
FAT1
FAT2
FAT3
FAT4
FBLN1
FBN2
FBXO11
FBXW7
FGD5
FGFR1
FGFR2
FGFR3
FGFR4
FH
FHIT
FLCN
FLT3
FLT4
FN1
FOXA1
FOXA2
FOXD4L1
FOXL2
FOXO1
FOXO3
FOXP1
FUBP1
GATA1
GATA2
GATA3
GLI1
GMPS
GNA11
GNA13
GNAI2
GNAQ
GNAS
GRIN2A
GTF2I
H3F3A
HERC2
HGF
HIP1
HIST1H3B
HIST1H4I
HLA-A
HLA-B
HNF1A
HNRNPA2B1
HOXA11
HOXC13
HOXD13
HRAS
HSP90AA1
HSP90AB1
HSPG2
HTRA2
ID3
IDH1
IDH2
IFNAR1
IFNGR1
IKBKB
IKZF1
IKZF3
IL6ST
IL7R
ING1
INO80
IRAK1
IRF1
IRF4
IRS4
JAK1
JAK2
JAK3
KAT6A
KAT6B
KDM3B
KDM5A
KDM5C
KDM6A
KDR
KEAP1
KEL
KIF5B
KIFC1
KIT
KLF4
KLF5
KLHL36
KLHL6
KMT2A
KMT2B
KMT2C
KMT2D
KRAS
LATS1
LATS2
LDB1
LIFR
LOX
LPAR4
LPP
LRIG3
LRP1B
LTB
LY75-CD302
LZTR1
MAF
MALT1
MAML2
MAP2
MAP2K1
MAP2K4
MAP2K7
MAP3K1
MAPK1
MARK2
MAX
MB21D2
MCM3AP
MDM2
MDM4
MECOM
MED12
MEF2B
MEN1
MET
MGA
MLLT1
MLLT3
MSI2
MSN
MTCP1
MTOR
MYC
MYCN
MYD88
MYH11
MYH9
MYO5A
NBEA
NCOA1
NCOA2
NCOR1
NCOR2
NEFH
NF1
NF2
NFATC2
NFE2L2
NFKB2
NFKBIA
NFKBIE
NIN
NIPBL
NKTR
NKX2-1
NONO
NOTCH1
NOTCH2
NPEPPS
NPM1
NPRL2
NRAS
NRG1
NRK
NRP1
NSD1
NSD2
NT5C3A
NTRK1
NTRK3
NUMA1
NUP214
NXF1
P2RY8
PABPC1
PAK2
PARP4
PBRM1
PCBP1
PCDH17
PCMTD1
PDCD1LG2
PDE4DIP
PDGFRA
PDGFRB
PDPR
PEG3
PHF6
PIK3CA
PIK3CB
PIK3R1
PIM1
PLAG1
PLCB4
PLCG1
PML
PMS2
POLD1
POLE
POLQ
POT1
POU2F2
PPM1D
PPP2R1A
PPP3CA
PPP6C
PPT2
PRDM1
PRDM2
PREX2
PRF1
PRKAR1A
PRKCB
PRKCD
PRKD2
PRR14
PRRX1
PSIP1
PTCH1
PTEN
PTMA
PTPN11
PTPN13
PTPN14
PTPN6
PTPRB
PTPRC
PTPRD
PTPRK
PTPRT
QKI
RABEP1
RAC1
RAD21
RAF1
RALGDS
RANBP2
RAP1GDS1
RARA
RASA1
RASA2
RB1
RBFOX1
RBFOX2
RBM10
RBM15
RBM38
RBM39
RECQL4
RELA
RET
RGL3
RGPD3
RGS7
RHOA
RHPN2
RIPK1
RNF213
RNF43
RNF6
RPL10
RPL22
RPS3A
RPS6KA3
RRAGC
RRAS2
RSPH10B2
RUNX1
RUNX1T1
RXRA
SALL4
SATB1
SDC4
SEPT9
SET
SETBP1
SETD1B
SETD2
SETDB1
SF3B1
SFMBT2
SGK1
SH2B3
SIN3A
SIRPA
SIX1
SLC45A3
SMAD2
SMAD3
SMAD4
SMARCA1
SMARCA4
SMARCB1
SMARCD1
SMC1A
SMO
SOCS1
SOHLH2
SOS1
SOX17
SOX21
SOX9
SP140
SPEN
SPOP
SRGAP3
SRSF2
STAG2
STAT3
STAT5B
STAT6
STIL
STK11
STRN
SUSD2
SUZ12
TAF15
TBL1XR1
TBX3
TCF4
TCF7L2
TCIRG1
TEC
TET1
TET2
TFAP4
TFG
TGFBR2
TGIF1
TLL1
TNC
TNFAIP3
TNFRSF14
TOP1
TOP2A
TP53
TP63
TRAF3
TRIM24
TRIM33
TRIM49C
TRIP11
TRRAP
TSC1
TSC2
U2AF1
U2AF2
UBE2A
UBE2D2
UBR5
UGT2B17
USP44
USP6
USP8
USP9X
VAV1
VHL
WAS
WDR45
WNK2
WNK4
WRN
WT1
XPC
XPO1
ZBTB16
ZBTB20
ZBTB7B
ZCRB1
ZEB1
ZFHX3
ZFP36L1
ZFX
ZNF148
ZNF165
ZNF208
ZNF429
ZNF521
ZNF626
ZNF680
ZNF721
ZNF780A
ZNF814
ZNF93
ZNRF3
ZRSR2
ZXDB
