# Supplementary material for: The co-evolution of the genome and epigenome in colorectal cancer
Source: Nature. 2022 Oct 26;611(7937):733–43. doi: 10.1038/s41586-022-05202-1 (PMC9684080; doi:10.1038/s41586-022-05202-1)
Supplement: Supplementary file 9 — Summary of the recurrence of SCAAs and their associated gene expression changes. [file 41586_2022_5202_MOESM9_ESM.xlsx]

## Sheet: rna_data
peak.peak	peak.id	peak.gain	peak.loss	peak.recurrence	peak.type	peak.event_type	gene	symbol	p_deseq	p_deseq_force	n_sig	n_not_sig	hypothesis
chr19:48752815-48753315	FUT1	20	1	20	promoter	gain	ENSG00000174951|FUT1	FUT1	0.000156628	0.000156628	18	5	greater
chr19:48501796-48502296	LMTK3	19	0	19	promoter	gain	ENSG00000142235|LMTK3	LMTK3	0.56963	0.56963	17	6	greater
chr5:135034130-135034630	PITX1	19	0	19	promoter	gain	ENSG00000069011|PITX1	PITX1	0.489729	0.489729	14	9	greater
chr14:59265717-59266217	DAAM1	0	17	17	promoter	loss	ENSG00000100592|DAAM1	DAAM1	0.992391	0.992391	10	13	less
chr8:133130728-133131228	TG	17	0	17	promoter	gain	ENSG00000042832|TG	TG	2.45182e-06	2.45182e-06	15	8	greater
chr1:44014242-44014742	SLC6A9	0	16	16	promoter	loss	ENSG00000196517|SLC6A9	SLC6A9	0.395375	0.395375	11	12	less
chr10:122237313-122237813	TACC2	15	0	15	promoter	gain	ENSG00000138162|TACC2	TACC2		0.999992	12	11	greater
chr16:68644985-68645485	CDH3	15	1	15	promoter	gain	ENSG00000062038|CDH3	CDH3	0.0316949	0.0316949	14	9	greater
chr2:207165937-207166437	KLF7	15	0	15	promoter	gain	ENSG00000118263|KLF7	KLF7	0.0112562	0.0112562	11	12	greater
chr1:246874934-246875434	AHCTF1	0	14	14	promoter	loss	ENSG00000153207|AHCTF1	AHCTF1	0.0938573	0.0938573	9	14	less
chr19:43623815-43624315	CADM4	14	0	14	promoter	gain	ENSG00000105767|CADM4	CADM4	0.269716	0.269716	14	9	greater
chr19:7871965-7872465	PRR36	14	0	14	promoter	gain	ENSG00000183248|PRR36	PRR36	0.999997	0.999997	9	14	greater
chr22:31529469-31529969	SFI1	0	14	14	promoter	loss	ENSG00000198089|SFI1	SFI1	0.998404	0.998404	12	11	less
chr7:2646791-2647291	TTYH3	14	1	14	promoter	gain	ENSG00000136295|TTYH3	TTYH3	0.97157	0.97157	13	10	greater
chr19:45308035-45308535	GH19J045307	13	0	13	enhancer	gain	ENSG00000104859|CLASRP	CLASRP	0.480015	0.480015	13	10	greater
chr19:45308035-45308535	GH19J045307	13	0	13	enhancer	gain	ENSG00000007047|MARK4	MARK4	0.137249	0.137249	13	10	greater
chr3:136617156-136617656	GH03J136616	0	13	13	enhancer	loss	ENSG00000118007|STAG1	STAG1	0.410411	0.410411	10	13	less
chr19:55086973-55087473	EPS8L1	0	13	13	promoter	loss	ENSG00000131037|EPS8L1	EPS8L1	0.733467	0.733467	8	15	less
chr3:11137318-11137818	HRH1	13	2	13	promoter	gain	ENSG00000196639|HRH1	HRH1	0.492268	0.492268	12	11	greater
chr3:146164913-146165413	PLOD2	0	13	13	promoter	loss	ENSG00000152952|PLOD2	PLOD2	0.00120188	0.00120188	11	12	less
chr4:6693559-6694059	S100P	13	1	13	promoter	gain	ENSG00000163993|S100P	S100P	0.0581269	0.0581269	10	13	greater
chr22:46634888-46635388	GH22J046634	0	12	12	enhancer	loss	ENSG00000075240|GRAMD4	GRAMD4	0.0417973	0.0417973	10	13	less
chr9:137150695-137151195	GH09J137149	12	0	12	enhancer	gain	ENSG00000188566|NDOR1	NDOR1	0.597438	0.597438	8	15	greater
chr9:137150695-137151195	GH09J137149	12	0	12	enhancer	gain	ENSG00000176248|ANAPC2	ANAPC2		0.00693433	8	15	greater
chr1:59556849-59557349	FGGY	12	0	12	promoter	gain	ENSG00000172456|FGGY	FGGY	0.000139539	0.000139539	11	12	greater
chr10:59805006-59805506	CCDC6	0	12	12	promoter	loss	ENSG00000108091|CCDC6	CCDC6	0.315405	0.315405	12	11	less
chr15:22775963-22776463	NIPA1	12	0	12	promoter	gain	ENSG00000170113|NIPA1	NIPA1	0.784652	0.784652	12	11	greater
chr18:5629650-5630150	EPB41L3	0	12	12	promoter	loss	ENSG00000082397|EPB41L3	EPB41L3	0.00967568	0.00967568	8	15	less
chr19:3520711-3521211	FZR1	12	0	12	promoter	gain	ENSG00000105325|FZR1	FZR1	0.0974598	0.0974598	10	13	greater
chr2:61218707-61219207	USP34	0	12	12	promoter	loss	ENSG00000115464|USP34	USP34	0.0523258	0.0523258	9	14	less
chr22:46537402-46537902	CELSR1	12	0	12	promoter	gain	ENSG00000075275|CELSR1	CELSR1	1.74541e-05	1.74541e-05	11	12	greater
chr5:891071-891571	TRIP13,BRD9	12	3	12	promoter	gain	ENSG00000071539|TRIP13	TRIP13	0.14829	0.14829	11	12	greater
chr5:891071-891571	TRIP13,BRD9	12	3	12	promoter	gain	ENSG00000028310|BRD9	BRD9	0.412867	0.412867	11	12	greater
chr6:1311742-1312242	FOXQ1	12	0	12	promoter	gain	ENSG00000164379|FOXQ1	FOXQ1	0.998347	0.998347	10	13	greater
chr8:106447691-106448191	OXR1	12	2	12	promoter	gain	ENSG00000164830|OXR1	OXR1	0.940297	0.940297	12	11	greater
chr2:121363584-121364084	GH02J121362	0	11	11	enhancer	loss	ENSG00000074054|CLASP1	CLASP1	0.000635561	0.000635561	9	14	less
chr5:160703536-160704036	GH05J160702	0	11	11	enhancer	loss	ENSG00000118322|ATP10B	ATP10B	0.0045431	0.0045431	7	16	less
chr11:73362044-73362544	ARHGEF17	11	0	11	promoter	gain	ENSG00000110237|ARHGEF17	ARHGEF17	0.689582	0.689582	11	12	greater
chr14:94102725-94103225	IFI27	0	11	11	promoter	loss	ENSG00000165949|IFI27	IFI27	0.998499	0.998499	7	16	less
chr16:169894-170394	HBA2	11	2	11	promoter	gain	ENSG00000188536|HBA2	HBA2		0.337487	9	14	greater
chr17:81961169-81961669	NOTUM	11	1	11	promoter	gain	ENSG00000185269|NOTUM	NOTUM	0.114353	0.114353	9	14	greater
chr18:2564355-2564855	METTL4	0	11	11	promoter	loss	ENSG00000101574|METTL4	METTL4		0.969993	8	15	less
chr19:17842053-17842553	JAK3	11	0	11	promoter	gain	ENSG00000105639|JAK3	JAK3	0.0137267	0.0137267	11	12	greater
chr19:7870611-7871111	PRR36	11	0	11	promoter	gain	ENSG00000183248|PRR36	PRR36	0.977731	0.977731	8	15	greater
chr20:23639468-23639968	CST3	0	11	11	promoter	loss	ENSG00000101439|CST3	CST3	0.999931	0.999931	8	15	less
chr20:43605648-43606148	IFT52	0	11	11	promoter	loss	ENSG00000101052|IFT52	IFT52	0.905817	0.905817	8	15	less
chr22:21632430-21632930	YDJC	11	0	11	promoter	gain	ENSG00000161179|YDJC	YDJC	0.256598	0.256598	11	12	greater
chr3:41274836-41275336	ULK4	0	11	11	promoter	loss	ENSG00000168038|ULK4	ULK4	0.48852	0.48852	7	16	less
chr4:10108996-10109496	WDR1	0	11	11	promoter	loss	ENSG00000071127|WDR1	WDR1	0.655111	0.655111	6	17	less
chr4:1839336-1839836	LETM1	0	11	11	promoter	loss	ENSG00000168924|LETM1	LETM1	0.656615	0.656615	8	15	less
chr4:83139529-83140029	PLAC8	0	11	11	promoter	loss	ENSG00000145287|PLAC8	PLAC8	0.370049	0.370049	5	18	less
chr2:88144817-88145317	GH02J088144	0	10	10	enhancer	loss	ENSG00000163586|FABP1	FABP1	0.000162663	0.000162663	7	16	less
chr2:88144817-88145317	GH02J088144	0	10	10	enhancer	loss	ENSG00000144115|THNSL2	THNSL2	0.710766	0.710766	7	16	less
chr3:33791629-33792129	GH03J033790	0	10	10	enhancer	loss	ENSG00000163539|CLASP2	CLASP2	0.0774089	0.0774089	7	16	less
chr9:126343224-126343724	GH09J126341	0	10	10	enhancer	loss	ENSG00000196814|MVB12B	MVB12B	0.000218316	0.000218316	6	17	less
chr1:154551450-154551950	UBE2Q1	0	10	10	promoter	loss	ENSG00000160714|UBE2Q1	UBE2Q1	0.999514	0.999514	5	18	less
chr1:39845131-39845631	TRIT1	10	0	10	promoter	gain	ENSG00000043514|TRIT1	TRIT1	0.39741	0.39741	10	13	greater
chr1:54227249-54227749	SSBP3	10	0	10	promoter	gain	ENSG00000157216|SSBP3	SSBP3	0.0519481	0.0519481	10	13	greater
chr1:6220207-6220707	ICMT	10	0	10	promoter	gain	ENSG00000116237|ICMT	ICMT	0.455029	0.455029	8	15	greater
chr10:73759420-73759920	SEC24C	10	0	10	promoter	gain	ENSG00000176986|SEC24C	SEC24C	0.0844599	0.0844599	9	14	greater
chr11:66720131-66720631	SPTBN2	10	1	10	promoter	gain	ENSG00000173898|SPTBN2	SPTBN2	0.000113545	0.000113545	10	13	greater
chr11:75311927-75312427	ARRB1	0	10	10	promoter	loss	ENSG00000137486|ARRB1	ARRB1	0.397959	0.397959	7	16	less
chr12:132149487-132149987	NOC4L	2	10	10	promoter	loss	ENSG00000184967|NOC4L	NOC4L	0.101434	0.101434	7	16	less
chr16:4110569-4111069	ADCY9	0	10	10	promoter	loss	ENSG00000162104|ADCY9	ADCY9	0.070348	0.070348	7	16	less
chr17:18493152-18493652	LGALS9C	1	10	10	promoter	loss	ENSG00000171916|LGALS9C	LGALS9C	0.231535	0.231535	8	15	less
chr17:27601059-27601559	KSR1	0	10	10	promoter	loss	ENSG00000141068|KSR1	KSR1	0.878389	0.878389	5	18	less
chr17:39701512-39702012	ERBB2	0	10	10	promoter	loss	ENSG00000141736|ERBB2	ERBB2	1	1	5	18	less
chr2:135633520-135634020	R3HDM1	0	10	10	promoter	loss	ENSG00000048991|R3HDM1	R3HDM1	0.109098	0.109098	9	14	less
chr2:46981627-46982127	TTC7A	0	10	10	promoter	loss	ENSG00000068724|TTC7A	TTC7A	0.0851234	0.0851234	7	16	less
chr21:26140100-26140600	APP	0	10	10	promoter	loss	ENSG00000142192|APP	APP	0.997589	0.997589	5	18	less
chr22:36763518-36764018	IFT27	10	1	10	promoter	gain	ENSG00000100360|IFT27	IFT27	0.303201	0.303201	9	14	greater
chr22:50282402-50282902	PLXNB2	10	0	10	promoter	gain	ENSG00000196576|PLXNB2	PLXNB2	0.0576267	0.0576267	10	13	greater
chr3:127028070-127028570	PLXNA1	0	10	10	promoter	loss	ENSG00000114554|PLXNA1	PLXNA1	0.325643	0.325643	8	15	less
chr3:69249986-69250486	FRMD4B	0	10	10	promoter	loss	ENSG00000114541|FRMD4B	FRMD4B	0.993024	0.993024	6	17	less
chr4:186160293-186160793	FAM149A	10	5	10	promoter	gain	ENSG00000109794|FAM149A	FAM149A	0.998323	0.998323	10	13	greater
chr8:8379036-8379536	PRAG1	0	10	10	promoter	loss	ENSG00000275342|PRAG1	PRAG1	0.992587	0.992587	7	16	less
chr9:105355787-105356287	SLC44A1	0	10	10	promoter	loss	ENSG00000070214|SLC44A1	SLC44A1	0.992524	0.992524	9	14	less
chr9:133056476-133056976	GTF3C5	10	1	10	promoter	gain	ENSG00000148308|GTF3C5	GTF3C5	0.387198	0.387198	8	15	greater
chr9:136674994-136675494	AGPAT2	10	1	10	promoter	gain	ENSG00000169692|AGPAT2	AGPAT2	0.1319	0.1319	9	14	greater
chr1:119674739-119675239	GH01J119672	1	9	9	enhancer	loss	ENSG00000143067|ZNF697	ZNF697	0.933882	0.933882	6	17	less
chr1:119674739-119675239	GH01J119672	1	9	9	enhancer	loss	ENSG00000092621|PHGDH	PHGDH		0.892702	6	17	less
chr12:53978873-53979373	GH12J053971	9	0	9	enhancer	gain	ENSG00000139546|TARBP2	TARBP2	0.273333	0.273333	8	15	greater
chr12:53978873-53979373	GH12J053971	9	0	9	enhancer	gain	ENSG00000135486|HNRNPA1	HNRNPA1	0.965598	0.965598	8	15	greater
chr12:89390756-89391256	GH12J089388	0	9	9	enhancer	loss	ENSG00000139318|DUSP6	DUSP6	0.091466	0.091466	6	17	less
chr13:114004815-114005315	GH13J114004	9	0	9	enhancer	gain	ENSG00000185989|RASA3	RASA3	0.885201	0.885201	9	14	greater
chr2:196101142-196101642	GH02J196100	0	9	9	enhancer	loss	ENSG00000118997|DNAH7	DNAH7	0.0976274	0.0976274	6	17	less
chr20:44422128-44422628	GH20J044421	0	9	9	enhancer	loss	ENSG00000101076|HNF4A	HNF4A	0.354567	0.354567	7	16	less
chr21:46022416-46022916	GH21J046021	9	0	9	enhancer	gain	ENSG00000142156|COL6A1	COL6A1	0.010286	0.010286	8	15	greater
chr8:9053242-9053742	GH08J009052	9	0	9	enhancer	gain	ENSG00000104626|ERI1	ERI1	0.207512	0.207512	9	14	greater
chr1:111200475-111200975	DENND2D	0	9	9	promoter	loss	ENSG00000162777|DENND2D	DENND2D	0.435405	0.435405	7	16	less
chr1:154427446-154427946	IL6R	0	9	9	promoter	loss	ENSG00000160712|IL6R	IL6R	0.318421	0.318421	5	18	less
chr1:162368394-162368894	NOS1AP	0	9	9	promoter	loss	ENSG00000198929|NOS1AP	NOS1AP		0.982563	8	15	less
chr1:206521130-206521630	RASSF5	9	0	9	promoter	gain	ENSG00000266094|RASSF5	RASSF5	0.756542	0.756542	8	15	greater
chr1:228085214-228085714	ARF1	0	9	9	promoter	loss	ENSG00000143761|ARF1	ARF1	0.00834851	0.00834851	4	19	less
chr10:84173400-84173900	C10orf99	0	9	9	promoter	loss	ENSG00000188373|C10orf99	C10orf99		9.20801e-12	8	15	less
chr11:12119487-12119987	MICAL2	0	9	9	promoter	loss	ENSG00000133816|MICAL2	MICAL2		0.0233212	4	19	less
chr11:45922092-45922592	LARGE2	9	1	9	promoter	gain	ENSG00000165905|LARGE2	LARGE2	1.69654e-05	1.69654e-05	7	16	greater
chr11:73652249-73652749	PLEKHB1	9	1	9	promoter	gain	ENSG00000021300|PLEKHB1	PLEKHB1	0.220336	0.220336	8	15	greater
chr12:101714853-101715353	CHPT1	0	9	9	promoter	loss	ENSG00000111666|CHPT1	CHPT1	0.272873	0.272873	5	18	less
chr12:132827602-132828102	RPS11P5,GOLGA3	0	9	9	promoter	loss	ENSG00000090615|GOLGA3	GOLGA3	0.999993	0.999993	6	17	less
chr12:57234976-57235476	SHMT2	9	2	9	promoter	gain	ENSG00000182199|SHMT2	SHMT2	0.642322	0.642322	8	15	greater
chr13:49348723-49349223	CAB39L	9	2	9	promoter	gain	ENSG00000102547|CAB39L	CAB39L	7.8214e-08	7.8214e-08	8	15	greater
chr15:62834790-62835290	TLN2	0	9	9	promoter	loss	ENSG00000171914|TLN2	TLN2	0.997296	0.997296	7	16	less
chr16:28610099-28610599	SULT1A1	0	9	9	promoter	loss	ENSG00000196502|SULT1A1	SULT1A1		0.248897	6	17	less
chr17:50274163-50274663	TMEM92	9	0	9	promoter	gain	ENSG00000167105|TMEM92	TMEM92	0.00289461	0.00289461	9	14	greater
chr17:56888037-56888537	TRIM25	0	9	9	promoter	loss	ENSG00000121060|TRIM25	TRIM25	0.602398	0.602398	4	19	less
chr17:74763916-74764416	SLC9A3R1	0	9	9	promoter	loss	ENSG00000109062|SLC9A3R1	SLC9A3R1	0.0217498	0.0217498	4	19	less
chr19:40623902-40624402	LTBP4	9	0	9	promoter	gain	ENSG00000090006|LTBP4	LTBP4	0.47706	0.47706	9	14	greater
chr19:47730036-47730536	EHD2	9	0	9	promoter	gain	ENSG00000024422|EHD2	EHD2	0.702684	0.702684	9	14	greater
chr19:50724731-50725231	CLEC11A	9	0	9	promoter	gain	ENSG00000105472|CLEC11A	CLEC11A	0.22501	0.22501	6	17	greater
chr2:196696347-196696847	CCDC150	9	0	9	promoter	gain	ENSG00000144395|CCDC150	CCDC150	0.618822	0.618822	8	15	greater
chr2:72983414-72983914	SFXN5	1	9	9	promoter	loss	ENSG00000144040|SFXN5	SFXN5	0.618648	0.618648	6	17	less
chr20:32216658-32217158	POFUT1	0	9	9	promoter	loss	ENSG00000101346|POFUT1	POFUT1	0.000233852	0.000233852	5	18	less
chr20:3222748-3223248	ITPA	9	0	9	promoter	gain	ENSG00000125877|ITPA	ITPA	6.12889e-05	6.12889e-05	7	16	greater
chr20:36541241-36541741	MYL9	9	0	9	promoter	gain	ENSG00000101335|MYL9	MYL9	4.64957e-07	4.64957e-07	8	15	greater
chr20:59299800-59300300	EDN3	0	9	9	promoter	loss	ENSG00000124205|EDN3	EDN3	0.542088	0.542088	8	15	less
chr21:36698879-36699379	SIM2	9	0	9	promoter	gain	ENSG00000159263|SIM2	SIM2	2.24014e-07	2.24014e-07	7	16	greater
chr3:119227026-119227526	B4GALT4	0	9	9	promoter	loss	ENSG00000121578|B4GALT4	B4GALT4	0.146817	0.146817	7	16	less
chr3:48595457-48595957	COL7A1	9	0	9	promoter	gain	ENSG00000114270|COL7A1	COL7A1	6.78736e-05	6.78736e-05	8	15	greater
chr3:65597215-65597715	MAGI1	9	0	9	promoter	gain	ENSG00000151276|MAGI1	MAGI1	2.27643e-07	2.27643e-07	9	14	greater
chr4:101160953-101161453	PPP3CA	0	9	9	promoter	loss	ENSG00000138814|PPP3CA	PPP3CA	0.667624	0.667624	5	18	less
chr4:168421643-168422143	DDX60L	9	0	9	promoter	gain	ENSG00000181381|DDX60L	DDX60L	0.229731	0.229731	9	14	greater
chr4:78552299-78552799	ANXA3	9	1	9	promoter	gain	ENSG00000138772|ANXA3	ANXA3		0.0305396	9	14	greater
chr5:160213457-160213957	FABP6	9	2	9	promoter	gain	ENSG00000170231|FABP6	FABP6	0.765418	0.765418	9	14	greater
chr5:55700661-55701161	SLC38A9	0	9	9	promoter	loss	ENSG00000177058|SLC38A9	SLC38A9	0.987227	0.987227	6	17	less
chr6:137874124-137874624	TNFAIP3	0	9	9	promoter	loss	ENSG00000118503|TNFAIP3	TNFAIP3	0.953425	0.953425	8	15	less
chr7:112791763-112792263	TMEM168	9	4	9	promoter	gain	ENSG00000146802|TMEM168	TMEM168	0.00682759	0.00682759	10	13	greater
chr7:128841103-128841603	FLNC	9	0	9	promoter	gain	ENSG00000128591|FLNC	FLNC		0.0129284	7	16	greater
chr7:32579692-32580192	AVL9	0	9	9	promoter	loss	ENSG00000105778|AVL9	AVL9	0.943344	0.943344	5	18	less
chr8:676456-676956	ERICH1	9	1	9	promoter	gain	ENSG00000104714|ERICH1	ERICH1	0.996757	0.996757	10	13	greater
chr9:127905177-127905677	ST6GALNAC6	0	9	9	promoter	loss	ENSG00000160408|ST6GALNAC6	ST6GALNAC6	0.502337	0.502337	7	16	less
chr9:133127302-133127802	RALGDS	0	9	9	promoter	loss	ENSG00000160271|RALGDS	RALGDS	0.651133	0.651133	6	17	less
chr9:2053751-2054251	SMARCA2	0	9	9	promoter	loss	ENSG00000080503|SMARCA2	SMARCA2	0.974964	0.974964	6	17	less
chr9:35673574-35674074	CA9,ARHGEF39	9	0	9	promoter	gain	ENSG00000107159|CA9	CA9	0.000299108	0.000299108	8	15	greater
chr9:35673574-35674074	CA9,ARHGEF39	9	0	9	promoter	gain	ENSG00000137135|ARHGEF39	ARHGEF39	0.988603	0.988603	8	15	greater
chr1:208205638-208206138	GH01J208199	0	8	8	enhancer	loss	ENSG00000076356|PLXNA2	PLXNA2	0.823695	0.823695	6	17	less
chr17:19011073-19011573	GH17J019010	0	8	8	enhancer	loss	ENSG00000188522|FAM83G	FAM83G		0.174618	7	16	less
chr19:17830782-17831282	GH19J017829	8	0	8	enhancer	gain	ENSG00000141971|MVB12A	MVB12A	0.136784	0.136784	6	17	greater
chr19:53889865-53890365	GH19J053889	8	0	8	enhancer	gain	ENSG00000179820|MYADM	MYADM	0.946889	0.946889	8	15	greater
chr8:19661066-19661566	GH08J019660	8	0	8	enhancer	gain	ENSG00000147408|CSGALNACT1	CSGALNACT1	0.706649	0.706649	8	15	greater
chr1:155608375-155608875	MSTO1	8	0	8	promoter	gain	ENSG00000125459|MSTO1	MSTO1	0.280908	0.280908	8	15	greater
chr1:180080433-180080933	CEP350	0	8	8	promoter	loss	ENSG00000135837|CEP350	CEP350	0.288442	0.288442	5	18	less
chr1:26849253-26849753	ZDHHC18	0	8	8	promoter	loss	ENSG00000204160|ZDHHC18	ZDHHC18	0.731918	0.731918	6	17	less
chr10:127903743-127904243	PTPRE	0	8	8	promoter	loss	ENSG00000132334|PTPRE	PTPRE	0.392694	0.392694	7	16	less
chr12:102063007-102063507	WASHC3	8	1	8	promoter	gain	ENSG00000120860|WASHC3	WASHC3	0.071644	0.071644	8	15	greater
chr12:110345147-110345647	ATP2A2	8	0	8	promoter	gain	ENSG00000174437|ATP2A2	ATP2A2	0.0240575	0.0240575	6	17	greater
chr14:23990056-23990556	DHRS4L2,DHRS4-AS1	0	8	8	promoter	loss	ENSG00000187630|DHRS4L2	DHRS4L2	0.00589778	0.00589778	5	18	less
chr14:31843355-31843855	NUBPL	0	8	8	promoter	loss	ENSG00000151413|NUBPL	NUBPL	0.000509227	0.000509227	5	18	less
chr14:64060113-64060613	SYNE2	0	8	8	promoter	loss	ENSG00000054654|SYNE2	SYNE2	0.763901	0.763901	4	19	less
chr15:23447037-23447537	GOLGA6L2	8	3	8	promoter	gain	ENSG00000174450|GOLGA6L2	GOLGA6L2		0.36699	7	16	greater
chr15:30922726-30923226	FAN1	8	0	8	promoter	gain	ENSG00000198690|FAN1	FAN1	0.370759	0.370759	7	16	greater
chr15:34362318-34362818	LPCAT4	0	8	8	promoter	loss	ENSG00000176454|LPCAT4	LPCAT4	0.741993	0.741993	7	16	less
chr15:67127194-67127694	SMAD3	0	8	8	promoter	loss	ENSG00000166949|SMAD3	SMAD3	0.144656	0.144656	5	18	less
chr15:92921770-92922270	CHD2	0	8	8	promoter	loss	ENSG00000173575|CHD2	CHD2	0.873583	0.873583	5	18	less
chr16:2856228-2856728	PRSS22	8	2	8	promoter	gain	ENSG00000005001|PRSS22	PRSS22	0.532233	0.532233	8	15	greater
chr16:4664573-4665073	MGRN1	0	8	8	promoter	loss	ENSG00000102858|MGRN1	MGRN1	0.852171	0.852171	5	18	less
chr16:58024565-58025065	MMP15	0	8	8	promoter	loss	ENSG00000102996|MMP15	MMP15	0.325349	0.325349	5	18	less
chr16:90019340-90019840	GAS8,DBNDD1	8	1	8	promoter	gain	ENSG00000141013|GAS8	GAS8	0.0734276	0.0734276	8	15	greater
chr16:90019340-90019840	GAS8,DBNDD1	8	1	8	promoter	gain	ENSG00000003249|DBNDD1	DBNDD1	0.210335	0.210335	8	15	greater
chr17:40032344-40032844	MED24	0	8	8	promoter	loss	ENSG00000008838|MED24	MED24	0.0820351	0.0820351	5	18	less
chr17:75700362-75700862	SAP30BP	8	0	8	promoter	gain	ENSG00000161526|SAP30BP	SAP30BP	0.000836915	0.000836915	8	15	greater
chr18:5630460-5630960	EPB41L3	0	8	8	promoter	loss	ENSG00000082397|EPB41L3	EPB41L3	0.0174134	0.0174134	6	17	less
chr18:774775-775275	YES1	0	8	8	promoter	loss	ENSG00000176105|YES1	YES1	0.389519	0.389519	4	19	less
chr19:18380218-18380718	GDF15	8	0	8	promoter	gain	ENSG00000130513|GDF15	GDF15	0.0636542	0.0636542	6	17	greater
chr19:19120325-19120825	TMEM161A	0	8	8	promoter	loss	ENSG00000064545|TMEM161A	TMEM161A	0.530635	0.530635	3	20	less
chr19:1970399-1970899	CSNK1G2	8	1	8	promoter	gain	ENSG00000133275|CSNK1G2	CSNK1G2	0.915963	0.915963	6	17	greater
chr19:21851889-21852389	ZNF43	0	8	8	promoter	loss	ENSG00000198521|ZNF43	ZNF43	0.288223	0.288223	5	18	less
chr19:3006090-3006590	TLE2	8	1	8	promoter	gain	ENSG00000065717|TLE2	TLE2	0.982757	0.982757	8	15	greater
chr19:38596585-38597085	MAP4K1	8	1	8	promoter	gain	ENSG00000104814|MAP4K1	MAP4K1		0.948798	7	16	greater
chr19:4180989-4181489	SIRT6	0	8	8	promoter	loss	ENSG00000077463|SIRT6	SIRT6	0.888031	0.888031	4	19	less
chr19:756193-756693	MISP	0	8	8	promoter	loss	ENSG00000099812|MISP	MISP	0.891806	0.891806	3	20	less
chr2:213284089-213284589	SPAG16	1	8	8	promoter	loss	ENSG00000144451|SPAG16	SPAG16		0.434288	8	15	less
chr2:33275648-33276148	LTBP1	8	1	8	promoter	gain	ENSG00000049323|LTBP1	LTBP1	0.106685	0.106685	7	16	greater
chr2:68679355-68679855	ARHGAP25	8	0	8	promoter	gain	ENSG00000163219|ARHGAP25	ARHGAP25	0.598052	0.598052	7	16	greater
chr2:69418108-69418608	NFU1	0	8	8	promoter	loss	ENSG00000169599|NFU1	NFU1	0.69493	0.69493	3	20	less
chr20:32235690-32236190	POFUT1	0	8	8	promoter	loss	ENSG00000101346|POFUT1	POFUT1	0.00932899	0.00932899	4	19	less
chr20:45427193-45427693	PIGT	0	8	8	promoter	loss	ENSG00000124155|PIGT	PIGT	0.90718	0.90718	3	20	less
chr20:63699052-63699552	ARFRP1	8	2	8	promoter	gain	ENSG00000101246|ARFRP1	ARFRP1	0.525932	0.525932	7	16	greater
chr20:8788703-8789203	PLCB1	0	8	8	promoter	loss	ENSG00000182621|PLCB1	PLCB1		9.60554e-05	6	17	less
chr21:37230786-37231286	VPS26C	8	1	8	promoter	gain	ENSG00000157538|VPS26C	VPS26C	0.747603	0.747603	7	16	greater
chr21:42366603-42367103	TFF1	0	8	8	promoter	loss	ENSG00000160182|TFF1	TFF1	0.00147701	0.00147701	4	19	less
chr22:43171451-43171951	TTLL12	0	8	8	promoter	loss	ENSG00000100304|TTLL12	TTLL12	1.40677e-05	1.40677e-05	5	18	less
chr3:108305408-108305908	HHLA2	0	8	8	promoter	loss	ENSG00000114455|HHLA2	HHLA2	0.832723	0.832723	5	18	less
chr3:171676585-171677085	PLD1	0	8	8	promoter	loss	ENSG00000075651|PLD1	PLD1	0.995697	0.995697	6	17	less
chr3:188583345-188583845	LPP	0	8	8	promoter	loss	ENSG00000145012|LPP	LPP	0.999121	0.999121	6	17	less
chr3:24485409-24485909	THRB	0	8	8	promoter	loss	ENSG00000151090|THRB	THRB	0.961398	0.961398	4	19	less
chr3:31631895-31632395	STT3B	8	1	8	promoter	gain	ENSG00000163527|STT3B	STT3B	0.999956	0.999956	8	15	greater
chr4:2942711-2943211	NOP14	0	8	8	promoter	loss	ENSG00000087269|NOP14	NOP14	0.95381	0.95381	5	18	less
chr4:42617929-42618429	ATP8A1	0	8	8	promoter	loss	ENSG00000124406|ATP8A1	ATP8A1	0.129135	0.129135	6	17	less
chr4:71059533-71060033	SLC4A4	8	0	8	promoter	gain	ENSG00000080493|SLC4A4	SLC4A4	0.716336	0.716336	7	16	greater
chr4:963323-963823	DGKQ	0	8	8	promoter	loss	ENSG00000145214|DGKQ	DGKQ	0.0080347	0.0080347	5	18	less
chr6:125953494-125953994	HINT3	8	0	8	promoter	gain	ENSG00000111911|HINT3	HINT3	0.244334	0.244334	7	16	greater
chr6:139133206-139133706	HECA	8	1	8	promoter	gain	ENSG00000112406|HECA	HECA	0.627408	0.627408	8	15	greater
chr6:158020288-158020788	SYNJ2	0	8	8	promoter	loss	ENSG00000078269|SYNJ2	SYNJ2	0.933844	0.933844	4	19	less
chr6:3227499-3227999	TUBB2B	8	0	8	promoter	gain	ENSG00000137285|TUBB2B	TUBB2B	0.384287	0.384287	7	16	greater
chr8:73019451-73019951	TERF1	0	8	8	promoter	loss	ENSG00000147601|TERF1	TERF1	0.907649	0.907649	7	16	less
chr9:114098525-114099025	KIF12	8	0	8	promoter	gain	ENSG00000136883|KIF12	KIF12	0.862202	0.862202	6	17	greater
chr9:131628055-131628555	RAPGEF1	0	8	8	promoter	loss	ENSG00000107263|RAPGEF1	RAPGEF1	0.247538	0.247538	6	17	less
chr1:246591917-246592417	GH01J246591	0	7	7	enhancer	loss	ENSG00000162852|CNST	CNST	0.379331	0.379331	7	16	less
chr1:61184036-61184536	GH01J061181	0	7	7	enhancer	loss	ENSG00000162599|NFIA	NFIA	0.00010466	0.00010466	3	20	less
chr11:126312859-126313359	GH11J126310	7	0	7	enhancer	gain	ENSG00000110063|DCPS	DCPS	0.359445	0.359445	5	18	greater
chr13:112791724-112792224	GH13J112791	7	0	7	enhancer	gain	ENSG00000068650|ATP11A	ATP11A	0.789898	0.789898	7	16	greater
chr15:97977741-97978241	GH15J097976	7	0	7	enhancer	gain	ENSG00000140450|ARRDC4	ARRDC4		0.964233	5	18	greater
chr17:27520428-27520928	GH17J027518	7	0	7	enhancer	gain	ENSG00000141068|KSR1	KSR1	0.000185166	0.000185166	7	16	greater
chr20:2236160-2236660	GH20J002236	0	7	7	enhancer	loss	ENSG00000125780|TGM3	TGM3	0.587299	0.587299	4	19	less
chr21:25998113-25998613	GH21J025996	7	1	7	enhancer	gain	ENSG00000142192|APP	APP	0.014319	0.014319	4	19	greater
chr4:101183634-101184134	GH04J101183	0	7	7	enhancer	loss	ENSG00000138814|PPP3CA	PPP3CA	0.667156	0.667156	7	16	less
chr6:116015965-116016465	GH06J116015	0	7	7	enhancer	loss	ENSG00000111816|FRK	FRK	0.0834812	0.0834812	4	19	less
chr6:27548431-27548931	GH06J027547	7	1	7	enhancer	gain	ENSG00000124613|ZNF391	ZNF391	0.967631	0.967631	6	17	greater
chr6:27548431-27548931	GH06J027547	7	1	7	enhancer	gain	ENSG00000137185|ZSCAN9	ZSCAN9		2.79906e-08	6	17	greater
chr8:52695232-52695732	GH08J052693	0	7	7	enhancer	loss	ENSG00000023287|RB1CC1	RB1CC1	0.0468706	0.0468706	4	19	less
chr8:55847761-55848261	GH08J055846	7	0	7	enhancer	gain	ENSG00000137574|TGS1	TGS1	0.741856	0.741856	5	18	greater
chr8:55847761-55848261	GH08J055846	7	0	7	enhancer	gain	ENSG00000167904|TMEM68	TMEM68	0.258527	0.258527	5	18	greater
chr8:55847761-55848261	GH08J055846	7	0	7	enhancer	gain	ENSG00000254087|LYN	LYN		0.000705716	5	18	greater
chr9:105308646-105309146	GH09J105308	0	7	7	enhancer	loss	ENSG00000070214|SLC44A1	SLC44A1	0.00072947	0.00072947	3	20	less
chr1:120723538-120724038	NBPF26	0	7	7	promoter	loss	ENSG00000273136|NBPF26	NBPF26	0.718685	0.718685	4	19	less
chr1:121184393-121184893	SRGAP2C	0	7	7	promoter	loss	ENSG00000171943|SRGAP2C	SRGAP2C	0.0335251	0.0335251	5	18	less
chr1:121184393-121184893	SRGAP2C	0	7	7	promoter	loss	ENSG00000188610|FAM72B	FAM72B		2.94278e-05	5	18	less
chr1:159929432-159929932	IGSF9	7	1	7	promoter	gain	ENSG00000085552|IGSF9	IGSF9	0.0354733	0.0354733	6	17	greater
chr1:222739850-222740350	FAM177B	0	7	7	promoter	loss	ENSG00000197520|FAM177B	FAM177B	5.01838e-07	5.01838e-07	3	20	less
chr1:223772004-223772504	CAPN2	7	0	7	promoter	gain	ENSG00000162909|CAPN2	CAPN2	1.49597e-05	1.49597e-05	7	16	greater
chr1:225418613-225419113	LBR	7	1	7	promoter	gain	ENSG00000143815|LBR	LBR	0.00302045	0.00302045	7	16	greater
chr1:27106954-27107454	SLC9A1	7	1	7	promoter	gain	ENSG00000090020|SLC9A1	SLC9A1	0.785288	0.785288	7	16	greater
chr1:28010925-28011425	EYA3	0	7	7	promoter	loss	ENSG00000158161|EYA3	EYA3	0.887028	0.887028	3	20	less
chr1:35869480-35869980	AGO1	7	0	7	promoter	gain	ENSG00000092847|AGO1	AGO1	0.00250027	0.00250027	6	17	greater
chr1:45914045-45914545	MAST2	0	7	7	promoter	loss	ENSG00000086015|MAST2	MAST2	0.999991	0.999991	5	18	less
chr1:54181637-54182137	MRPL37	0	7	7	promoter	loss	ENSG00000116221|MRPL37	MRPL37		0.558227	3	20	less
chr1:6025173-6025673	KCNAB2	7	1	7	promoter	gain	ENSG00000069424|KCNAB2	KCNAB2	0.980732	0.980732	6	17	greater
chr10:14554110-14554610	FAM107B	0	7	7	promoter	loss	ENSG00000065809|FAM107B	FAM107B	0.998339	0.998339	4	19	less
chr10:69089851-69090351	SRGN	0	7	7	promoter	loss	ENSG00000122862|SRGN	SRGN	0.999526	0.999526	5	18	less
chr10:95480748-95481248	SORBS1	7	0	7	promoter	gain	ENSG00000095637|SORBS1	SORBS1	0.00285963	0.00285963	7	16	greater
chr11:119108816-119109316	C2CD2L,DPAGT1	0	7	7	promoter	loss	ENSG00000172375|C2CD2L	C2CD2L	0.0595287	0.0595287	3	20	less
chr11:119108816-119109316	C2CD2L,DPAGT1	0	7	7	promoter	loss	ENSG00000172269|DPAGT1	DPAGT1	0.992641	0.992641	3	20	less
chr11:44601308-44601808	CD82	7	1	7	promoter	gain	ENSG00000085117|CD82	CD82	0.0317307	0.0317307	5	18	greater
chr11:57798948-57799448	CTNND1	0	7	7	promoter	loss	ENSG00000198561|CTNND1	CTNND1	0.795693	0.795693	5	18	less
chr11:63889271-63889771	MARK2	0	7	7	promoter	loss	ENSG00000072518|MARK2	MARK2		0.54873	2	21	less
chr11:75786389-75786889	DGAT2	7	0	7	promoter	gain	ENSG00000062282|DGAT2	DGAT2	0.000195303	0.000195303	6	17	greater
chr11:82989164-82989664	RAB30	7	1	7	promoter	gain	ENSG00000137502|RAB30	RAB30	0.760088	0.760088	8	15	greater
chr12:109461088-109461588	KCTD10	0	7	7	promoter	loss	ENSG00000110906|KCTD10	KCTD10	0.756948	0.756948	6	17	less
chr12:14385047-14385547	ATF7IP	0	7	7	promoter	loss	ENSG00000171681|ATF7IP	ATF7IP	0.994002	0.994002	4	19	less
chr12:38904794-38905294	CPNE8	0	7	7	promoter	loss	ENSG00000139117|CPNE8	CPNE8	0.00626201	0.00626201	5	18	less
chr12:62933167-62933667	PPM1H	7	0	7	promoter	gain	ENSG00000111110|PPM1H	PPM1H	0.0896417	0.0896417	6	17	greater
chr14:75018612-75019112	MLH3	7	1	7	promoter	gain	ENSG00000119684|MLH3	MLH3		0.969405	6	17	greater
chr15:47756854-47757354	SEMA6D	0	7	7	promoter	loss	ENSG00000137872|SEMA6D	SEMA6D	0.963012	0.963012	4	19	less
chr15:74891419-74891919	MPI	0	7	7	promoter	loss	ENSG00000178802|MPI	MPI		0.888314	4	19	less
chr16:11635196-11635696	LITAF	0	7	7	promoter	loss	ENSG00000189067|LITAF	LITAF	1	1	6	17	less
chr16:17369541-17370041	XYLT1	0	7	7	promoter	loss	ENSG00000103489|XYLT1	XYLT1		0.403428	5	18	less
chr16:4832667-4833167	GLYR1	0	7	7	promoter	loss	ENSG00000140632|GLYR1	GLYR1	0.839522	0.839522	5	18	less
chr16:57485052-57485552	DOK4	0	7	7	promoter	loss	ENSG00000125170|DOK4	DOK4	0.701075	0.701075	5	18	less
chr17:75706968-75707468	SAP30BP	7	0	7	promoter	gain	ENSG00000161526|SAP30BP	SAP30BP	0.025362	0.025362	6	17	greater
chr18:10454051-10454551	APCDD1	7	1	7	promoter	gain	ENSG00000154856|APCDD1	APCDD1	0.00989319	0.00989319	8	15	greater
chr18:51051052-51051552	SMAD4	0	7	7	promoter	loss	ENSG00000141646|SMAD4	SMAD4	0.367892	0.367892	4	19	less
chr18:79335846-79336346	ATP9B	7	3	7	promoter	gain	ENSG00000166377|ATP9B	ATP9B	0.0938636	0.0938636	7	16	greater
chr19:10450844-10451344	PDE4A	7	3	7	promoter	gain	ENSG00000065989|PDE4A	PDE4A		0.117889	5	18	greater
chr19:2034699-2035199	BTBD2	7	0	7	promoter	gain	ENSG00000133243|BTBD2	BTBD2	0.746169	0.746169	6	17	greater
chr19:2243781-2244281	SF3A2	7	0	7	promoter	gain	ENSG00000104897|SF3A2	SF3A2		0.993374	7	16	greater
chr19:38595999-38596499	MAP4K1	7	1	7	promoter	gain	ENSG00000104814|MAP4K1	MAP4K1		0.00690813	6	17	greater
chr19:53158854-53159354	ZNF347	0	7	7	promoter	loss	ENSG00000197937|ZNF347	ZNF347	1.16569e-06	1.16569e-06	6	17	less
chr19:53424940-53425440	ZNF765	0	7	7	promoter	loss	ENSG00000196417|ZNF765	ZNF765	0.927542	0.927542	4	19	less
chr19:6718652-6719152	C3	7	3	7	promoter	gain	ENSG00000125730|C3	C3	0.0893982	0.0893982	7	16	greater
chr19:7874479-7874979	PRR36	7	0	7	promoter	gain	ENSG00000183248|PRR36	PRR36	0.0259672	0.0259672	6	17	greater
chr2:131104424-131104924	PLEKHB2	0	7	7	promoter	loss	ENSG00000115762|PLEKHB2	PLEKHB2	0.998528	0.998528	3	20	less
chr2:197090918-197091418	ANKRD44	7	1	7	promoter	gain	ENSG00000065413|ANKRD44	ANKRD44	0.1975	0.1975	7	16	greater
chr2:219419658-219420158	DES	7	1	7	promoter	gain	ENSG00000175084|DES	DES	1.63838e-05	1.63838e-05	8	15	greater
chr2:227706785-227707285	SLC19A3	0	7	7	promoter	loss	ENSG00000135917|SLC19A3	SLC19A3	0.000620154	0.000620154	5	18	less
chr2:25252290-25252790	DNMT3A	7	0	7	promoter	gain	ENSG00000119772|DNMT3A	DNMT3A	0.785762	0.785762	5	18	greater
chr2:60762804-60763304	PAPOLG	0	7	7	promoter	loss	ENSG00000115421|PAPOLG	PAPOLG	0.846058	0.846058	4	19	less
chr2:68774665-68775165	ARHGAP25	0	7	7	promoter	loss	ENSG00000163219|ARHGAP25	ARHGAP25	0.389209	0.389209	4	19	less
chr20:17644408-17644908	RRBP1	0	7	7	promoter	loss	ENSG00000125844|RRBP1	RRBP1	1	1	4	19	less
chr20:33562072-33562572	CBFA2T2	0	7	7	promoter	loss	ENSG00000078699|CBFA2T2	CBFA2T2	0.961374	0.961374	3	20	less
chr21:43734011-43734511	PDXK	0	7	7	promoter	loss	ENSG00000160209|PDXK	PDXK	0.251218	0.251218	3	20	less
chr3:124951755-124952255	MUC13	0	7	7	promoter	loss	ENSG00000173702|MUC13	MUC13	0.224465	0.224465	3	20	less
chr3:127675919-127676419	ABTB1	7	3	7	promoter	gain	ENSG00000114626|ABTB1	ABTB1	0.00300589	0.00300589	7	16	greater
chr3:13420077-13420577	NUP210	7	0	7	promoter	gain	ENSG00000132182|NUP210	NUP210	0.0802709	0.0802709	7	16	greater
chr3:42148965-42149465	TRAK1	7	1	7	promoter	gain	ENSG00000182606|TRAK1	TRAK1	4.36754e-05	4.36754e-05	7	16	greater
chr3:52385107-52385607	DNAH1	7	0	7	promoter	gain	ENSG00000114841|DNAH1	DNAH1		0.899696	6	17	greater
chr3:52518734-52519234	STAB1	7	1	7	promoter	gain	ENSG00000010327|STAB1	STAB1		0.618956	7	16	greater
chr3:58520895-58521395	ACOX2	7	1	7	promoter	gain	ENSG00000168306|ACOX2	ACOX2		0.99996	5	18	greater
chr4:145904364-145904864	ZNF827	0	7	7	promoter	loss	ENSG00000151612|ZNF827	ZNF827	0.95576	0.95576	4	19	less
chr4:1852786-1853286	LETM1	0	7	7	promoter	loss	ENSG00000168924|LETM1	LETM1	0.0722456	0.0722456	3	20	less
chr4:4245128-4245628	TMEM128	0	7	7	promoter	loss	ENSG00000132406|TMEM128	TMEM128	0.506901	0.506901	3	20	less
chr5:119036048-119036548	DMXL1	0	7	7	promoter	loss	ENSG00000172869|DMXL1	DMXL1	0.807093	0.807093	3	20	less
chr5:140548111-140548611	SRA1	0	7	7	promoter	loss	ENSG00000213523|SRA1	SRA1	0.0860482	0.0860482	5	18	less
chr5:179805027-179805527	SQSTM1,MGAT4B	0	7	7	promoter	loss	ENSG00000161011|SQSTM1	SQSTM1	0.998795	0.998795	4	19	less
chr5:179805027-179805527	SQSTM1,MGAT4B	0	7	7	promoter	loss	ENSG00000161013|MGAT4B	MGAT4B	0.97576	0.97576	4	19	less
chr5:180988569-180989069	BTNL3	0	7	7	promoter	loss	ENSG00000168903|BTNL3	BTNL3	0.264263	0.264263	4	19	less
chr6:138509317-138509817	NHSL1	0	7	7	promoter	loss	ENSG00000135540|NHSL1	NHSL1	1	1	4	19	less
chr6:26043571-26044071	H2BC3	0	7	7	promoter	loss	ENSG00000276410|H2BC3	H2BC3	4.19756e-07	4.19756e-07	5	18	less
chr7:100247333-100247833	CASTOR3	7	0	7	promoter	gain	ENSG00000239521|CASTOR3	CASTOR3	0.00188011	0.00188011	5	18	greater
chr7:150803024-150803524	TMEM176A,TMEM176B	0	7	7	promoter	loss	ENSG00000002933|TMEM176A	TMEM176A	0.00996033	0.00996033	5	18	less
chr7:150803024-150803524	TMEM176A,TMEM176B	0	7	7	promoter	loss	ENSG00000106565|TMEM176B	TMEM176B	0.104113	0.104113	5	18	less
chr7:151126472-151126972	AGAP3	0	7	7	promoter	loss	ENSG00000133612|AGAP3	AGAP3	0.896433	0.896433	4	19	less
chr7:2566898-2567398	IQCE	0	7	7	promoter	loss	ENSG00000106012|IQCE	IQCE	0.999455	0.999455	3	20	less
chr7:50446513-50447013	FIGNL1	7	2	7	promoter	gain	ENSG00000132436|FIGNL1	FIGNL1	0.890734	0.890734	7	16	greater
chr7:66946539-66947039	TMEM248	0	7	7	promoter	loss	ENSG00000106609|TMEM248	TMEM248	0.00264822	0.00264822	5	18	less
chr7:92070995-92071495	AKAP9	0	7	7	promoter	loss	ENSG00000127914|AKAP9	AKAP9	1	1	6	17	less
chr8:13276433-13276933	DLC1	0	7	7	promoter	loss	ENSG00000164741|DLC1	DLC1		0.97617	2	21	less
chr8:144495808-144496308	PPP1R16A	0	7	7	promoter	loss	ENSG00000160972|PPP1R16A	PPP1R16A	0.693515	0.693515	4	19	less
chr8:63040293-63040793	GGH	0	7	7	promoter	loss	ENSG00000137563|GGH	GGH	5.50354e-08	5.50354e-08	5	18	less
chr1:17108338-17108838	GH01J017108	0	6	6	enhancer	loss	ENSG00000117118|SDHB	SDHB	0.907466	0.907466	6	17	less
chr10:88553102-88553602	GH10J088553	0	6	6	enhancer	loss	ENSG00000184719|RNLS	RNLS	0.238587	0.238587	6	17	less
chr11:59765381-59765881	GH11J059764	0	6	6	enhancer	loss	ENSG00000166900|STX3	STX3	0.392641	0.392641	5	18	less
chr11:86578087-86578587	GH11J086576	0	6	6	enhancer	loss	ENSG00000150687|PRSS23	PRSS23	0.282195	0.282195	4	19	less
chr11:86578087-86578587	GH11J086576	0	6	6	enhancer	loss	ENSG00000151376|ME3	ME3	0.0939684	0.0939684	4	19	less
chr12:57881492-57881992	GH12J057880	0	6	6	enhancer	loss	ENSG00000175215|CTDSP2	CTDSP2	0.020412	0.020412	4	19	less
chr14:89366547-89367047	GH14J089362	0	6	6	enhancer	loss	ENSG00000053254|FOXN3	FOXN3	0.00714835	0.00714835	5	18	less
chr17:59753380-59753880	GH17J059751	0	6	6	enhancer	loss	ENSG00000062716|VMP1	VMP1	0.826735	0.826735	4	19	less
chr17:59753380-59753880	GH17J059751	0	6	6	enhancer	loss	ENSG00000167434|CA4	CA4	0.366479	0.366479	4	19	less
chr17:59753380-59753880	GH17J059751	0	6	6	enhancer	loss	ENSG00000108443|RPS6KB1	RPS6KB1		0.0200649	4	19	less
chr17:59753380-59753880	GH17J059751	0	6	6	enhancer	loss	ENSG00000108423|TUBD1	TUBD1	0.438771	0.438771	4	19	less
chr2:110107322-110107822	GH02J110099	0	6	6	enhancer	loss	ENSG00000144063|MALL	MALL	0.0987798	0.0987798	6	17	less
chr2:216636584-216637084	GH02J216633	6	0	6	enhancer	gain	ENSG00000115457|IGFBP2	IGFBP2	0.0148285	0.0148285	2	21	greater
chr20:33832141-33832641	GH20J033831	0	6	6	enhancer	loss	ENSG00000101421|CHMP4B	CHMP4B	3.57829e-06	3.57829e-06	4	19	less
chr20:36757648-36758148	GH20J036757	0	6	6	enhancer	loss	ENSG00000149636|DSN1	DSN1	0.709843	0.709843	5	18	less
chr20:47809591-47810091	GH20J047808	6	0	6	enhancer	gain	ENSG00000196562|SULF2	SULF2	2.21022e-05	2.21022e-05	6	17	greater
chr3:149245685-149246185	GH03J149242	0	6	6	enhancer	loss	ENSG00000163755|HPS3	HPS3		0.51735	4	19	less
chr5:126383231-126383731	GH05J126382	0	6	6	enhancer	loss	ENSG00000155324|GRAMD2B	GRAMD2B	0.54079	0.54079	5	18	less
chr5:14207336-14207836	GH05J014199	0	6	6	enhancer	loss	ENSG00000038382|TRIO	TRIO	0.360588	0.360588	5	18	less
chr5:151075615-151076115	GH05J151074	0	6	6	enhancer	loss	ENSG00000256235|SMIM3	SMIM3	0.0025153	0.0025153	3	20	less
chr5:151075615-151076115	GH05J151074	0	6	6	enhancer	loss	ENSG00000145901|TNIP1	TNIP1	0.0242724	0.0242724	3	20	less
chr5:181028031-181028531	GH05J181027	6	0	6	enhancer	gain	ENSG00000131446|MGAT1	MGAT1	0.0167424	0.0167424	4	19	greater
chr5:40437521-40438021	GH05J040435	0	6	6	enhancer	loss	ENSG00000171522|PTGER4	PTGER4	0.920245	0.920245	4	19	less
chr6:139147515-139148015	GH06J139146	0	6	6	enhancer	loss	ENSG00000112406|HECA	HECA	0.492901	0.492901	5	18	less
chr6:166556883-166557383	GH06J166552	6	0	6	enhancer	gain	ENSG00000071242|RPS6KA2	RPS6KA2	0.0644095	0.0644095	3	20	greater
chr6:167308596-167309096	GH06J167308	6	0	6	enhancer	gain	ENSG00000112494|UNC93A	UNC93A	0.929885	0.929885	6	17	greater
chr7:47940388-47940888	GH07J047939	0	6	6	enhancer	loss	ENSG00000183696|UPP1	UPP1	0.592733	0.592733	5	18	less
chr7:47940388-47940888	GH07J047939	0	6	6	enhancer	loss	ENSG00000136273|HUS1	HUS1	0.106886	0.106886	5	18	less
chr8:141417541-141418041	GH08J141410	6	0	6	enhancer	gain	ENSG00000184489|PTP4A3	PTP4A3	0.0642746	0.0642746	5	18	greater
chr9:87547725-87548225	GH09J087547	6	0	6	enhancer	gain	ENSG00000196730|DAPK1	DAPK1	0.613034	0.613034	2	21	greater
chr1:151443809-151444309	POGZ	0	6	6	promoter	loss	ENSG00000143442|POGZ	POGZ	0.295997	0.295997	3	20	less
chr1:155991442-155991942	ARHGEF2	1	6	6	promoter	loss	ENSG00000116584|ARHGEF2	ARHGEF2	0.911371	0.911371	3	20	less
chr1:156487838-156488338	MEF2D	0	6	6	promoter	loss	ENSG00000116604|MEF2D	MEF2D	0.887798	0.887798	2	21	less
chr1:162582819-162583319	UAP1	0	6	6	promoter	loss	ENSG00000117143|UAP1	UAP1	0.00206246	0.00206246	4	19	less
chr1:174964451-174964951	RABGAP1L	0	6	6	promoter	loss	ENSG00000152061|RABGAP1L	RABGAP1L	0.161592	0.161592	4	19	less
chr1:20588638-20589138	CDA	0	6	6	promoter	loss	ENSG00000158825|CDA	CDA	0.0225903	0.0225903	3	20	less
chr1:2106558-2107058	PRKCZ	6	1	6	promoter	gain	ENSG00000067606|PRKCZ	PRKCZ	0.549023	0.549023	6	17	greater
chr1:214551585-214552085	PTPN14	6	0	6	promoter	gain	ENSG00000152104|PTPN14	PTPN14	0.643542	0.643542	4	19	greater
chr1:2375649-2376149	MORN1	6	1	6	promoter	gain	ENSG00000116151|MORN1	MORN1	0.202433	0.202433	5	18	greater
chr1:248755551-248756051	LYPD8	0	6	6	promoter	loss	ENSG00000259823|LYPD8	LYPD8	0.578361	0.578361	4	19	less
chr1:25267748-25268248	RSRP1	0	6	6	promoter	loss	ENSG00000117616|RSRP1	RSRP1	0.917378	0.917378	4	19	less
chr1:3869706-3870206	DFFB	6	1	6	promoter	gain	ENSG00000169598|DFFB	DFFB	0.0289008	0.0289008	5	18	greater
chr1:40708980-40709480	NFYC	0	6	6	promoter	loss	ENSG00000066136|NFYC	NFYC	0.999993	0.999993	6	17	less
chr10:110212088-110212588	MXI1	0	6	6	promoter	loss	ENSG00000119950|MXI1	MXI1	0.000124034	0.000124034	5	18	less
chr10:114239272-114239772	VWA2	6	0	6	promoter	gain	ENSG00000165816|VWA2	VWA2	0.065109	0.065109	5	18	greater
chr10:132364186-132364686	LRRC27	4	6	6	promoter	loss	ENSG00000148814|LRRC27	LRRC27	0.395872	0.395872	6	17	less
chr10:95613326-95613826	ALDH18A1	0	6	6	promoter	loss	ENSG00000059573|ALDH18A1	ALDH18A1	0.453349	0.453349	4	19	less
chr11:118202532-118203032	JAML	0	6	6	promoter	loss	ENSG00000160593|JAML	JAML	0.991003	0.991003	4	19	less
chr11:119167916-119168416	NLRX1	0	6	6	promoter	loss	ENSG00000160703|NLRX1	NLRX1	0.00638058	0.00638058	2	21	less
chr11:120121774-120122274	TRIM29	6	0	6	promoter	gain	ENSG00000137699|TRIM29	TRIM29	0.368675	0.368675	5	18	greater
chr11:1224308-1224808	MUC5B	6	0	6	promoter	gain	ENSG00000117983|MUC5B	MUC5B	8.69397e-11	8.69397e-11	4	19	greater
chr11:12248353-12248853	MICAL2	6	0	6	promoter	gain	ENSG00000133816|MICAL2	MICAL2		0.999786	5	18	greater
chr11:46492426-46492926	AMBRA1	0	6	6	promoter	loss	ENSG00000110497|AMBRA1	AMBRA1	0.741795	0.741795	6	17	less
chr11:57679327-57679827	ZDHHC5	0	6	6	promoter	loss	ENSG00000156599|ZDHHC5	ZDHHC5	0.341292	0.341292	3	20	less
chr11:57800592-57801092	CTNND1	0	6	6	promoter	loss	ENSG00000198561|CTNND1	CTNND1	0.993226	0.993226	4	19	less
chr11:61353727-61354227	CYB561A3	0	6	6	promoter	loss	ENSG00000162144|CYB561A3	CYB561A3	0.879953	0.879953	2	21	less
chr11:64900155-64900655	ATG2A	6	2	6	promoter	gain	ENSG00000110046|ATG2A	ATG2A	0.73047	0.73047	5	18	greater
chr11:65592187-65592687	EHBP1L1	0	6	6	promoter	loss	ENSG00000173442|EHBP1L1	EHBP1L1		0.213193	3	20	less
chr11:65788210-65788710	OVOL1	0	6	6	promoter	loss	ENSG00000172818|OVOL1	OVOL1	0.604125	0.604125	1	22	less
chr11:70167274-70167774	ANO1	1	6	6	promoter	loss	ENSG00000131620|ANO1	ANO1		0.272936	2	21	less
chr11:7604307-7604807	PPFIBP2	0	6	6	promoter	loss	ENSG00000166387|PPFIBP2	PPFIBP2	0.457168	0.457168	3	20	less
chr12:101894665-101895165	DRAM1	6	0	6	promoter	gain	ENSG00000136048|DRAM1	DRAM1		0.99997	5	18	greater
chr12:105229382-105229882	APPL2	0	6	6	promoter	loss	ENSG00000136044|APPL2	APPL2	0.00265057	0.00265057	3	20	less
chr12:112998986-112999486	OAS2	0	6	6	promoter	loss	ENSG00000111335|OAS2	OAS2	0.574442	0.574442	2	21	less
chr12:12082015-12082515	BCL2L14	0	6	6	promoter	loss	ENSG00000121380|BCL2L14	BCL2L14	0.50065	0.50065	4	19	less
chr12:132908364-132908864	CHFR	0	6	6	promoter	loss	ENSG00000072609|CHFR	CHFR	0.998096	0.998096	5	18	less
chr12:29220790-29221290	FAR2	1	6	6	promoter	loss	ENSG00000064763|FAR2	FAR2	0.336888	0.336888	2	21	less
chr12:49514004-49514504	SPATS2	0	6	6	promoter	loss	ENSG00000123352|SPATS2	SPATS2	0.0895216	0.0895216	4	19	less
chr12:57307698-57308198	R3HDM2	0	6	6	promoter	loss	ENSG00000179912|R3HDM2	R3HDM2	2.1114e-09	2.1114e-09	3	20	less
chr13:40559906-40560406	FOXO1	2	6	6	promoter	loss	ENSG00000150907|FOXO1	FOXO1	0.497487	0.497487	4	19	less
chr14:31716449-31716949	NUBPL	0	6	6	promoter	loss	ENSG00000151413|NUBPL	NUBPL	0.878174	0.878174	4	19	less
chr14:53956692-53957192	BMP4	6	0	6	promoter	gain	ENSG00000125378|BMP4	BMP4	0.0278563	0.0278563	6	17	greater
chr14:81415699-81416199	STON2	0	6	6	promoter	loss	ENSG00000140022|STON2	STON2	0.942515	0.942515	2	21	less
chr15:58866115-58866615	RNF111	0	6	6	promoter	loss	ENSG00000157450|RNF111	RNF111	3.40417e-05	3.40417e-05	3	20	less
chr15:80679849-80680349	ABHD17C	0	6	6	promoter	loss	ENSG00000136379|ABHD17C	ABHD17C	1	1	5	18	less
chr15:83052983-83053483	BTBD1	0	6	6	promoter	loss	ENSG00000064726|BTBD1	BTBD1	0.186092	0.186092	3	20	less
chr16:48603576-48604076	N4BP1	0	6	6	promoter	loss	ENSG00000102921|N4BP1	N4BP1	0.962583	0.962583	4	19	less
chr16:57039092-57039592	NLRC5	0	6	6	promoter	loss	ENSG00000140853|NLRC5	NLRC5	0.999809	0.999809	2	21	less
chr16:57513385-57513885	CCDC102A	6	0	6	promoter	gain	ENSG00000135736|CCDC102A	CCDC102A	0.141065	0.141065	5	18	greater
chr16:616575-617075	RAB40C	0	6	6	promoter	loss	ENSG00000197562|RAB40C	RAB40C	0.432812	0.432812	4	19	less
chr16:75262276-75262776	BCAR1	0	6	6	promoter	loss	ENSG00000050820|BCAR1	BCAR1	1	1	3	20	less
chr17:37051807-37052307	AATF	0	6	6	promoter	loss	ENSG00000275700|AATF	AATF	0.524685	0.524685	4	19	less
chr17:37089926-37090426	ACACA	0	6	6	promoter	loss	ENSG00000278540|ACACA	ACACA	0.999909	0.999909	3	20	less
chr17:56915714-56916214	TRIM25	0	6	6	promoter	loss	ENSG00000121060|TRIM25	TRIM25	0.137412	0.137412	3	20	less
chr17:57597757-57598257	MSI2	0	6	6	promoter	loss	ENSG00000153944|MSI2	MSI2	0.80515	0.80515	2	21	less
chr17:60149618-60150118	CA4	0	6	6	promoter	loss	ENSG00000167434|CA4	CA4	0.999998	0.999998	1	22	less
chr17:77180452-77180952	SEC14L1	6	1	6	promoter	gain	ENSG00000129657|SEC14L1	SEC14L1	0.153421	0.153421	7	16	greater
chr18:63344250-63344750	KDSR	0	6	6	promoter	loss	ENSG00000119537|KDSR	KDSR	0.190687	0.190687	3	20	less
chr19:1045131-1045631	ABCA7	6	2	6	promoter	gain	ENSG00000064687|ABCA7	ABCA7	0.000833208	0.000833208	6	17	greater
chr19:13817240-13817740	ZSWIM4	6	0	6	promoter	gain	ENSG00000132003|ZSWIM4	ZSWIM4	0.511987	0.511987	4	19	greater
chr19:17184354-17184854	MYO9B	0	6	6	promoter	loss	ENSG00000099331|MYO9B	MYO9B	0.074115	0.074115	3	20	less
chr19:17998288-17998788	ARRDC2	0	6	6	promoter	loss	ENSG00000105643|ARRDC2	ARRDC2	0.0490871	0.0490871	2	21	less
chr19:18478880-18479380	ELL	6	0	6	promoter	gain	ENSG00000105656|ELL	ELL	0.998055	0.998055	4	19	greater
chr19:2085244-2085744	MOB3A	0	6	6	promoter	loss	ENSG00000172081|MOB3A	MOB3A	0.0261371	0.0261371	3	20	less
chr19:21836006-21836506	ZNF43	0	6	6	promoter	loss	ENSG00000198521|ZNF43	ZNF43	0.817086	0.817086	5	18	less
chr19:2213282-2213782	DOT1L	0	6	6	promoter	loss	ENSG00000104885|DOT1L	DOT1L		0.000471018	4	19	less
chr19:45781420-45781920	DMPK	6	0	6	promoter	gain	ENSG00000104936|DMPK	DMPK	0.448041	0.448041	6	17	greater
chr19:49363434-49363934	TEAD2	6	0	6	promoter	gain	ENSG00000074219|TEAD2	TEAD2	3.47347e-07	3.47347e-07	6	17	greater
chr19:53389957-53390457	ZNF765	6	2	6	promoter	gain	ENSG00000196417|ZNF765	ZNF765	0.920096	0.920096	5	18	greater
chr19:54179976-54180476	MBOAT7	0	6	6	promoter	loss	ENSG00000125505|MBOAT7	MBOAT7	0.659805	0.659805	4	19	less
chr19:8512021-8512521	ZNF414	6	2	6	promoter	gain	ENSG00000133250|ZNF414	ZNF414	0.841554	0.841554	5	18	greater
chr2:150472411-150472911	RND3	0	6	6	promoter	loss	ENSG00000115963|RND3	RND3	0.984296	0.984296	5	18	less
chr2:196239636-196240136	HECW2	0	6	6	promoter	loss	ENSG00000138411|HECW2	HECW2	0.203007	0.203007	3	20	less
chr2:20036213-20036713	LAPTM4A	0	6	6	promoter	loss	ENSG00000068697|LAPTM4A	LAPTM4A		0.0680952	4	19	less
chr2:57906083-57906583	VRK2	0	6	6	promoter	loss	ENSG00000028116|VRK2	VRK2	0.98964	0.98964	4	19	less
chr2:65377566-65378066	SPRED2	0	6	6	promoter	loss	ENSG00000198369|SPRED2	SPRED2	0.453291	0.453291	1	22	less
chr2:65379679-65380179	SPRED2	0	6	6	promoter	loss	ENSG00000198369|SPRED2	SPRED2	0.202095	0.202095	4	19	less
chr20:32051170-32051670	HCK	0	6	6	promoter	loss	ENSG00000101336|HCK	HCK	0.526366	0.526366	3	20	less
chr20:34632859-34633359	PIGU	0	6	6	promoter	loss	ENSG00000101464|PIGU	PIGU	0.0930693	0.0930693	3	20	less
chr20:37841938-37842438	CTNNBL1	6	1	6	promoter	gain	ENSG00000132792|CTNNBL1	CTNNBL1	0.554316	0.554316	5	18	greater
chr20:48656821-48657321	PREX1	6	2	6	promoter	gain	ENSG00000124126|PREX1	PREX1	0.998661	0.998661	6	17	greater
chr20:50929290-50929790	ADNP	0	6	6	promoter	loss	ENSG00000101126|ADNP	ADNP	1	1	5	18	less
chr20:63283974-63284474	ARFGAP1	6	2	6	promoter	gain	ENSG00000101199|ARFGAP1	ARFGAP1	0.000136644	0.000136644	6	17	greater
chr21:31558930-31559430	TIAM1	1	6	6	promoter	loss	ENSG00000156299|TIAM1	TIAM1	0.608766	0.608766	5	18	less
chr21:43916584-43917084	AGPAT3	0	6	6	promoter	loss	ENSG00000160216|AGPAT3	AGPAT3	0.814601	0.814601	3	20	less
chr22:20979227-20979727	AIFM3,LZTR1	0	6	6	promoter	loss	ENSG00000183773|AIFM3	AIFM3	0.999999	0.999999	2	21	less
chr22:20979227-20979727	AIFM3,LZTR1	0	6	6	promoter	loss	ENSG00000099949|LZTR1	LZTR1	0.909759	0.909759	2	21	less
chr22:31247611-31248111	LIMK2	0	6	6	promoter	loss	ENSG00000182541|LIMK2	LIMK2	0.734495	0.734495	2	21	less
chr22:39013935-39014435	APOBEC3C	0	6	6	promoter	loss	ENSG00000244509|APOBEC3C	APOBEC3C	0.0036863	0.0036863	2	21	less
chr3:172125946-172126446	FNDC3B	0	6	6	promoter	loss	ENSG00000075420|FNDC3B	FNDC3B	1	1	2	21	less
chr3:190566334-190566834	IL1RAP	6	0	6	promoter	gain	ENSG00000196083|IL1RAP	IL1RAP	0.855501	0.855501	6	17	greater
chr3:197514044-197514544	BDH1	6	1	6	promoter	gain	ENSG00000161267|BDH1	BDH1	0.942693	0.942693	6	17	greater
chr4:10096044-10096544	WDR1	0	6	6	promoter	loss	ENSG00000071127|WDR1	WDR1	0.524502	0.524502	4	19	less
chr4:140343249-140343749	SCOC	0	6	6	promoter	loss	ENSG00000153130|SCOC	SCOC	0.0368108	0.0368108	6	17	less
chr4:15936393-15936893	FGFBP1	0	6	6	promoter	loss	ENSG00000137440|FGFBP1	FGFBP1	8.09717e-07	8.09717e-07	4	19	less
chr4:87375662-87376162	HSD17B11	0	6	6	promoter	loss	ENSG00000198189|HSD17B11	HSD17B11		0.999968	4	19	less
chr5:172904863-172905363	ERGIC1	0	6	6	promoter	loss	ENSG00000113719|ERGIC1	ERGIC1	0.337722	0.337722	5	18	less
chr5:69326266-69326766	CCDC125	0	6	6	promoter	loss	ENSG00000183323|CCDC125	CCDC125		0.0164184	4	19	less
chr5:93582741-93583241	NR2F1	6	0	6	promoter	gain	ENSG00000175745|NR2F1	NR2F1	0.639001	0.639001	6	17	greater
chr6:20534204-20534704	CDKAL1	1	6	6	promoter	loss	ENSG00000145996|CDKAL1	CDKAL1	0.682224	0.682224	4	19	less
chr6:24668456-24668956	ACOT13,TDP2	6	1	6	promoter	gain	ENSG00000112304|ACOT13	ACOT13	0.250686	0.250686	6	17	greater
chr6:24668456-24668956	ACOT13,TDP2	6	1	6	promoter	gain	ENSG00000111802|TDP2	TDP2	0.960998	0.960998	6	17	greater
chr7:134458962-134459462	AKR1B1	0	6	6	promoter	loss	ENSG00000085662|AKR1B1	AKR1B1	0.0544713	0.0544713	5	18	less
chr7:134527278-134527778	AKR1B10	0	6	6	promoter	loss	ENSG00000198074|AKR1B10	AKR1B10	0.00297519	0.00297519	4	19	less
chr7:135169011-135169511	CYREN	0	6	6	promoter	loss	ENSG00000122783|CYREN	CYREN	0.998263	0.998263	5	18	less
chr7:156763985-156764485	LMBR1	0	6	6	promoter	loss	ENSG00000105983|LMBR1	LMBR1	1.37244e-05	1.37244e-05	5	18	less
chr7:16801050-16801550	AGR2	0	6	6	promoter	loss	ENSG00000106541|AGR2	AGR2	0.106159	0.106159	3	20	less
chr7:2192969-2193469	MAD1L1	6	1	6	promoter	gain	ENSG00000002822|MAD1L1	MAD1L1	4.76689e-06	4.76689e-06	6	17	greater
chr7:36283622-36284122	EEPD1	0	6	6	promoter	loss	ENSG00000122547|EEPD1	EEPD1	0.683906	0.683906	2	21	less
chr7:604332-604832	PRKAR1B	0	6	6	promoter	loss	ENSG00000188191|PRKAR1B	PRKAR1B		0.916547	3	20	less
chr7:6482197-6482697	DAGLB,KDELR2	0	6	6	promoter	loss	ENSG00000164535|DAGLB	DAGLB	0.618441	0.618441	4	19	less
chr7:6482197-6482697	DAGLB,KDELR2	0	6	6	promoter	loss	ENSG00000136240|KDELR2	KDELR2	0.801032	0.801032	4	19	less
chr7:73572784-73573284	TBL2	0	6	6	promoter	loss	ENSG00000106638|TBL2	TBL2	0.717973	0.717973	3	20	less
chr7:80210320-80210820	GNAI1	0	6	6	promoter	loss	ENSG00000127955|GNAI1	GNAI1	0.0621871	0.0621871	2	21	less
chr8:140238252-140238752	TRAPPC9	6	1	6	promoter	gain	ENSG00000167632|TRAPPC9	TRAPPC9	0.204055	0.204055	4	19	greater
chr8:144391028-144391528	CPSF1	6	0	6	promoter	gain	ENSG00000071894|CPSF1	CPSF1	0.570655	0.570655	4	19	greater
chr8:144396807-144397307	CPSF1	6	0	6	promoter	gain	ENSG00000071894|CPSF1	CPSF1	1.63742e-06	1.63742e-06	6	17	greater
chr8:22117756-22118256	HR	0	6	6	promoter	loss	ENSG00000168453|HR	HR	0.999606	0.999606	3	20	less
chr8:38404037-38404537	FGFR1	6	3	6	promoter	gain	ENSG00000077782|FGFR1	FGFR1	0.0497801	0.0497801	5	18	greater
chr9:112059254-112059754	SUSD1	0	6	6	promoter	loss	ENSG00000106868|SUSD1	SUSD1	0.438314	0.438314	2	21	less
chr9:121750660-121751160	DAB2IP	6	0	6	promoter	gain	ENSG00000136848|DAB2IP	DAB2IP	0.0214374	0.0214374	6	17	greater
chr9:69122754-69123254	TJP2	0	6	6	promoter	loss	ENSG00000119139|TJP2	TJP2	0.990533	0.990533	4	19	less
chr9:72228247-72228747	GDA	0	6	6	promoter	loss	ENSG00000119125|GDA	GDA	1	1	3	20	less
chr9:89371693-89372193	SEMA4D	6	3	6	promoter	gain	ENSG00000187764|SEMA4D	SEMA4D	0.473054	0.473054	5	18	greater
